# Supplementary material for: Transcriptome Analysis Provides Insights into Hepatic Responses to Trichloroisocyanuric Acid Exposure in Goldfish (Carassius auratus)
Source: Animals (Basel). 2021 Sep 23;11(10):2775. doi: 10.3390/ani11102775 (PMC8532840; doi:10.3390/ani11102775)
Supplement: Supplementary file 1 [file animals-11-02775-s001.zip]

Archive with 4 entries (4 files):
- Supplementary material S1.pdf
- Supplementary material S2.xlsx
- Supplementary material S3.xlsx
- Supplementary material S4.xlsx
