# Supplementary material for: Transcriptome Analysis Provides Insights into Hepatic Responses to Trichloroisocyanuric Acid Exposure in Goldfish (Carassius auratus)
Source: Animals (Basel). 2021 Sep 23;11(10):2775. doi: 10.3390/ani11102775 (PMC8532840; doi:10.3390/ani11102775)
Supplement: Supplementary file 1 [file animals-11-02775-s001.zip › Supplementary material S2.xlsx]

## Sheet: Biological processes
ID	Description	GeneRatio	BgRatio	enrich_factor	pvalue	qvalue	geneID
GO:0006082	organic acid metabolic process	0.084	0.0321	2.61	2.50487e-12	1.3782e-08	Carassius_auratus_newGene_5863;Carassius_auratus_newGene_5907;Carassius_auratus_newGene_7372;Carassius_auratus_newGene_8844;Carassius_auratus_newGene_9606;Carassius_auratus_newGene_9779;gene-LOC113038733;gene-LOC113038900;gene-LOC113041251;gene-LOC113043248;gene-LOC113043250;gene-LOC113043436;gene-LOC113044073;gene-LOC113044802;gene-LOC113046101;gene-LOC113050553;gene-LOC113051375;gene-LOC1130516…
GO:0008202	steroid metabolic process	0.0439	0.0109	4.05	6.93394e-12	1.90756e-08	Carassius_auratus_newGene_10544;Carassius_auratus_newGene_5863;Carassius_auratus_newGene_5907;Carassius_auratus_newGene_8844;Carassius_auratus_newGene_9606;Carassius_auratus_newGene_9779;gene-LOC113038733;gene-LOC113038900;gene-LOC113044073;gene-LOC113046101;gene-LOC113052948;gene-LOC113052949;gene-LOC113053331;gene-LOC113054763;gene-LOC113055297;gene-LOC113077428;gene-LOC113079864;gene-LOC113083…
GO:0042738	exogenous drug catabolic process	0.0207	0.0024	8.53	4.82389e-11	8.84718e-08	Carassius_auratus_newGene_8844;gene-LOC113038900;gene-LOC113041251;gene-LOC113043248;gene-LOC113043250;gene-LOC113051375;gene-LOC113051604;gene-LOC113058570;gene-LOC113062931;gene-LOC113066727;gene-LOC113077208;gene-LOC113077392;gene-LOC113083757;gene-LOC113100639;gene-LOC113120974;gene-LOC113120976
GO:0006706	steroid catabolic process	0.022	0.0029	7.57	8.8751e-11	1.13017e-07	Carassius_auratus_newGene_5907;Carassius_auratus_newGene_8844;Carassius_auratus_newGene_9606;Carassius_auratus_newGene_9779;gene-LOC113038733;gene-LOC113038900;gene-LOC113046101;gene-LOC113052948;gene-LOC113052949;gene-LOC113053331;gene-LOC113055297;gene-LOC113083757;gene-LOC113098224;gene-LOC113100639;gene-LOC113108126;gene-LOC113108503;gene-LOC113109851
GO:0032787	monocarboxylic acid metabolic process	0.0491	0.0147	3.34	1.20444e-10	1.13017e-07	Carassius_auratus_newGene_5863;Carassius_auratus_newGene_5907;Carassius_auratus_newGene_7372;Carassius_auratus_newGene_8844;Carassius_auratus_newGene_9606;Carassius_auratus_newGene_9779;gene-LOC113038733;gene-LOC113038900;gene-LOC113044073;gene-LOC113046101;gene-LOC113050553;gene-LOC113052948;gene-LOC113052949;gene-LOC113053331;gene-LOC113054763;gene-LOC113055297;gene-LOC113055524;gene-LOC1130561…
GO:0006805	xenobiotic metabolic process	0.0323	0.0068	4.76	1.41131e-10	1.13017e-07	Carassius_auratus_newGene_5907;Carassius_auratus_newGene_8844;Carassius_auratus_newGene_9606;Carassius_auratus_newGene_9779;gene-LOC113038855;gene-LOC113038900;gene-LOC113041251;gene-LOC113043248;gene-LOC113043250;gene-LOC113051375;gene-LOC113051604;gene-LOC113055297;gene-LOC113062931;gene-LOC113066727;gene-LOC113077208;gene-LOC113077392;gene-LOC113083757;gene-LOC113098224;gene-LOC113100639;gene-…
GO:0019752	carboxylic acid metabolic process	0.0672	0.0249	2.69	1.43785e-10	1.13017e-07	Carassius_auratus_newGene_5863;Carassius_auratus_newGene_5907;Carassius_auratus_newGene_7372;Carassius_auratus_newGene_8844;Carassius_auratus_newGene_9606;Carassius_auratus_newGene_9779;gene-LOC113038733;gene-LOC113038900;gene-LOC113042153;gene-LOC113044073;gene-LOC113044802;gene-LOC113046101;gene-LOC113048028;gene-LOC113048182;gene-LOC113050553;gene-LOC113052948;gene-LOC113052949;gene-LOC1130533…
GO:0006694	steroid biosynthetic process	0.0284	0.0053	5.37	1.74174e-10	1.16868e-07	Carassius_auratus_newGene_10718;Carassius_auratus_newGene_8844;gene-LOC113038733;gene-LOC113038900;gene-LOC113044073;gene-LOC113045547;gene-LOC113046101;gene-LOC113052948;gene-LOC113052949;gene-LOC113053331;gene-LOC113077428;gene-LOC113083757;gene-LOC113092992;gene-LOC113096320;gene-LOC113100639;gene-LOC113108126;gene-LOC113108503;gene-LOC113113351;gene-LOC113113575;gene-LOC113118058;gene-LOC1131…
GO:0008610	lipid biosynthetic process	0.0633	0.0228	2.77	1.91166e-10	1.16868e-07	Carassius_auratus_newGene_2631;Carassius_auratus_newGene_5863;Carassius_auratus_newGene_7372;Carassius_auratus_newGene_8844;gene-LOC113038585;gene-LOC113038733;gene-LOC113038855;gene-LOC113038900;gene-LOC113044073;gene-LOC113044655;gene-LOC113045240;gene-LOC113045905;gene-LOC113046101;gene-LOC113052948;gene-LOC113052949;gene-LOC113053331;gene-LOC113054763;gene-LOC113056159;gene-LOC113061640;gene-…
GO:0006457	protein folding	0.0388	0.0107	3.63	1.61972e-09	8.38682e-07	Carassius_auratus_newGene_5395;Carassius_auratus_newGene_891;Carassius_auratus_newGene_92;gene-LOC113038872;gene-LOC113042270;gene-LOC113044088;gene-LOC113044802;gene-LOC113045258;gene-LOC113045577;gene-LOC113048316;gene-LOC113048954;gene-LOC113051642;gene-LOC113053142;gene-LOC113054643;gene-LOC113057848;gene-LOC113057964;gene-LOC113066020;gene-LOC113066120;gene-LOC113070669;gene-LOC113075398;gen…
GO:0055114	oxidation-reduction process	0.0711	0.0292	2.43	1.79017e-09	8.38682e-07	Carassius_auratus_newGene_10718;Carassius_auratus_newGene_4907;Carassius_auratus_newGene_8844;Carassius_auratus_newGene_891;gene-LOC113038733;gene-LOC113038900;gene-LOC113041251;gene-LOC113043248;gene-LOC113043250;gene-LOC113044802;gene-LOC113045547;gene-LOC113046101;gene-LOC113049886;gene-LOC113050553;gene-LOC113051375;gene-LOC113051604;gene-LOC113052948;gene-LOC113052949;gene-LOC113053331;gene-…
GO:0072330	monocarboxylic acid biosynthetic process	0.0284	0.006	4.75	1.82915e-09	8.38682e-07	Carassius_auratus_newGene_5863;Carassius_auratus_newGene_8844;gene-LOC113038733;gene-LOC113038900;gene-LOC113044073;gene-LOC113046101;gene-LOC113050553;gene-LOC113053331;gene-LOC113054763;gene-LOC113055524;gene-LOC113056159;gene-LOC113077428;gene-LOC113083757;gene-LOC113092806;gene-LOC113098224;gene-LOC113100639;gene-LOC113108126;gene-LOC113108503;gene-LOC113117637;gene-LOC113117731;gene-LOC11311…
GO:0016126	sterol biosynthetic process	0.0168	0.002	8.38	3.97626e-09	1.68291e-06	gene-LOC113049089;gene-LOC113049608;gene-LOC113053990;gene-LOC113054335;gene-LOC113059233;gene-LOC113076135;gene-LOC113080269;gene-LOC113092992;gene-LOC113109545;gene-LOC113115850;gene-dhcr7;gene-ebp;gene-mvk
GO:0016042	lipid catabolic process	0.0388	0.0112	3.46	5.09244e-09	2.00137e-06	Carassius_auratus_newGene_5907;Carassius_auratus_newGene_7372;Carassius_auratus_newGene_8844;Carassius_auratus_newGene_9606;Carassius_auratus_newGene_9779;gene-LOC113038733;gene-LOC113038900;gene-LOC113040163;gene-LOC113043556;gene-LOC113046101;gene-LOC113052948;gene-LOC113052949;gene-LOC113053331;gene-LOC113055297;gene-LOC113069658;gene-LOC113083757;gene-LOC113092806;gene-LOC113096343;gene-LOC11…
GO:0043436	oxoacid metabolic process	0.0698	0.0299	2.33	1.0469e-08	3.84011e-06	Carassius_auratus_newGene_5863;Carassius_auratus_newGene_5907;Carassius_auratus_newGene_7372;Carassius_auratus_newGene_8844;Carassius_auratus_newGene_9606;Carassius_auratus_newGene_9779;gene-LOC113038733;gene-LOC113038900;gene-LOC113043436;gene-LOC113044073;gene-LOC113044802;gene-LOC113046101;gene-LOC113050553;gene-LOC113052948;gene-LOC113052949;gene-LOC113053331;gene-LOC113054763;gene-LOC1130552…
GO:0006631	fatty acid metabolic process	0.0362	0.0103	3.51	1.20728e-08	4.15162e-06	Carassius_auratus_newGene_5863;Carassius_auratus_newGene_5907;Carassius_auratus_newGene_7372;Carassius_auratus_newGene_8844;Carassius_auratus_newGene_9606;Carassius_auratus_newGene_9779;gene-LOC113038900;gene-LOC113048971;gene-LOC113054763;gene-LOC113055297;gene-LOC113055524;gene-LOC113056159;gene-LOC113056458;gene-LOC113070191;gene-LOC113075830;gene-LOC113077428;gene-LOC113083757;gene-LOC1130928…
GO:0044283	small molecule biosynthetic process	0.0452	0.0153	2.95	1.6069e-08	5.2008e-06	Carassius_auratus_newGene_5863;Carassius_auratus_newGene_8844;gene-LOC113038733;gene-LOC113038900;gene-LOC113040243;gene-LOC113044073;gene-LOC113044655;gene-LOC113046101;gene-LOC113050553;gene-LOC113053331;gene-LOC113054763;gene-LOC113055524;gene-LOC113056159;gene-LOC113069658;gene-LOC113070191;gene-LOC113077428;gene-LOC113080866;gene-LOC113083757;gene-LOC113092806;gene-LOC113092992;gene-LOC11309…
GO:0006633	fatty acid biosynthetic process	0.0207	0.0038	5.4	4.88685e-08	1.49378e-05	Carassius_auratus_newGene_5863;Carassius_auratus_newGene_8844;gene-LOC113038900;gene-LOC113047232;gene-LOC113048915;gene-LOC113054763;gene-LOC113056159;gene-LOC113069873;gene-LOC113077428;gene-LOC113083757;gene-LOC113092806;gene-LOC113093300;gene-LOC113098224;gene-LOC113100639;gene-LOC113111436;gene-LOC113117731
GO:0019218	regulation of steroid metabolic process	0.0271	0.0066	4.12	5.21613e-08	1.51051e-05	Carassius_auratus_newGene_5863;Carassius_auratus_newGene_5907;Carassius_auratus_newGene_9606;Carassius_auratus_newGene_9779;gene-LOC113038733;gene-LOC113044410;gene-LOC113046101;gene-LOC113046710;gene-LOC113053331;gene-LOC113054763;gene-LOC113054971;gene-LOC113055297;gene-LOC113069223;gene-LOC113069466;gene-LOC113081671;gene-LOC113106421;gene-LOC113108126;gene-LOC113108503;gene-LOC113109851;gene-…
GO:0006629	lipid metabolic process	0.0917	0.0468	1.96	6.06827e-08	1.66941e-05	Carassius_auratus_newGene_10544;Carassius_auratus_newGene_5863;Carassius_auratus_newGene_5907;Carassius_auratus_newGene_7372;Carassius_auratus_newGene_8844;Carassius_auratus_newGene_9606;Carassius_auratus_newGene_9779;gene-LOC113038733;gene-LOC113038855;gene-LOC113038900;gene-LOC113040163;gene-LOC113043556;gene-LOC113044073;gene-LOC113044655;gene-LOC113045002;gene-LOC113045240;gene-LOC113045905;g…
GO:0016053	organic acid biosynthetic process	0.031	0.0086	3.6	8.04996e-08	1.9938e-05	Carassius_auratus_newGene_5863;Carassius_auratus_newGene_8844;gene-LOC113038733;gene-LOC113038900;gene-LOC113044073;gene-LOC113046101;gene-LOC113050553;gene-LOC113053331;gene-LOC113054763;gene-LOC113055524;gene-LOC113056159;gene-LOC113070191;gene-LOC113077428;gene-LOC113083757;gene-LOC113092806;gene-LOC113098224;gene-LOC113100639;gene-LOC113108126;gene-LOC113108503;gene-LOC113113366;gene-LOC11311…
GO:0046394	carboxylic acid biosynthetic process	0.031	0.0086	3.6	8.04996e-08	1.9938e-05	Carassius_auratus_newGene_5863;Carassius_auratus_newGene_8844;gene-LOC113038733;gene-LOC113038900;gene-LOC113044073;gene-LOC113046101;gene-LOC113050553;gene-LOC113053331;gene-LOC113054763;gene-LOC113055524;gene-LOC113056159;gene-LOC113070191;gene-LOC113077428;gene-LOC113083757;gene-LOC113092806;gene-LOC113098224;gene-LOC113100639;gene-LOC113108126;gene-LOC113108503;gene-LOC113113366;gene-LOC11311…
GO:0006720	isoprenoid metabolic process	0.0245	0.0056	4.39	8.33453e-08	1.9938e-05	Carassius_auratus_newGene_10544;Carassius_auratus_newGene_5907;Carassius_auratus_newGene_8844;Carassius_auratus_newGene_9606;Carassius_auratus_newGene_9779;gene-LOC113038900;gene-LOC113043556;gene-LOC113044655;gene-LOC113052948;gene-LOC113052949;gene-LOC113053331;gene-LOC113055297;gene-LOC113083757;gene-LOC113100639;gene-LOC113108126;gene-LOC113108503;gene-LOC113109851;gene-LOC113120523;gene-mvk
GO:0044255	cellular lipid metabolic process	0.0775	0.0373	2.08	9.15259e-08	2.05013e-05	Carassius_auratus_newGene_10544;Carassius_auratus_newGene_5863;Carassius_auratus_newGene_5907;Carassius_auratus_newGene_7372;Carassius_auratus_newGene_8844;Carassius_auratus_newGene_9606;Carassius_auratus_newGene_9779;gene-LOC113038855;gene-LOC113038900;gene-LOC113040163;gene-LOC113043556;gene-LOC113044655;gene-LOC113045240;gene-LOC113045905;gene-LOC113046799;gene-LOC113048909;gene-LOC113052948;g…
GO:0044281	small molecule metabolic process	0.1059	0.0577	1.83	9.31522e-08	2.05013e-05	Carassius_auratus_newGene_10544;Carassius_auratus_newGene_5863;Carassius_auratus_newGene_5907;Carassius_auratus_newGene_7372;Carassius_auratus_newGene_8844;Carassius_auratus_newGene_9606;Carassius_auratus_newGene_9779;gene-LOC113038733;gene-LOC113038900;gene-LOC113040243;gene-LOC113041686;gene-LOC113043144;gene-LOC113043436;gene-LOC113044073;gene-LOC113044655;gene-LOC113044802;gene-LOC113045905;g…
GO:0008299	isoprenoid biosynthetic process	0.0103	0.0008	12.8	1.19466e-07	2.52814e-05	gene-LOC113044655;gene-LOC113049089;gene-LOC113049608;gene-LOC113066046;gene-LOC113080269;gene-LOC113109545;gene-LOC113120523;gene-mvk
GO:1901617	organic hydroxy compound biosynthetic process	0.0271	0.0075	3.6	5.1461e-07	0.000104868	Carassius_auratus_newGene_8844;gene-LOC113038733;gene-LOC113038900;gene-LOC113040243;gene-LOC113044073;gene-LOC113044655;gene-LOC113046101;gene-LOC113053331;gene-LOC113055524;gene-LOC113081671;gene-LOC113083757;gene-LOC113092992;gene-LOC113100639;gene-LOC113108126;gene-LOC113108503;gene-LOC113116985;gene-LOC113118058;gene-LOC113118438;gene-LOC113120523;gene-mvk;gene-sord
GO:0051186	cofactor metabolic process	0.0349	0.0121	2.89	1.02445e-06	0.000198995	Carassius_auratus_newGene_5907;Carassius_auratus_newGene_9606;Carassius_auratus_newGene_9779;gene-LOC113039735;gene-LOC113049896;gene-LOC113050553;gene-LOC113055297;gene-LOC113056159;gene-LOC113057061;gene-LOC113058570;gene-LOC113062564;gene-LOC113076267;gene-LOC113092992;gene-LOC113094248;gene-LOC113096607;gene-LOC113098224;gene-LOC113099989;gene-LOC113106903;gene-LOC113109851;gene-LOC113111803;…
GO:0036378	calcitriol biosynthetic process from calciol	0.009	0.0007	12.1	1.15735e-06	0.000198995	Carassius_auratus_newGene_8844;gene-LOC113038900;gene-LOC113053331;gene-LOC113083757;gene-LOC113100639;gene-LOC113108126;gene-LOC113108503
GO:0042368	vitamin D biosynthetic process	0.009	0.0007	12.1	1.15735e-06	0.000198995	Carassius_auratus_newGene_8844;gene-LOC113038900;gene-LOC113053331;gene-LOC113083757;gene-LOC113100639;gene-LOC113108126;gene-LOC113108503
GO:0044107	cellular alcohol metabolic process	0.009	0.0007	12.1	1.15735e-06	0.000198995	Carassius_auratus_newGene_8844;gene-LOC113038900;gene-LOC113053331;gene-LOC113083757;gene-LOC113100639;gene-LOC113108126;gene-LOC113108503
GO:0044108	cellular alcohol biosynthetic process	0.009	0.0007	12.1	1.15735e-06	0.000198995	Carassius_auratus_newGene_8844;gene-LOC113038900;gene-LOC113053331;gene-LOC113083757;gene-LOC113100639;gene-LOC113108126;gene-LOC113108503
GO:1902652	secondary alcohol metabolic process	0.022	0.0054	4.06	1.20122e-06	0.00020028	Carassius_auratus_newGene_10544;Carassius_auratus_newGene_5863;Carassius_auratus_newGene_8844;gene-LOC113038733;gene-LOC113038900;gene-LOC113046101;gene-LOC113053331;gene-LOC113054763;gene-LOC113083757;gene-LOC113092992;gene-LOC113099200;gene-LOC113100639;gene-LOC113106903;gene-LOC113108126;gene-LOC113108503;gene-LOC113111085;gene-mvk
GO:0042362	fat-soluble vitamin biosynthetic process	0.009	0.0008	11.63	1.55212e-06	0.000251175	Carassius_auratus_newGene_8844;gene-LOC113038900;gene-LOC113053331;gene-LOC113083757;gene-LOC113100639;gene-LOC113108126;gene-LOC113108503
GO:0046173	polyol biosynthetic process	0.0116	0.0015	7.78	1.95057e-06	0.000306635	Carassius_auratus_newGene_8844;gene-LOC113038900;gene-LOC113040243;gene-LOC113053331;gene-LOC113083757;gene-LOC113100639;gene-LOC113108126;gene-LOC113108503;gene-sord
GO:0070640	vitamin D3 metabolic process	0.009	0.0008	11.2	2.05355e-06	0.000313858	Carassius_auratus_newGene_8844;gene-LOC113038900;gene-LOC113053331;gene-LOC113083757;gene-LOC113100639;gene-LOC113108126;gene-LOC113108503
GO:0034754	cellular hormone metabolic process	0.0233	0.0065	3.6	3.29953e-06	0.000490658	Carassius_auratus_newGene_5907;Carassius_auratus_newGene_8844;Carassius_auratus_newGene_9606;Carassius_auratus_newGene_9779;gene-LOC113038900;gene-LOC113043556;gene-LOC113052948;gene-LOC113052949;gene-LOC113053331;gene-LOC113055297;gene-LOC113077428;gene-LOC113083757;gene-LOC113100639;gene-LOC113106421;gene-LOC113106903;gene-LOC113108126;gene-LOC113108503;gene-LOC113109851
GO:0042573	retinoic acid metabolic process	0.0129	0.002	6.35	3.60563e-06	0.000511597	Carassius_auratus_newGene_5907;Carassius_auratus_newGene_9606;Carassius_auratus_newGene_9779;gene-LOC113052948;gene-LOC113052949;gene-LOC113053331;gene-LOC113055297;gene-LOC113108126;gene-LOC113108503;gene-LOC113109851
GO:0046165	alcohol biosynthetic process	0.0168	0.0035	4.76	3.69752e-06	0.000511597	Carassius_auratus_newGene_8844;gene-LOC113038900;gene-LOC113040243;gene-LOC113044655;gene-LOC113053331;gene-LOC113083757;gene-LOC113092992;gene-LOC113100639;gene-LOC113108126;gene-LOC113108503;gene-LOC113120523;gene-mvk;gene-sord
GO:0008209	androgen metabolic process	0.0116	0.0016	7.2	3.81227e-06	0.000511597	Carassius_auratus_newGene_8844;gene-LOC113038900;gene-LOC113052948;gene-LOC113052949;gene-LOC113077428;gene-LOC113083757;gene-LOC113100639;gene-LOC113106421;gene-LOC113106903
GO:0042447	hormone catabolic process	0.0116	0.0016	7.2	3.81227e-06	0.000511597	Carassius_auratus_newGene_5907;Carassius_auratus_newGene_9606;Carassius_auratus_newGene_9779;gene-LOC113038855;gene-LOC113043556;gene-LOC113052948;gene-LOC113052949;gene-LOC113055297;gene-LOC113109851
GO:0006616	SRP-dependent cotranslational protein targeting to membrane, translocation	0.0065	0.0004	18	4.53739e-06	0.000594409	Carassius_auratus_newGene_4959;gene-LOC113066079;gene-LOC113075398;gene-LOC113114129;gene-tram1
GO:0006721	terpenoid metabolic process	0.0207	0.0054	3.86	4.67991e-06	0.000598822	Carassius_auratus_newGene_10544;Carassius_auratus_newGene_5907;Carassius_auratus_newGene_8844;Carassius_auratus_newGene_9606;Carassius_auratus_newGene_9779;gene-LOC113038900;gene-LOC113043556;gene-LOC113052948;gene-LOC113052949;gene-LOC113053331;gene-LOC113055297;gene-LOC113083757;gene-LOC113100639;gene-LOC113108126;gene-LOC113108503;gene-LOC113109851
GO:1901615	organic hydroxy compound metabolic process	0.0465	0.0205	2.27	5.29594e-06	0.000662246	Carassius_auratus_newGene_10544;Carassius_auratus_newGene_5863;Carassius_auratus_newGene_8844;gene-LOC113038733;gene-LOC113038900;gene-LOC113039600;gene-LOC113040243;gene-LOC113044073;gene-LOC113044655;gene-LOC113046101;gene-LOC113052948;gene-LOC113052949;gene-LOC113053331;gene-LOC113054763;gene-LOC113055524;gene-LOC113069124;gene-LOC113071160;gene-LOC113078678;gene-LOC113081671;gene-LOC113083757…
GO:0009110	vitamin biosynthetic process	0.009	0.001	9.45	7.03797e-06	0.000860525	Carassius_auratus_newGene_8844;gene-LOC113038900;gene-LOC113053331;gene-LOC113083757;gene-LOC113100639;gene-LOC113108126;gene-LOC113108503
GO:0009820	alkaloid metabolic process	0.0065	0.0004	16.62	7.23247e-06	0.000865083	Carassius_auratus_newGene_8844;gene-LOC113038855;gene-LOC113038900;gene-LOC113083757;gene-LOC113100639
GO:0045454	cell redox homeostasis	0.0155	0.0033	4.76	8.75507e-06	0.00102492	Carassius_auratus_newGene_891;gene-LOC113042270;gene-LOC113044802;gene-LOC113052877;gene-LOC113058570;gene-LOC113062826;gene-LOC113066020;gene-LOC113066120;gene-LOC113105700;gene-LOC113109593;gene-LOC113120784;gene-txndc5
GO:0042445	hormone metabolic process	0.0271	0.009	3	9.05539e-06	0.00103799	Carassius_auratus_newGene_5907;Carassius_auratus_newGene_8844;Carassius_auratus_newGene_9606;Carassius_auratus_newGene_9779;gene-LOC113038855;gene-LOC113038900;gene-LOC113042243;gene-LOC113043556;gene-LOC113044584;gene-LOC113052948;gene-LOC113052949;gene-LOC113053331;gene-LOC113055297;gene-LOC113077428;gene-LOC113083757;gene-LOC113100639;gene-LOC113106421;gene-LOC113106903;gene-LOC113108126;gene-…
GO:0010565	regulation of cellular ketone metabolic process	0.0233	0.0071	3.28	1.19391e-05	0.00134062	Carassius_auratus_newGene_5863;Carassius_auratus_newGene_5907;Carassius_auratus_newGene_7372;Carassius_auratus_newGene_9606;Carassius_auratus_newGene_9779;gene-LOC113038733;gene-LOC113044410;gene-LOC113046101;gene-LOC113046710;gene-LOC113054763;gene-LOC113054971;gene-LOC113055297;gene-LOC113066756;gene-LOC113069223;gene-LOC113069466;gene-LOC113070191;gene-LOC113106421;gene-LOC113109851
GO:0042359	vitamin D metabolic process	0.009	0.001	8.64	1.32377e-05	0.0014567	Carassius_auratus_newGene_8844;gene-LOC113038900;gene-LOC113053331;gene-LOC113083757;gene-LOC113100639;gene-LOC113108126;gene-LOC113108503
GO:0006695	cholesterol biosynthetic process	0.0078	0.0007	10.8	1.42118e-05	0.00153323	gene-LOC113092992;gene-LOC113100989;gene-dhcr7;gene-ebp;gene-mvd;gene-mvk
GO:0042759	long-chain fatty acid biosynthetic process	0.009	0.0011	8.4	1.6106e-05	0.00165626	Carassius_auratus_newGene_8844;gene-LOC113038900;gene-LOC113049649;gene-LOC113077428;gene-LOC113083757;gene-LOC113100639;gene-LOC113117731
GO:0006066	alcohol metabolic process	0.0297	0.0109	2.73	1.63431e-05	0.00165626	Carassius_auratus_newGene_10544;Carassius_auratus_newGene_5863;Carassius_auratus_newGene_8844;gene-LOC113038733;gene-LOC113038900;gene-LOC113040243;gene-LOC113044655;gene-LOC113046101;gene-LOC113052948;gene-LOC113052949;gene-LOC113053331;gene-LOC113054763;gene-LOC113083757;gene-LOC113092992;gene-LOC113099200;gene-LOC113100639;gene-LOC113106903;gene-LOC113108126;gene-LOC113108503;gene-LOC113111085…
GO:0019216	regulation of lipid metabolic process	0.0517	0.0251	2.06	1.65423e-05	0.00165626	Carassius_auratus_newGene_10544;Carassius_auratus_newGene_11329;Carassius_auratus_newGene_5863;Carassius_auratus_newGene_5907;Carassius_auratus_newGene_7372;Carassius_auratus_newGene_9606;Carassius_auratus_newGene_9779;gene-LOC113038733;gene-LOC113044410;gene-LOC113045240;gene-LOC113045905;gene-LOC113046101;gene-LOC113046710;gene-LOC113046799;gene-LOC113053331;gene-LOC113054763;gene-LOC113054971;…
GO:0044282	small molecule catabolic process	0.0258	0.0087	2.98	1.65563e-05	0.00165626	Carassius_auratus_newGene_7372;gene-LOC113038733;gene-LOC113046101;gene-LOC113050553;gene-LOC113053331;gene-LOC113058570;gene-LOC113080866;gene-LOC113092806;gene-LOC113098224;gene-LOC113106903;gene-LOC113107207;gene-LOC113108126;gene-LOC113108503;gene-LOC113116610;gene-LOC113117637;gene-LOC113118058;gene-LOC113118438;gene-hykk;gene-pipox;gene-sord
GO:1901361	organic cyclic compound catabolic process	0.0336	0.0134	2.5	2.15496e-05	0.00211729	Carassius_auratus_newGene_5907;Carassius_auratus_newGene_8844;Carassius_auratus_newGene_9606;Carassius_auratus_newGene_9779;gene-LOC113038733;gene-LOC113038900;gene-LOC113040380;gene-LOC113046101;gene-LOC113046984;gene-LOC113050553;gene-LOC113052948;gene-LOC113052949;gene-LOC113053331;gene-LOC113054697;gene-LOC113055297;gene-LOC113062977;gene-LOC113069658;gene-LOC113080866;gene-LOC113083757;gene-…
GO:0046364	monosaccharide biosynthetic process	0.009	0.0012	7.75	2.79409e-05	0.00269708	gene-LOC113050553;gene-LOC113055524;gene-LOC113092992;gene-LOC113099989;gene-LOC113106421;gene-LOC113111803;gene-sord
GO:0007553	regulation of ecdysteroid metabolic process	0.0065	0.0005	12.71	3.2197e-05	0.00305433	gene-LOC113044410;gene-LOC113046710;gene-LOC113054971;gene-LOC113069223;gene-LOC113069466
GO:0017144	drug metabolic process	0.0452	0.0214	2.11	3.43216e-05	0.00320069	Carassius_auratus_newGene_5907;Carassius_auratus_newGene_8844;Carassius_auratus_newGene_9606;Carassius_auratus_newGene_9779;gene-LOC113038855;gene-LOC113038900;gene-LOC113041686;gene-LOC113049896;gene-LOC113050553;gene-LOC113053331;gene-LOC113055297;gene-LOC113057061;gene-LOC113058570;gene-LOC113069658;gene-LOC113070191;gene-LOC113072309;gene-LOC113072373;gene-LOC113076267;gene-LOC113081671;gene-…
GO:0008203	cholesterol metabolic process	0.0168	0.0044	3.8	4.30624e-05	0.0039489	Carassius_auratus_newGene_10544;Carassius_auratus_newGene_5863;gene-LOC113038733;gene-LOC113046101;gene-LOC113053331;gene-LOC113054763;gene-LOC113092992;gene-LOC113099200;gene-LOC113106903;gene-LOC113108126;gene-LOC113108503;gene-LOC113111085;gene-mvk
GO:0006749	glutathione metabolic process	0.009	0.0013	7.2	4.61459e-05	0.00416229	gene-LOC113072529;gene-LOC113088650;gene-LOC113092992;gene-LOC113113366;gene-LOC113119694;gene-LOC113119695;gene-LOC113119696
GO:0009822	alkaloid catabolic process	0.0052	0.0003	17.28	5.35072e-05	0.00460004	Carassius_auratus_newGene_8844;gene-LOC113038900;gene-LOC113083757;gene-LOC113100639
GO:0015936	coenzyme A metabolic process	0.0052	0.0003	17.28	5.35072e-05	0.00460004	gene-LOC113049089;gene-LOC113049608;gene-LOC113080269;gene-LOC113116610
GO:0016098	monoterpenoid metabolic process	0.0052	0.0003	17.28	5.35072e-05	0.00460004	Carassius_auratus_newGene_8844;gene-LOC113038900;gene-LOC113083757;gene-LOC113100639
GO:0006699	bile acid biosynthetic process	0.0103	0.0017	5.96	5.48039e-05	0.00463903	gene-LOC113038733;gene-LOC113044073;gene-LOC113046101;gene-LOC113053331;gene-LOC113108126;gene-LOC113108503;gene-LOC113118058;gene-LOC113118438
GO:0060671	epithelial cell differentiation involved in embryonic placenta development	0.0065	0.0006	11.37	5.82207e-05	0.00478114	gene-LOC113039478;gene-LOC113060623;gene-LOC113083500;gene-LOC113107213;gene-LOC113107214
GO:0060672	epithelial cell morphogenesis involved in placental branching	0.0065	0.0006	11.37	5.82207e-05	0.00478114	gene-LOC113039478;gene-LOC113060623;gene-LOC113083500;gene-LOC113107213;gene-LOC113107214
GO:0002933	lipid hydroxylation	0.0052	0.0003	15.71	8.25409e-05	0.00667866	Carassius_auratus_newGene_8844;gene-LOC113038900;gene-LOC113083757;gene-LOC113100639
GO:0008206	bile acid metabolic process	0.0116	0.0024	4.92	8.82396e-05	0.00703628	gene-LOC113038733;gene-LOC113044073;gene-LOC113046101;gene-LOC113053331;gene-LOC113108126;gene-LOC113108503;gene-LOC113115755;gene-LOC113118058;gene-LOC113118438
GO:0006766	vitamin metabolic process	0.0194	0.0061	3.16	9.49751e-05	0.00746519	Carassius_auratus_newGene_8844;gene-LOC113038900;gene-LOC113049896;gene-LOC113053331;gene-LOC113057061;gene-LOC113062564;gene-LOC113069658;gene-LOC113076267;gene-LOC113083757;gene-LOC113096689;gene-LOC113098224;gene-LOC113100639;gene-LOC113108126;gene-LOC113108503;gene-LOC113116559
GO:0009056	catabolic process	0.0879	0.0549	1.6	9.91073e-05	0.00768026	Carassius_auratus_newGene_11643;Carassius_auratus_newGene_5907;Carassius_auratus_newGene_7372;Carassius_auratus_newGene_8844;Carassius_auratus_newGene_9606;Carassius_auratus_newGene_9779;gene-LOC113038733;gene-LOC113038734;gene-LOC113038855;gene-LOC113038900;gene-LOC113040163;gene-LOC113040380;gene-LOC113041349;gene-LOC113043436;gene-LOC113043556;gene-LOC113044583;gene-LOC113044584;gene-LOC113045…
GO:0006732	coenzyme metabolic process	0.0194	0.0062	3.1	0.000117807	0.00900257	gene-LOC113050553;gene-LOC113056159;gene-LOC113062564;gene-LOC113092992;gene-LOC113094248;gene-LOC113098224;gene-LOC113099989;gene-LOC113106903;gene-LOC113111803;gene-LOC113116610;gene-LOC113117268;gene-LOC113117637;gene-mvk;gene-pipox;gene-sord
GO:0019427	acetyl-CoA biosynthetic process from acetate	0.0052	0.0004	14.4	0.000121543	0.00916082	Carassius_auratus_newGene_9683;gene-LOC113072450;gene-LOC113112558;gene-LOC113117432
GO:0009750	response to fructose	0.0078	0.001	7.41	0.000138003	0.0101241	gene-LOC113045905;gene-LOC113058570;gene-LOC113060640;gene-LOC113106421;gene-LOC113117637;gene-slc2a5
GO:0019319	hexose biosynthetic process	0.0078	0.001	7.41	0.000138003	0.0101241	gene-LOC113050553;gene-LOC113055524;gene-LOC113099989;gene-LOC113106421;gene-LOC113111803;gene-sord
GO:0051552	flavone metabolic process	0.0078	0.0011	7.2	0.000162383	0.0117559	Carassius_auratus_newGene_5907;Carassius_auratus_newGene_9606;Carassius_auratus_newGene_9779;gene-LOC113055297;gene-LOC113106421;gene-LOC113109851
GO:0006984	ER-nucleus signaling pathway	0.0103	0.002	5.08	0.000172548	0.0123296	Carassius_auratus_newGene_5863;Carassius_auratus_newGene_6735;gene-LOC113045240;gene-LOC113054763;gene-LOC113087172;gene-LOC113116567;gene-LOC113119998;gene-LOC113120801
GO:0006063	uronic acid metabolic process	0.0078	0.0011	7.01	0.000190044	0.0132091	Carassius_auratus_newGene_5907;Carassius_auratus_newGene_9606;Carassius_auratus_newGene_9779;gene-LOC113055297;gene-LOC113109851;gene-sord
GO:0019585	glucuronate metabolic process	0.0078	0.0011	7.01	0.000190044	0.0132091	Carassius_auratus_newGene_5907;Carassius_auratus_newGene_9606;Carassius_auratus_newGene_9779;gene-LOC113055297;gene-LOC113109851;gene-sord
GO:0005996	monosaccharide metabolic process	0.0207	0.0073	2.84	0.000192058	0.0132091	Carassius_auratus_newGene_5907;Carassius_auratus_newGene_9606;Carassius_auratus_newGene_9779;gene-LOC113045905;gene-LOC113050553;gene-LOC113055297;gene-LOC113055524;gene-LOC113092992;gene-LOC113099989;gene-LOC113106421;gene-LOC113108289;gene-LOC113109851;gene-LOC113111803;gene-LOC113117637;gene-gdpgp1;gene-sord
GO:0071466	cellular response to xenobiotic stimulus	0.0245	0.0097	2.54	0.000218351	0.014832	Carassius_auratus_newGene_5907;Carassius_auratus_newGene_8844;Carassius_auratus_newGene_9606;Carassius_auratus_newGene_9779;gene-LOC113038855;gene-LOC113038900;gene-LOC113055297;gene-LOC113069124;gene-LOC113071160;gene-LOC113081671;gene-LOC113083757;gene-LOC113098224;gene-LOC113098483;gene-LOC113100639;gene-LOC113106421;gene-LOC113109851;gene-LOC113113366;gene-LOC113117731;gene-cmbl
GO:0051591	response to cAMP	0.0194	0.0068	2.87	0.000276441	0.0184882	Carassius_auratus_newGene_5863;gene-LOC113045905;gene-LOC113053331;gene-LOC113054763;gene-LOC113055524;gene-LOC113058570;gene-LOC113060640;gene-LOC113069124;gene-LOC113069658;gene-LOC113087172;gene-LOC113099200;gene-LOC113108126;gene-LOC113108289;gene-LOC113108503;gene-LOC113112470
GO:1901575	organic substance catabolic process	0.0762	0.0476	1.6	0.000281988	0.0184882	Carassius_auratus_newGene_11643;Carassius_auratus_newGene_5907;Carassius_auratus_newGene_7372;Carassius_auratus_newGene_8844;Carassius_auratus_newGene_9606;Carassius_auratus_newGene_9779;gene-LOC113038733;gene-LOC113038734;gene-LOC113038855;gene-LOC113038900;gene-LOC113040163;gene-LOC113040380;gene-LOC113041349;gene-LOC113043436;gene-LOC113043556;gene-LOC113044583;gene-LOC113044584;gene-LOC113046…
GO:0042446	hormone biosynthetic process	0.0129	0.0033	3.86	0.000282257	0.0184882	Carassius_auratus_newGene_8844;gene-LOC113038900;gene-LOC113052948;gene-LOC113052949;gene-LOC113053331;gene-LOC113083757;gene-LOC113100639;gene-LOC113106903;gene-LOC113108126;gene-LOC113108503
GO:0018990	ecdysis, chitin-based cuticle	0.0065	0.0008	8.31	0.000287999	0.0184973	gene-LOC113044410;gene-LOC113046710;gene-LOC113054971;gene-LOC113069223;gene-LOC113069466
GO:0051384	response to glucocorticoid	0.031	0.0141	2.21	0.000295693	0.0184973	Carassius_auratus_newGene_5907;Carassius_auratus_newGene_8844;Carassius_auratus_newGene_9606;Carassius_auratus_newGene_9779;gene-LOC113038855;gene-LOC113038900;gene-LOC113045905;gene-LOC113055297;gene-LOC113056458;gene-LOC113056812;gene-LOC113056987;gene-LOC113058570;gene-LOC113066756;gene-LOC113069124;gene-LOC113070191;gene-LOC113071160;gene-LOC113081671;gene-LOC113083757;gene-LOC113098483;gene-…
GO:0006011	UDP-glucose metabolic process	0.0078	0.0012	6.48	0.000295843	0.0184973	Carassius_auratus_newGene_5907;Carassius_auratus_newGene_9606;Carassius_auratus_newGene_9779;gene-LOC113055297;gene-LOC113109851;gene-LOC113117483
GO:0071712	ER-associated misfolded protein catabolic process	0.0078	0.0012	6.48	0.000295843	0.0184973	Carassius_auratus_newGene_11707;gene-LOC113045129;gene-LOC113071984;gene-LOC113075247;gene-LOC113120025;gene-sdf2l1
GO:0016054	organic acid catabolic process	0.0155	0.0047	3.3	0.000311109	0.0190195	Carassius_auratus_newGene_7372;gene-LOC113058570;gene-LOC113092806;gene-LOC113098224;gene-LOC113106903;gene-LOC113107207;gene-LOC113116610;gene-LOC113118058;gene-LOC113118438;gene-hykk;gene-pipox;gene-sord
GO:0046395	carboxylic acid catabolic process	0.0155	0.0047	3.3	0.000311109	0.0190195	Carassius_auratus_newGene_7372;gene-LOC113058570;gene-LOC113092806;gene-LOC113098224;gene-LOC113106903;gene-LOC113107207;gene-LOC113116610;gene-LOC113118058;gene-LOC113118438;gene-hykk;gene-pipox;gene-sord
GO:0006775	fat-soluble vitamin metabolic process	0.0103	0.0022	4.61	0.00034181	0.0206137	Carassius_auratus_newGene_8844;gene-LOC113038900;gene-LOC113053331;gene-LOC113083757;gene-LOC113098224;gene-LOC113100639;gene-LOC113108126;gene-LOC113108503
GO:0034976	response to endoplasmic reticulum stress	0.0245	0.01	2.45	0.00034468	0.0206137	Carassius_auratus_newGene_6735;gene-LOC113039429;gene-LOC113042270;gene-LOC113044802;gene-LOC113045905;gene-LOC113048886;gene-LOC113057939;gene-LOC113061641;gene-LOC113066020;gene-LOC113066120;gene-LOC113069124;gene-LOC113083916;gene-LOC113087172;gene-LOC113094149;gene-LOC113108099;gene-LOC113109593;gene-LOC113114164;gene-LOC113120801;gene-txndc5
GO:0016125	sterol metabolic process	0.0168	0.0055	3.07	0.00036256	0.0214499	Carassius_auratus_newGene_10544;Carassius_auratus_newGene_5863;gene-LOC113038733;gene-LOC113046101;gene-LOC113053331;gene-LOC113054763;gene-LOC113092992;gene-LOC113099200;gene-LOC113106903;gene-LOC113108126;gene-LOC113108503;gene-LOC113111085;gene-mvk
GO:0016094	polyprenol biosynthetic process	0.0039	0.0002	18.52	0.000403233	0.0221863	gene-LOC113044655;gene-LOC113082464;gene-LOC113120523
GO:0033216	ferric iron import	0.0039	0.0002	18.52	0.000403233	0.0221863	gene-LOC113053828;gene-LOC113059863;gene-LOC113116165
GO:0097286	iron ion import	0.0039	0.0002	18.52	0.000403233	0.0221863	gene-LOC113053828;gene-LOC113059863;gene-LOC113116165
GO:0098706	ferric iron import across plasma membrane	0.0039	0.0002	18.52	0.000403233	0.0221863	gene-LOC113053828;gene-LOC113059863;gene-LOC113116165
GO:0098711	iron ion import across plasma membrane	0.0039	0.0002	18.52	0.000403233	0.0221863	gene-LOC113053828;gene-LOC113059863;gene-LOC113116165
GO:1903891	regulation of ATF6-mediated unfolded protein response	0.0039	0.0002	18.52	0.000403233	0.0221863	Carassius_auratus_newGene_6735;gene-LOC113087172;gene-LOC113120801
GO:1990182	exosomal secretion	0.0039	0.0002	18.52	0.000403233	0.0221863	gene-LOC113053828;gene-LOC113059863;gene-LOC113116165
GO:0044248	cellular catabolic process	0.0749	0.0473	1.58	0.000420716	0.022919	Carassius_auratus_newGene_11643;Carassius_auratus_newGene_5907;Carassius_auratus_newGene_7372;Carassius_auratus_newGene_8844;Carassius_auratus_newGene_9606;Carassius_auratus_newGene_9779;gene-LOC113038734;gene-LOC113038855;gene-LOC113038900;gene-LOC113040163;gene-LOC113040380;gene-LOC113041349;gene-LOC113043436;gene-LOC113043556;gene-LOC113044583;gene-LOC113044584;gene-LOC113046984;gene-LOC113050…
GO:0044242	cellular lipid catabolic process	0.0168	0.0056	3	0.000445877	0.0237448	Carassius_auratus_newGene_7372;gene-LOC113040163;gene-LOC113043556;gene-LOC113069658;gene-LOC113092806;gene-LOC113096343;gene-LOC113098224;gene-LOC113106903;gene-LOC113113366;gene-LOC113115755;gene-LOC113116610;gene-LOC113118058;gene-LOC113118438
GO:0045939	negative regulation of steroid metabolic process	0.0103	0.0023	4.43	0.000447103	0.0237448	Carassius_auratus_newGene_5907;Carassius_auratus_newGene_9606;Carassius_auratus_newGene_9779;gene-LOC113053331;gene-LOC113055297;gene-LOC113108126;gene-LOC113108503;gene-LOC113109851
GO:0033865	nucleoside bisphosphate metabolic process	0.0116	0.0029	3.97	0.000457452	0.0237448	gene-LOC113056159;gene-LOC113060640;gene-LOC113069658;gene-LOC113099989;gene-LOC113106903;gene-LOC113111803;gene-LOC113116610;gene-mvk;gene-pipox
GO:0033875	ribonucleoside bisphosphate metabolic process	0.0116	0.0029	3.97	0.000457452	0.0237448	gene-LOC113056159;gene-LOC113060640;gene-LOC113069658;gene-LOC113099989;gene-LOC113106903;gene-LOC113111803;gene-LOC113116610;gene-mvk;gene-pipox
GO:0034032	purine nucleoside bisphosphate metabolic process	0.0116	0.0029	3.97	0.000457452	0.0237448	gene-LOC113056159;gene-LOC113060640;gene-LOC113069658;gene-LOC113099989;gene-LOC113106903;gene-LOC113111803;gene-LOC113116610;gene-mvk;gene-pipox
GO:0006635	fatty acid beta-oxidation	0.0103	0.0024	4.38	0.000487539	0.02507	gene-LOC113062791;gene-LOC113092806;gene-LOC113106903;gene-LOC113110014;gene-LOC113116610;gene-LOC113117377;gene-LOC113118058;gene-LOC113118438
GO:0007031	peroxisome organization	0.0116	0.003	3.89	0.000530861	0.0258225	gene-LOC113058570;gene-LOC113092806;gene-LOC113109859;gene-LOC113114074;gene-LOC113116610;gene-LOC113117731;gene-LOC113118058;gene-LOC113118438;gene-pipox
GO:0006553	lysine metabolic process	0.0026	0.0001	43.21	0.000535026	0.0258225	gene-hykk;gene-pipox
GO:0006554	lysine catabolic process	0.0026	0.0001	43.21	0.000535026	0.0258225	gene-hykk;gene-pipox
GO:0009240	isopentenyl diphosphate biosynthetic process	0.0026	0.0001	43.21	0.000535026	0.0258225	gene-LOC113042202;gene-mvk
GO:0019287	isopentenyl diphosphate biosynthetic process, mevalonate pathway	0.0026	0.0001	43.21	0.000535026	0.0258225	gene-mvd;gene-mvk
GO:0045337	farnesyl diphosphate biosynthetic process	0.0026	0.0001	43.21	0.000535026	0.0258225	gene-LOC113059916;gene-fdps
GO:1903298	negative regulation of hypoxia-induced intrinsic apoptotic signaling pathway	0.0026	0.0001	43.21	0.000535026	0.0258225	gene-LOC113074649;gene-LOC113109900
GO:0006641	triglyceride metabolic process	0.0129	0.0036	3.54	0.000559502	0.026769	Carassius_auratus_newGene_7372;gene-LOC113045240;gene-LOC113066756;gene-LOC113091618;gene-LOC113114074;gene-LOC113115755;gene-LOC113116567;gene-LOC113118058;gene-LOC113118438;gene-LOC113119998
GO:0001676	long-chain fatty acid metabolic process	0.0142	0.0043	3.28	0.000582391	0.0276239	Carassius_auratus_newGene_8844;gene-LOC113038900;gene-LOC113056458;gene-LOC113070191;gene-LOC113077428;gene-LOC113083757;gene-LOC113098224;gene-LOC113100639;gene-LOC113117731;gene-LOC113118058;gene-LOC113118438
GO:0046390	ribose phosphate biosynthetic process	0.0129	0.0038	3.4	0.000766071	0.0359632	gene-LOC113050553;gene-LOC113060640;gene-LOC113072309;gene-LOC113072373;gene-LOC113092992;gene-LOC113099989;gene-LOC113111803;gene-LOC113112470;gene-LOC113116621;gene-LOC113117637
GO:0031960	response to corticosteroid	0.031	0.015	2.06	0.000771279	0.0359632	Carassius_auratus_newGene_5907;Carassius_auratus_newGene_8844;Carassius_auratus_newGene_9606;Carassius_auratus_newGene_9779;gene-LOC113038855;gene-LOC113038900;gene-LOC113045905;gene-LOC113055297;gene-LOC113056458;gene-LOC113056812;gene-LOC113056987;gene-LOC113058570;gene-LOC113066756;gene-LOC113069124;gene-LOC113070191;gene-LOC113071160;gene-LOC113081671;gene-LOC113083757;gene-LOC113098483;gene-…
GO:0060670	branching involved in labyrinthine layer morphogenesis	0.0065	0.001	6.75	0.000786225	0.0363521	gene-LOC113039478;gene-LOC113060623;gene-LOC113083500;gene-LOC113107213;gene-LOC113107214
GO:0051443	positive regulation of ubiquitin-protein transferase activity	0.0078	0.0014	5.4	0.000808781	0.0370833	gene-LOC113049079;gene-LOC113049082;gene-LOC113049286;gene-LOC113049287;gene-LOC113119445;gene-dcun1d4
GO:0071827	plasma lipoprotein particle organization	0.009	0.002	4.58	0.000824975	0.0375132	Carassius_auratus_newGene_10544;gene-LOC113040163;gene-LOC113044802;gene-LOC113055927;gene-LOC113081671;gene-LOC113096343;gene-LOC113109593
GO:0046683	response to organophosphorus	0.0207	0.0083	2.48	0.000873293	0.0393848	Carassius_auratus_newGene_5863;gene-LOC113043556;gene-LOC113045905;gene-LOC113053331;gene-LOC113054763;gene-LOC113055524;gene-LOC113058570;gene-LOC113060640;gene-LOC113069124;gene-LOC113069658;gene-LOC113087172;gene-LOC113099200;gene-LOC113108126;gene-LOC113108289;gene-LOC113108503;gene-LOC113112470
GO:0006869	lipid transport	0.0284	0.0135	2.11	0.00091838	0.0408082	Carassius_auratus_newGene_10544;gene-LOC113040163;gene-LOC113044073;gene-LOC113048909;gene-LOC113055927;gene-LOC113058570;gene-LOC113062612;gene-LOC113062824;gene-LOC113064954;gene-LOC113066756;gene-LOC113068946;gene-LOC113070191;gene-LOC113077667;gene-LOC113080386;gene-LOC113091618;gene-LOC113096343;gene-LOC113098242;gene-LOC113116610;gene-LOC113116734;gene-LOC113118058;gene-LOC113118438;gene-LO…
GO:0003331	positive regulation of extracellular matrix constituent secretion	0.0039	0.0003	14.4	0.000934748	0.0408082	gene-LOC113042243;gene-LOC113044584;gene-LOC113051821
GO:0015677	copper ion import	0.0039	0.0003	14.4	0.000934748	0.0408082	gene-LOC113053828;gene-LOC113059863;gene-LOC113116165
GO:0036500	ATF6-mediated unfolded protein response	0.0039	0.0003	14.4	0.000934748	0.0408082	Carassius_auratus_newGene_6735;gene-LOC113087172;gene-LOC113120801
GO:0001523	retinoid metabolic process	0.0142	0.0046	3.09	0.000959764	0.0408082	Carassius_auratus_newGene_10544;Carassius_auratus_newGene_5907;Carassius_auratus_newGene_9606;Carassius_auratus_newGene_9779;gene-LOC113052948;gene-LOC113052949;gene-LOC113053331;gene-LOC113055297;gene-LOC113108126;gene-LOC113108503;gene-LOC113109851
GO:0019217	regulation of fatty acid metabolic process	0.0142	0.0046	3.09	0.000959764	0.0408082	Carassius_auratus_newGene_5863;Carassius_auratus_newGene_5907;Carassius_auratus_newGene_7372;Carassius_auratus_newGene_9606;Carassius_auratus_newGene_9779;gene-LOC113054763;gene-LOC113055297;gene-LOC113066756;gene-LOC113070191;gene-LOC113106421;gene-LOC113109851
GO:0006711	estrogen catabolic process	0.0065	0.001	6.35	0.00104577	0.0408082	Carassius_auratus_newGene_5907;Carassius_auratus_newGene_9606;Carassius_auratus_newGene_9779;gene-LOC113055297;gene-LOC113109851
GO:0006789	bilirubin conjugation	0.0065	0.001	6.35	0.00104577	0.0408082	Carassius_auratus_newGene_5907;Carassius_auratus_newGene_9606;Carassius_auratus_newGene_9779;gene-LOC113055297;gene-LOC113109851
GO:0009698	phenylpropanoid metabolic process	0.0065	0.001	6.35	0.00104577	0.0408082	Carassius_auratus_newGene_5907;Carassius_auratus_newGene_9606;Carassius_auratus_newGene_9779;gene-LOC113055297;gene-LOC113109851
GO:0009804	coumarin metabolic process	0.0065	0.001	6.35	0.00104577	0.0408082	Carassius_auratus_newGene_5907;Carassius_auratus_newGene_9606;Carassius_auratus_newGene_9779;gene-LOC113055297;gene-LOC113109851
GO:0046226	coumarin catabolic process	0.0065	0.001	6.35	0.00104577	0.0408082	Carassius_auratus_newGene_5907;Carassius_auratus_newGene_9606;Carassius_auratus_newGene_9779;gene-LOC113055297;gene-LOC113109851
GO:0046271	phenylpropanoid catabolic process	0.0065	0.001	6.35	0.00104577	0.0408082	Carassius_auratus_newGene_5907;Carassius_auratus_newGene_9606;Carassius_auratus_newGene_9779;gene-LOC113055297;gene-LOC113109851
GO:0052696	flavonoid glucuronidation	0.0065	0.001	6.35	0.00104577	0.0408082	Carassius_auratus_newGene_5907;Carassius_auratus_newGene_9606;Carassius_auratus_newGene_9779;gene-LOC113055297;gene-LOC113109851
GO:0052697	xenobiotic glucuronidation	0.0065	0.001	6.35	0.00104577	0.0408082	Carassius_auratus_newGene_5907;Carassius_auratus_newGene_9606;Carassius_auratus_newGene_9779;gene-LOC113055297;gene-LOC113109851
GO:0070980	biphenyl catabolic process	0.0065	0.001	6.35	0.00104577	0.0408082	Carassius_auratus_newGene_5907;Carassius_auratus_newGene_9606;Carassius_auratus_newGene_9779;gene-LOC113055297;gene-LOC113109851
GO:1904223	regulation of glucuronosyltransferase activity	0.0065	0.001	6.35	0.00104577	0.0408082	Carassius_auratus_newGene_5907;Carassius_auratus_newGene_9606;Carassius_auratus_newGene_9779;gene-LOC113055297;gene-LOC113109851
GO:1904224	negative regulation of glucuronosyltransferase activity	0.0065	0.001	6.35	0.00104577	0.0408082	Carassius_auratus_newGene_5907;Carassius_auratus_newGene_9606;Carassius_auratus_newGene_9779;gene-LOC113055297;gene-LOC113109851
GO:2001029	regulation of cellular glucuronidation	0.0065	0.001	6.35	0.00104577	0.0408082	Carassius_auratus_newGene_5907;Carassius_auratus_newGene_9606;Carassius_auratus_newGene_9779;gene-LOC113055297;gene-LOC113109851
GO:2001030	negative regulation of cellular glucuronidation	0.0065	0.001	6.35	0.00104577	0.0408082	Carassius_auratus_newGene_5907;Carassius_auratus_newGene_9606;Carassius_auratus_newGene_9779;gene-LOC113055297;gene-LOC113109851
GO:0019751	polyol metabolic process	0.0116	0.0033	3.53	0.00105709	0.0409592	Carassius_auratus_newGene_8844;gene-LOC113038900;gene-LOC113040243;gene-LOC113053331;gene-LOC113083757;gene-LOC113100639;gene-LOC113108126;gene-LOC113108503;gene-sord
GO:0055086	nucleobase-containing small molecule metabolic process	0.0336	0.0173	1.94	0.00117373	0.0446502	Carassius_auratus_newGene_5907;Carassius_auratus_newGene_9606;Carassius_auratus_newGene_9779;gene-LOC113041686;gene-LOC113050553;gene-LOC113055297;gene-LOC113056159;gene-LOC113060640;gene-LOC113062750;gene-LOC113069658;gene-LOC113072309;gene-LOC113072373;gene-LOC113080866;gene-LOC113083470;gene-LOC113092992;gene-LOC113099989;gene-LOC113106903;gene-LOC113109851;gene-LOC113111803;gene-LOC113116610;…
GO:0045833	negative regulation of lipid metabolic process	0.0207	0.0086	2.41	0.00117389	0.0446502	Carassius_auratus_newGene_5907;Carassius_auratus_newGene_9606;Carassius_auratus_newGene_9779;gene-LOC113045240;gene-LOC113053331;gene-LOC113055011;gene-LOC113055297;gene-LOC113069399;gene-LOC113081866;gene-LOC113091618;gene-LOC113106044;gene-LOC113108126;gene-LOC113108503;gene-LOC113109851;gene-LOC113116567;gene-LOC113119998
GO:0042178	xenobiotic catabolic process	0.0065	0.001	6.17	0.00119707	0.0446502	Carassius_auratus_newGene_5907;Carassius_auratus_newGene_9606;Carassius_auratus_newGene_9779;gene-LOC113055297;gene-LOC113109851
GO:0030193	regulation of blood coagulation	0.0116	0.0033	3.47	0.00120104	0.0446502	gene-LOC113038734;gene-LOC113041310;gene-LOC113042243;gene-LOC113044584;gene-LOC113048499;gene-LOC113058570;gene-LOC113066756;gene-LOC113080866;gene-LOC113115106
GO:0050810	regulation of steroid biosynthetic process	0.0116	0.0033	3.47	0.00120104	0.0446502	Carassius_auratus_newGene_5863;gene-LOC113038733;gene-LOC113046101;gene-LOC113053331;gene-LOC113054763;gene-LOC113106421;gene-LOC113108126;gene-LOC113108503;gene-mvk
GO:1900046	regulation of hemostasis	0.0116	0.0033	3.47	0.00120104	0.0446502	gene-LOC113038734;gene-LOC113041310;gene-LOC113042243;gene-LOC113044584;gene-LOC113048499;gene-LOC113058570;gene-LOC113066756;gene-LOC113080866;gene-LOC113115106
GO:0042448	progesterone metabolic process	0.0052	0.0006	8.23	0.00124506	0.0459763	Carassius_auratus_newGene_8844;gene-LOC113038900;gene-LOC113083757;gene-LOC113100639
GO:0055092	sterol homeostasis	0.0142	0.0048	2.97	0.0013093	0.0478218	Carassius_auratus_newGene_10544;Carassius_auratus_newGene_5863;gene-LOC113038733;gene-LOC113040163;gene-LOC113044655;gene-LOC113046101;gene-LOC113054763;gene-LOC113066756;gene-LOC113096343;gene-LOC113117731;gene-LOC113120523
GO:0009624	response to nematode	0.0039	0.0003	12.96	0.00131242	0.0478218	gene-LOC113105992;gene-LOC113105993;gene-LOC113113489
GO:0046890	regulation of lipid biosynthetic process	0.0207	0.0087	2.38	0.00135435	0.0480983	Carassius_auratus_newGene_5863;gene-LOC113038733;gene-LOC113045240;gene-LOC113046101;gene-LOC113053331;gene-LOC113054763;gene-LOC113069399;gene-LOC113070191;gene-LOC113099200;gene-LOC113106044;gene-LOC113106421;gene-LOC113108126;gene-LOC113108503;gene-LOC113116567;gene-LOC113119998;gene-mvk
GO:0030194	positive regulation of blood coagulation	0.0065	0.0011	6	0.00136395	0.0480983	gene-LOC113038734;gene-LOC113041310;gene-LOC113042243;gene-LOC113044584;gene-LOC113080866
GO:0052695	cellular glucuronidation	0.0065	0.0011	6	0.00136395	0.0480983	Carassius_auratus_newGene_5907;Carassius_auratus_newGene_9606;Carassius_auratus_newGene_9779;gene-LOC113055297;gene-LOC113109851
GO:1900048	positive regulation of hemostasis	0.0065	0.0011	6	0.00136395	0.0480983	gene-LOC113038734;gene-LOC113041310;gene-LOC113042243;gene-LOC113044584;gene-LOC113080866
GO:1902175	regulation of oxidative stress-induced intrinsic apoptotic signaling pathway	0.0065	0.0011	6	0.00136395	0.0480983	gene-LOC113044802;gene-LOC113048954;gene-LOC113057848;gene-LOC113062564;gene-LOC113109593
GO:0006094	gluconeogenesis	0.0078	0.0016	4.89	0.00137246	0.0480983	gene-LOC113050553;gene-LOC113055524;gene-LOC113081964;gene-LOC113099989;gene-LOC113106421;gene-LOC113111803
GO:0005975	carbohydrate metabolic process	0.0401	0.0223	1.8	0.00141128	0.0491455	Carassius_auratus_newGene_5907;Carassius_auratus_newGene_6955;Carassius_auratus_newGene_9606;Carassius_auratus_newGene_9779;gene-LOC113040243;gene-LOC113043436;gene-LOC113045771;gene-LOC113045905;gene-LOC113048028;gene-LOC113048182;gene-LOC113050553;gene-LOC113055297;gene-LOC113055524;gene-LOC113065564;gene-LOC113070452;gene-LOC113092992;gene-LOC113094248;gene-LOC113095014;gene-LOC113099989;gene-…
GO:0045047	protein targeting to ER	0.0052	0.0007	7.86	0.00149408	0.0513787	gene-LOC113044514;gene-LOC113055424;gene-LOC113075398;gene-LOC113114129
GO:1990440	positive regulation of transcription from RNA polymerase II promoter in response
to endoplasmic reticulum stress	0.0052	0.0007	7.86	0.00149408	0.0513787	Carassius_auratus_newGene_6735;gene-LOC113083916;gene-LOC113087172;gene-LOC113120801
GO:0010883	regulation of lipid storage	0.0129	0.0042	3.11	0.00152569	0.0517582	Carassius_auratus_newGene_10544;Carassius_auratus_newGene_5863;gene-LOC113042197;gene-LOC113054763;gene-LOC113060791;gene-LOC113062612;gene-LOC113077428;gene-LOC113091618;gene-LOC113106903;gene-LOC113119907
GO:0072329	monocarboxylic acid catabolic process	0.0103	0.0028	3.68	0.00153791	0.0517582	Carassius_auratus_newGene_7372;gene-LOC113092806;gene-LOC113098224;gene-LOC113106903;gene-LOC113116610;gene-LOC113118058;gene-LOC113118438;gene-sord
GO:0050820	positive regulation of coagulation	0.0065	0.0011	5.84	0.00154738	0.0517582	gene-LOC113038734;gene-LOC113041310;gene-LOC113042243;gene-LOC113044584;gene-LOC113080866
GO:0015793	glycerol transport	0.0026	0.0001	28.8	0.00158037	0.0517582	gene-LOC113060217;gene-LOC113116456
GO:0019521	D-gluconate metabolic process	0.0026	0.0001	28.8	0.00158037	0.0517582	gene-LOC113065469;gene-LOC113065536
GO:0019853	L-ascorbic acid biosynthetic process	0.0026	0.0001	28.8	0.00158037	0.0517582	gene-LOC113050879;gene-LOC113092184
GO:0046598	positive regulation of viral entry into host cell	0.0026	0.0001	28.8	0.00158037	0.0517582	gene-LOC113044802;gene-LOC113109593
GO:0097298	regulation of nucleus size	0.0026	0.0001	28.8	0.00158037	0.0517582	gene-LOC113055489;gene-hp1bp3
GO:0017001	antibiotic catabolic process	0.0078	0.0016	4.71	0.00166688	0.0536841	Carassius_auratus_newGene_5907;Carassius_auratus_newGene_9606;Carassius_auratus_newGene_9779;gene-LOC113055297;gene-LOC113107207;gene-LOC113109851
GO:0035383	thioester metabolic process	0.0078	0.0016	4.71	0.00166688	0.0536841	gene-LOC113056159;gene-LOC113099989;gene-LOC113106903;gene-LOC113111803;gene-mvk;gene-pipox
GO:0031398	positive regulation of protein ubiquitination	0.0142	0.0049	2.88	0.0016749	0.0536841	gene-LOC113049079;gene-LOC113049082;gene-LOC113049286;gene-LOC113049287;gene-LOC113066756;gene-LOC113076101;gene-LOC113079544;gene-LOC113087172;gene-LOC113107572;gene-LOC113119445;gene-dcun1d4
GO:0006638	neutral lipid metabolic process	0.0129	0.0042	3.06	0.00169753	0.0536841	Carassius_auratus_newGene_7372;gene-LOC113045240;gene-LOC113066756;gene-LOC113091618;gene-LOC113114074;gene-LOC113115755;gene-LOC113116567;gene-LOC113118058;gene-LOC113118438;gene-LOC113119998
GO:0006639	acylglycerol metabolic process	0.0129	0.0042	3.06	0.00169753	0.0536841	Carassius_auratus_newGene_7372;gene-LOC113045240;gene-LOC113066756;gene-LOC113091618;gene-LOC113114074;gene-LOC113115755;gene-LOC113116567;gene-LOC113118058;gene-LOC113118438;gene-LOC113119998
GO:0042632	cholesterol homeostasis	0.0142	0.005	2.86	0.00175717	0.0536841	Carassius_auratus_newGene_10544;Carassius_auratus_newGene_5863;gene-LOC113038733;gene-LOC113040163;gene-LOC113044655;gene-LOC113046101;gene-LOC113054763;gene-LOC113066756;gene-LOC113096343;gene-LOC113117731;gene-LOC113120523
GO:0006625	protein targeting to peroxisome	0.009	0.0022	4.03	0.00175871	0.0536841	gene-LOC113058570;gene-LOC113092806;gene-LOC113116610;gene-LOC113117731;gene-LOC113118058;gene-LOC113118438;gene-pipox
GO:0008210	estrogen metabolic process	0.009	0.0022	4.03	0.00175871	0.0536841	Carassius_auratus_newGene_5907;Carassius_auratus_newGene_9606;Carassius_auratus_newGene_9779;gene-LOC113055297;gene-LOC113077428;gene-LOC113106903;gene-LOC113109851
GO:0043574	peroxisomal transport	0.009	0.0022	4.03	0.00175871	0.0536841	gene-LOC113058570;gene-LOC113092806;gene-LOC113116610;gene-LOC113117731;gene-LOC113118058;gene-LOC113118438;gene-pipox
GO:0072662	protein localization to peroxisome	0.009	0.0022	4.03	0.00175871	0.0536841	gene-LOC113058570;gene-LOC113092806;gene-LOC113116610;gene-LOC113117731;gene-LOC113118058;gene-LOC113118438;gene-pipox
GO:0072663	establishment of protein localization to peroxisome	0.009	0.0022	4.03	0.00175871	0.0536841	gene-LOC113058570;gene-LOC113092806;gene-LOC113116610;gene-LOC113117731;gene-LOC113118058;gene-LOC113118438;gene-pipox
GO:0046618	drug export	0.0039	0.0003	11.78	0.00177363	0.0536841	gene-LOC113080275;gene-LOC113114891;gene-LOC113114893
GO:0097734	extracellular exosome biogenesis	0.0039	0.0003	11.78	0.00177363	0.0536841	gene-LOC113053828;gene-LOC113059863;gene-LOC113116165
GO:0006000	fructose metabolic process	0.0052	0.0007	7.51	0.00177578	0.0536841	gene-LOC113048241;gene-LOC113117637;gene-pfkfb3;gene-sord
GO:0030258	lipid modification	0.0245	0.0115	2.13	0.00184226	0.0548041	Carassius_auratus_newGene_8844;gene-LOC113038900;gene-LOC113045905;gene-LOC113046799;gene-LOC113061640;gene-LOC113081810;gene-LOC113083757;gene-LOC113092806;gene-LOC113100639;gene-LOC113106044;gene-LOC113106421;gene-LOC113106903;gene-LOC113110956;gene-LOC113116610;gene-LOC113117731;gene-LOC113118058;gene-LOC113118438;gene-fgf19;gene-pik3c2g
GO:0016101	diterpenoid metabolic process	0.0142	0.005	2.85	0.0018427	0.0548041	Carassius_auratus_newGene_10544;Carassius_auratus_newGene_5907;Carassius_auratus_newGene_9606;Carassius_auratus_newGene_9779;gene-LOC113052948;gene-LOC113052949;gene-LOC113053331;gene-LOC113055297;gene-LOC113108126;gene-LOC113108503;gene-LOC113109851
GO:0019748	secondary metabolic process	0.0142	0.005	2.85	0.0018427	0.0548041	Carassius_auratus_newGene_5907;Carassius_auratus_newGene_9606;Carassius_auratus_newGene_9779;gene-LOC113039600;gene-LOC113055297;gene-LOC113069124;gene-LOC113071160;gene-LOC113078678;gene-LOC113106903;gene-LOC113107840;gene-LOC113109851
GO:0045766	positive regulation of angiogenesis	0.0207	0.009	2.29	0.00197507	0.0583855	gene-LOC113038874;gene-LOC113039429;gene-LOC113048954;gene-LOC113056987;gene-LOC113057848;gene-LOC113058570;gene-LOC113061545;gene-LOC113061640;gene-LOC113068531;gene-LOC113081671;gene-LOC113107216;gene-LOC113107334;gene-LOC113114016;gene-LOC113114206;gene-LOC113117022;gene-pik3c2g
GO:1901568	fatty acid derivative metabolic process	0.0129	0.0043	3	0.00198435	0.0583855	gene-LOC113056458;gene-LOC113070191;gene-LOC113098224;gene-LOC113099989;gene-LOC113106903;gene-LOC113111803;gene-LOC113113366;gene-LOC113117731;gene-LOC113118058;gene-LOC113118438
GO:0042168	heme metabolic process	0.0078	0.0017	4.55	0.00200692	0.0585001	Carassius_auratus_newGene_5907;Carassius_auratus_newGene_9606;Carassius_auratus_newGene_9779;gene-LOC113039735;gene-LOC113055297;gene-LOC113109851
GO:0010876	lipid localization	0.0245	0.0116	2.11	0.00200951	0.0585001	Carassius_auratus_newGene_10544;Carassius_auratus_newGene_7372;gene-LOC113040163;gene-LOC113043556;gene-LOC113044073;gene-LOC113048909;gene-LOC113055927;gene-LOC113058570;gene-LOC113062612;gene-LOC113066756;gene-LOC113069658;gene-LOC113070191;gene-LOC113091618;gene-LOC113096343;gene-LOC113116610;gene-LOC113118058;gene-LOC113118438;gene-LOC113119907;gene-ldah
GO:0032371	regulation of sterol transport	0.009	0.0023	3.93	0.00204812	0.0589997	Carassius_auratus_newGene_10544;Carassius_auratus_newGene_5863;gene-LOC113040163;gene-LOC113044655;gene-LOC113054763;gene-LOC113096343;gene-LOC113120523
GO:0032374	regulation of cholesterol transport	0.009	0.0023	3.93	0.00204812	0.0589997	Carassius_auratus_newGene_10544;Carassius_auratus_newGene_5863;gene-LOC113040163;gene-LOC113044655;gene-LOC113054763;gene-LOC113096343;gene-LOC113120523
GO:0006888	ER to Golgi vesicle-mediated transport	0.0155	0.0058	2.66	0.00207325	0.0594127	gene-LOC113038872;gene-LOC113051821;gene-LOC113057939;gene-LOC113062619;gene-LOC113078045;gene-LOC113099909;gene-LOC113101281;gene-LOC113102999;gene-LOC113105082;gene-LOC113108613;gene-LOC113114164;gene-LOC113114257
GO:0090407	organophosphate biosynthetic process	0.0336	0.0181	1.85	0.00215136	0.0613318	Carassius_auratus_newGene_7372;gene-LOC113038855;gene-LOC113040243;gene-LOC113045905;gene-LOC113050553;gene-LOC113060640;gene-LOC113061640;gene-LOC113070191;gene-LOC113072309;gene-LOC113072373;gene-LOC113083470;gene-LOC113092992;gene-LOC113099989;gene-LOC113106044;gene-LOC113109702;gene-LOC113110844;gene-LOC113111803;gene-LOC113112470;gene-LOC113114074;gene-LOC113116621;gene-LOC113117268;gene-LOC…
GO:0050818	regulation of coagulation	0.0116	0.0036	3.19	0.00217631	0.0616271	gene-LOC113038734;gene-LOC113041310;gene-LOC113042243;gene-LOC113044584;gene-LOC113048499;gene-LOC113058570;gene-LOC113066756;gene-LOC113080866;gene-LOC113115106
GO:0071825	protein-lipid complex subunit organization	0.009	0.0023	3.88	0.00220596	0.0616271	Carassius_auratus_newGene_10544;gene-LOC113040163;gene-LOC113044802;gene-LOC113055927;gene-LOC113081671;gene-LOC113096343;gene-LOC113109593
GO:0010893	positive regulation of steroid biosynthetic process	0.0065	0.0012	5.4	0.00220652	0.0616271	Carassius_auratus_newGene_5863;gene-LOC113038733;gene-LOC113046101;gene-LOC113054763;gene-LOC113106421
GO:0018879	biphenyl metabolic process	0.0065	0.0012	5.4	0.00220652	0.0616271	Carassius_auratus_newGene_5907;Carassius_auratus_newGene_9606;Carassius_auratus_newGene_9779;gene-LOC113055297;gene-LOC113109851
GO:1905897	regulation of response to endoplasmic reticulum stress	0.0129	0.0044	2.94	0.00230902	0.0629984	Carassius_auratus_newGene_6735;gene-LOC113045009;gene-LOC113045905;gene-LOC113048886;gene-LOC113066756;gene-LOC113087172;gene-LOC113094149;gene-LOC113099200;gene-LOC113108099;gene-LOC113120801
GO:0015791	polyol transport	0.0039	0.0004	10.8	0.00232432	0.0629984	gene-LOC113060217;gene-LOC113060640;gene-LOC113116456
GO:1900148	negative regulation of Schwann cell migration	0.0039	0.0004	10.8	0.00232432	0.0629984	gene-LOC113045240;gene-LOC113116567;gene-LOC113119998
GO:1902167	positive regulation of intrinsic apoptotic signaling pathway in response to DNA damage by p53 class mediator	0.0039	0.0004	10.8	0.00232432	0.0629984	gene-LOC113053828;gene-LOC113059863;gene-LOC113116165
GO:1905044	regulation of Schwann cell proliferation involved in axon regeneration	0.0039	0.0004	10.8	0.00232432	0.0629984	gene-LOC113045240;gene-LOC113116567;gene-LOC113119998
GO:1905045	negative regulation of Schwann cell proliferation involved in axon regeneration	0.0039	0.0004	10.8	0.00232432	0.0629984	gene-LOC113045240;gene-LOC113116567;gene-LOC113119998
GO:0051707	response to other organism	0.0646	0.0425	1.52	0.00237572	0.0640757	Carassius_auratus_newGene_10544;Carassius_auratus_newGene_5907;Carassius_auratus_newGene_8844;Carassius_auratus_newGene_9229;Carassius_auratus_newGene_9606;Carassius_auratus_newGene_9779;gene-LOC113038900;gene-LOC113041310;gene-LOC113044410;gene-LOC113045905;gene-LOC113046558;gene-LOC113046710;gene-LOC113048886;gene-LOC113048888;gene-LOC113048954;gene-LOC113053331;gene-LOC113054971;gene-LOC113055…
GO:0006778	porphyrin-containing compound metabolic process	0.0078	0.0018	4.39	0.0023969	0.0643318	Carassius_auratus_newGene_5907;Carassius_auratus_newGene_9606;Carassius_auratus_newGene_9779;gene-LOC113039735;gene-LOC113055297;gene-LOC113109851
GO:0031651	negative regulation of heat generation	0.0052	0.0007	6.91	0.00244562	0.0650052	gene-LOC113049079;gene-LOC113049082;gene-LOC113049286;gene-LOC113049287
GO:0071878	negative regulation of adrenergic receptor signaling pathway	0.0052	0.0007	6.91	0.00244562	0.0650052	gene-LOC113049079;gene-LOC113049082;gene-LOC113049286;gene-LOC113049287
GO:0010288	response to lead ion	0.0065	0.0012	5.27	0.00246579	0.0652261	Carassius_auratus_newGene_5863;gene-LOC113054763;gene-LOC113058570;gene-LOC113069124;gene-LOC113099200
GO:0031100	animal organ regeneration	0.0142	0.0052	2.73	0.00254114	0.0664481	Carassius_auratus_newGene_5907;Carassius_auratus_newGene_9606;Carassius_auratus_newGene_9779;gene-LOC113042243;gene-LOC113044584;gene-LOC113055297;gene-LOC113066756;gene-LOC113069124;gene-LOC113109851;gene-LOC113111085;gene-LOC113114206
GO:0043207	response to external biotic stimulus	0.0646	0.0426	1.51	0.00254751	0.0664481	Carassius_auratus_newGene_10544;Carassius_auratus_newGene_5907;Carassius_auratus_newGene_8844;Carassius_auratus_newGene_9229;Carassius_auratus_newGene_9606;Carassius_auratus_newGene_9779;gene-LOC113038900;gene-LOC113041310;gene-LOC113044410;gene-LOC113045905;gene-LOC113046558;gene-LOC113046710;gene-LOC113048886;gene-LOC113048888;gene-LOC113048954;gene-LOC113053331;gene-LOC113054971;gene-LOC113055…
GO:0006855	drug transmembrane transport	0.0129	0.0045	2.9	0.00254822	0.0664481	gene-LOC113050216;gene-LOC113060640;gene-LOC113080275;gene-LOC113093913;gene-LOC113096689;gene-LOC113099989;gene-LOC113111803;gene-LOC113114891;gene-LOC113114893;gene-LOC113116559
GO:0006081	cellular aldehyde metabolic process	0.0078	0.0018	4.32	0.002612	0.0677902	gene-LOC113038158;gene-LOC113053331;gene-LOC113092992;gene-LOC113108126;gene-LOC113108503;gene-LOC113117637
GO:0009607	response to biotic stimulus	0.0659	0.0438	1.51	0.00264105	0.0682222	Carassius_auratus_newGene_10544;Carassius_auratus_newGene_5907;Carassius_auratus_newGene_8844;Carassius_auratus_newGene_9229;Carassius_auratus_newGene_9606;Carassius_auratus_newGene_9779;gene-LOC113038900;gene-LOC113041310;gene-LOC113044410;gene-LOC113045905;gene-LOC113046558;gene-LOC113046710;gene-LOC113048886;gene-LOC113048888;gene-LOC113048954;gene-LOC113053331;gene-LOC113054971;gene-LOC113055…
GO:0044270	cellular nitrogen compound catabolic process	0.022	0.0102	2.16	0.00265847	0.0683514	Carassius_auratus_newGene_5907;Carassius_auratus_newGene_8844;Carassius_auratus_newGene_9606;Carassius_auratus_newGene_9779;gene-LOC113038900;gene-LOC113040380;gene-LOC113046984;gene-LOC113050553;gene-LOC113054697;gene-LOC113055297;gene-LOC113062977;gene-LOC113069658;gene-LOC113080866;gene-LOC113083757;gene-LOC113100639;gene-LOC113109851;gene-LOC113117637
GO:0006787	porphyrin-containing compound catabolic process	0.0065	0.0013	5.14	0.00274646	0.0683771	Carassius_auratus_newGene_5907;Carassius_auratus_newGene_9606;Carassius_auratus_newGene_9779;gene-LOC113055297;gene-LOC113109851
GO:0006991	response to sterol depletion	0.0065	0.0013	5.14	0.00274646	0.0683771	Carassius_auratus_newGene_5863;gene-LOC113045240;gene-LOC113054763;gene-LOC113116567;gene-LOC113119998
GO:0032933	SREBP signaling pathway	0.0065	0.0013	5.14	0.00274646	0.0683771	Carassius_auratus_newGene_5863;gene-LOC113045240;gene-LOC113054763;gene-LOC113116567;gene-LOC113119998
GO:0046149	pigment catabolic process	0.0065	0.0013	5.14	0.00274646	0.0683771	Carassius_auratus_newGene_5907;Carassius_auratus_newGene_9606;Carassius_auratus_newGene_9779;gene-LOC113055297;gene-LOC113109851
GO:0060669	embryonic placenta morphogenesis	0.0065	0.0013	5.14	0.00274646	0.0683771	gene-LOC113039478;gene-LOC113060623;gene-LOC113083500;gene-LOC113107213;gene-LOC113107214
GO:0060713	labyrinthine layer morphogenesis	0.0065	0.0013	5.14	0.00274646	0.0683771	gene-LOC113039478;gene-LOC113060623;gene-LOC113083500;gene-LOC113107213;gene-LOC113107214
GO:0071501	cellular response to sterol depletion	0.0065	0.0013	5.14	0.00274646	0.0683771	Carassius_auratus_newGene_5863;gene-LOC113045240;gene-LOC113054763;gene-LOC113116567;gene-LOC113119998
GO:0070989	oxidative demethylation	0.0052	0.0008	6.65	0.00283792	0.0703357	Carassius_auratus_newGene_8844;gene-LOC113038900;gene-LOC113083757;gene-LOC113100639
GO:0006069	ethanol oxidation	0.0039	0.0004	9.97	0.00296992	0.0726257	gene-LOC113057076;gene-LOC113072161;gene-LOC113112835
GO:0006084	acetyl-CoA metabolic process	0.0039	0.0004	9.97	0.00296992	0.0726257	gene-LOC113053990;gene-mvk;gene-pipox
GO:1903976	negative regulation of glial cell migration	0.0039	0.0004	9.97	0.00296992	0.0726257	gene-LOC113045240;gene-LOC113116567;gene-LOC113119998
GO:0033015	tetrapyrrole catabolic process	0.0065	0.0013	5.02	0.00304954	0.0735917	Carassius_auratus_newGene_5907;Carassius_auratus_newGene_9606;Carassius_auratus_newGene_9779;gene-LOC113055297;gene-LOC113109851
GO:0042167	heme catabolic process	0.0065	0.0013	5.02	0.00304954	0.0735917	Carassius_auratus_newGene_5907;Carassius_auratus_newGene_9606;Carassius_auratus_newGene_9779;gene-LOC113055297;gene-LOC113109851
GO:0060706	cell differentiation involved in embryonic placenta development	0.0065	0.0013	5.02	0.00304954	0.0735917	gene-LOC113039478;gene-LOC113060623;gene-LOC113083500;gene-LOC113107213;gene-LOC113107214
GO:0010884	positive regulation of lipid storage	0.0078	0.0019	4.18	0.00308524	0.0738058	Carassius_auratus_newGene_5863;gene-LOC113054763;gene-LOC113062612;gene-LOC113077428;gene-LOC113091618;gene-LOC113119907
GO:1903573	negative regulation of response to endoplasmic reticulum stress	0.0078	0.0019	4.18	0.00308524	0.0738058	Carassius_auratus_newGene_6735;gene-LOC113045009;gene-LOC113087172;gene-LOC113094149;gene-LOC113108099;gene-LOC113120801
GO:0048545	response to steroid hormone	0.0401	0.0235	1.7	0.00310376	0.0738087	Carassius_auratus_newGene_5863;Carassius_auratus_newGene_5907;Carassius_auratus_newGene_8844;Carassius_auratus_newGene_9606;Carassius_auratus_newGene_9779;gene-LOC113038855;gene-LOC113038900;gene-LOC113043144;gene-LOC113045905;gene-LOC113054763;gene-LOC113055297;gene-LOC113056458;gene-LOC113056812;gene-LOC113056987;gene-LOC113058570;gene-LOC113066756;gene-LOC113068652;gene-LOC113069124;gene-LOC11…
GO:0006529	asparagine biosynthetic process	0.0026	0.0001	21.6	0.00311219	0.0738087	gene-LOC113090838;gene-LOC113119496
GO:0014074	response to purine-containing compound	0.022	0.0104	2.12	0.00327016	0.07637	Carassius_auratus_newGene_5863;gene-LOC113045905;gene-LOC113053331;gene-LOC113054763;gene-LOC113055524;gene-LOC113057061;gene-LOC113058570;gene-LOC113060640;gene-LOC113069124;gene-LOC113069658;gene-LOC113087172;gene-LOC113099200;gene-LOC113106421;gene-LOC113108126;gene-LOC113108289;gene-LOC113108503;gene-LOC113112470
GO:0009111	vitamin catabolic process	0.0052	0.0008	6.4	0.00327116	0.07637	gene-LOC113053331;gene-LOC113098224;gene-LOC113108126;gene-LOC113108503
GO:0070266	necroptotic process	0.0052	0.0008	6.4	0.00327116	0.07637	gene-LOC113068531;gene-LOC113096277;gene-LOC113107216;gene-LOC113112470
GO:0042737	drug catabolic process	0.0103	0.0032	3.26	0.00327571	0.07637	Carassius_auratus_newGene_8844;gene-LOC113038855;gene-LOC113038900;gene-LOC113058570;gene-LOC113083757;gene-LOC113100639;gene-LOC113107207;gene-pipox
GO:0006575	cellular modified amino acid metabolic process	0.0142	0.0054	2.64	0.00329746	0.0765527	gene-LOC113044802;gene-LOC113062564;gene-LOC113062612;gene-LOC113070191;gene-LOC113092992;gene-LOC113094248;gene-LOC113109593;gene-LOC113113366;gene-LOC113114074;gene-LOC113116610;gene-LOC113119907
GO:0009410	response to xenobiotic stimulus	0.0323	0.0178	1.82	0.00332061	0.0767662	Carassius_auratus_newGene_5907;Carassius_auratus_newGene_8844;Carassius_auratus_newGene_9606;Carassius_auratus_newGene_9779;gene-LOC113038855;gene-LOC113038900;gene-LOC113045905;gene-LOC113055297;gene-LOC113056812;gene-LOC113057061;gene-LOC113058570;gene-LOC113069124;gene-LOC113071160;gene-LOC113081671;gene-LOC113083757;gene-LOC113087172;gene-LOC113098224;gene-LOC113098483;gene-LOC113100639;gene-…
GO:1901570	fatty acid derivative biosynthetic process	0.009	0.0025	3.6	0.0033592	0.0773334	gene-LOC113070191;gene-LOC113098224;gene-LOC113099989;gene-LOC113111803;gene-LOC113113366;gene-LOC113118058;gene-LOC113118438
GO:0019693	ribose phosphate metabolic process	0.0233	0.0113	2.06	0.0033987	0.0779166	gene-LOC113041686;gene-LOC113050553;gene-LOC113056159;gene-LOC113060640;gene-LOC113069658;gene-LOC113072309;gene-LOC113072373;gene-LOC113092992;gene-LOC113099989;gene-LOC113106903;gene-LOC113111803;gene-LOC113112470;gene-LOC113116610;gene-LOC113116621;gene-LOC113117268;gene-LOC113117637;gene-mvk;gene-pipox
GO:0032350	regulation of hormone metabolic process	0.0129	0.0047	2.77	0.00354588	0.080619	gene-LOC113044410;gene-LOC113046710;gene-LOC113053331;gene-LOC113054971;gene-LOC113069223;gene-LOC113069466;gene-LOC113077428;gene-LOC113106421;gene-LOC113108126;gene-LOC113108503
GO:0046889	positive regulation of lipid biosynthetic process	0.0129	0.0047	2.77	0.00354588	0.080619	Carassius_auratus_newGene_5863;gene-LOC113038733;gene-LOC113045240;gene-LOC113046101;gene-LOC113054763;gene-LOC113070191;gene-LOC113099200;gene-LOC113106421;gene-LOC113116567;gene-LOC113119998
GO:0042440	pigment metabolic process	0.0155	0.0062	2.48	0.00365129	0.0823351	Carassius_auratus_newGene_5907;Carassius_auratus_newGene_9606;Carassius_auratus_newGene_9779;gene-LOC113039600;gene-LOC113039735;gene-LOC113055297;gene-LOC113069124;gene-LOC113071160;gene-LOC113078678;gene-LOC113106421;gene-LOC113107840;gene-LOC113109851
GO:2001242	regulation of intrinsic apoptotic signaling pathway	0.0155	0.0062	2.48	0.00365129	0.0823351	gene-LOC113044802;gene-LOC113045009;gene-LOC113048954;gene-LOC113053828;gene-LOC113057848;gene-LOC113059863;gene-LOC113062564;gene-LOC113066756;gene-LOC113069124;gene-LOC113096277;gene-LOC113109593;gene-LOC113116165
GO:0003330	regulation of extracellular matrix constituent secretion	0.0039	0.0004	9.26	0.00371529	0.0827608	gene-LOC113042243;gene-LOC113044584;gene-LOC113051821
GO:0006098	pentose-phosphate shunt	0.0039	0.0004	9.26	0.00371529	0.0827608	gene-LOC113065469;gene-LOC113065536;gene-LOC113092992
GO:0010890	positive regulation of sequestering of triglyceride	0.0039	0.0004	9.26	0.00371529	0.0827608	gene-LOC113062612;gene-LOC113091618;gene-LOC113119907
GO:0019637	organophosphate metabolic process	0.0504	0.032	1.57	0.00386671	0.0853976	Carassius_auratus_newGene_7372;gene-LOC113038855;gene-LOC113040163;gene-LOC113040243;gene-LOC113041686;gene-LOC113045905;gene-LOC113046799;gene-LOC113050553;gene-LOC113056159;gene-LOC113060640;gene-LOC113061640;gene-LOC113062612;gene-LOC113069658;gene-LOC113070191;gene-LOC113072309;gene-LOC113072373;gene-LOC113080866;gene-LOC113081810;gene-LOC113083470;gene-LOC113092992;gene-LOC113096343;gene-LOC…
GO:0019730	antimicrobial humoral response	0.0129	0.0047	2.73	0.00388148	0.0853976	gene-LOC113044410;gene-LOC113046710;gene-LOC113054971;gene-LOC113057061;gene-LOC113069223;gene-LOC113069466;gene-LOC113099200;gene-LOC113105992;gene-LOC113105993;gene-LOC113113489
GO:0006637	acyl-CoA metabolic process	0.0078	0.0019	3.99	0.00391127	0.0853976	gene-LOC113056159;gene-LOC113099989;gene-LOC113106903;gene-LOC113111803;gene-mvk;gene-pipox
GO:0009812	flavonoid metabolic process	0.0078	0.0019	3.99	0.00391127	0.0853976	Carassius_auratus_newGene_5907;Carassius_auratus_newGene_9606;Carassius_auratus_newGene_9779;gene-LOC113055297;gene-LOC113106421;gene-LOC113109851
GO:0051187	cofactor catabolic process	0.0078	0.0019	3.99	0.00391127	0.0853976	Carassius_auratus_newGene_5907;Carassius_auratus_newGene_9606;Carassius_auratus_newGene_9779;gene-LOC113055297;gene-LOC113098224;gene-LOC113109851
GO:1903322	positive regulation of protein modification by small protein conjugation or removal	0.0155	0.0063	2.46	0.00393994	0.0856836	gene-LOC113049079;gene-LOC113049082;gene-LOC113049286;gene-LOC113049287;gene-LOC113057604;gene-LOC113066756;gene-LOC113076101;gene-LOC113079544;gene-LOC113087172;gene-LOC113107572;gene-LOC113119445;gene-dcun1d4
GO:0051438	regulation of ubiquitin-protein transferase activity	0.009	0.0026	3.48	0.00408477	0.0884837	Carassius_auratus_newGene_3329;gene-LOC113049079;gene-LOC113049082;gene-LOC113049286;gene-LOC113049287;gene-LOC113119445;gene-dcun1d4
GO:0042537	benzene-containing compound metabolic process	0.0065	0.0014	4.7	0.00410307	0.0885314	Carassius_auratus_newGene_5907;Carassius_auratus_newGene_9606;Carassius_auratus_newGene_9779;gene-LOC113055297;gene-LOC113109851
GO:0035966	response to topologically incorrect protein	0.0168	0.0072	2.34	0.00416668	0.0895527	Carassius_auratus_newGene_6735;gene-LOC113039429;gene-LOC113048954;gene-LOC113057848;gene-LOC113057939;gene-LOC113058563;gene-LOC113083916;gene-LOC113087172;gene-LOC113108099;gene-LOC113114164;gene-LOC113114849;gene-LOC113115003;gene-LOC113120801
GO:0008207	C21-steroid hormone metabolic process	0.0052	0.0009	5.96	0.00426835	0.091381	Carassius_auratus_newGene_8844;gene-LOC113038900;gene-LOC113083757;gene-LOC113100639
GO:0097305	response to alcohol	0.0401	0.0241	1.66	0.00438303	0.0934725	Carassius_auratus_newGene_5907;Carassius_auratus_newGene_9606;Carassius_auratus_newGene_9779;gene-LOC113038733;gene-LOC113038855;gene-LOC113043556;gene-LOC113044410;gene-LOC113044669;gene-LOC113045905;gene-LOC113046101;gene-LOC113046710;gene-LOC113053331;gene-LOC113054971;gene-LOC113055297;gene-LOC113056812;gene-LOC113056987;gene-LOC113058570;gene-LOC113068652;gene-LOC113069124;gene-LOC113069223;…
GO:0042369	vitamin D catabolic process	0.0039	0.0004	8.64	0.00456484	0.0962307	gene-LOC113053331;gene-LOC113108126;gene-LOC113108503
GO:0070564	positive regulation of vitamin D receptor signaling pathway	0.0039	0.0004	8.64	0.00456484	0.0962307	gene-LOC113053331;gene-LOC113108126;gene-LOC113108503
GO:1900102	negative regulation of endoplasmic reticulum unfolded protein response	0.0039	0.0004	8.64	0.00456484	0.0962307	Carassius_auratus_newGene_6735;gene-LOC113087172;gene-LOC113120801
GO:0009062	fatty acid catabolic process	0.009	0.0027	3.4	0.00463054	0.0972431	Carassius_auratus_newGene_7372;gene-LOC113092806;gene-LOC113098224;gene-LOC113106903;gene-LOC113116610;gene-LOC113118058;gene-LOC113118438
GO:0043691	reverse cholesterol transport	0.0052	0.0009	5.76	0.0048361	0.101174	Carassius_auratus_newGene_10544;gene-LOC113040163;gene-LOC113055927;gene-LOC113096343
GO:0019395	fatty acid oxidation	0.0078	0.002	3.81	0.00489058	0.101541	gene-LOC113092806;gene-LOC113106421;gene-LOC113106903;gene-LOC113116610;gene-LOC113118058;gene-LOC113118438
GO:0045940	positive regulation of steroid metabolic process	0.0078	0.002	3.81	0.00489058	0.101541	Carassius_auratus_newGene_5863;gene-LOC113038733;gene-LOC113046101;gene-LOC113054763;gene-LOC113081671;gene-LOC113106421
GO:0006617	SRP-dependent cotranslational protein targeting to membrane, signal sequence recognition	0.0026	0.0001	17.28	0.00510747	0.102188	gene-LOC113052672;gene-LOC113106861
GO:0019265	glycine biosynthetic process, by transamination of glyoxylate	0.0026	0.0001	17.28	0.00510747	0.102188	gene-LOC113045827;gene-LOC113116909
GO:0019408	dolichol biosynthetic process	0.0026	0.0001	17.28	0.00510747	0.102188	gene-LOC113044655;gene-LOC113120523
GO:0071579	regulation of zinc ion transport	0.0026	0.0001	17.28	0.00510747	0.102188	gene-LOC113061640;gene-pik3c2g
GO:0071580	regulation of zinc ion transmembrane transport	0.0026	0.0001	17.28	0.00510747	0.102188	gene-LOC113061640;gene-pik3c2g
GO:0071582	negative regulation of zinc ion transport	0.0026	0.0001	17.28	0.00510747	0.102188	gene-LOC113061640;gene-pik3c2g
GO:0071583	negative regulation of zinc ion transmembrane transport	0.0026	0.0001	17.28	0.00510747	0.102188	gene-LOC113061640;gene-pik3c2g
GO:1901843	positive regulation of high voltage-gated calcium channel activity	0.0026	0.0001	17.28	0.00510747	0.102188	gene-LOC113072309;gene-LOC113072373
GO:2000983	regulation of ATP citrate synthase activity	0.0026	0.0001	17.28	0.00510747	0.102188	gene-LOC113072309;gene-LOC113072373
GO:2000984	negative regulation of ATP citrate synthase activity	0.0026	0.0001	17.28	0.00510747	0.102188	gene-LOC113072309;gene-LOC113072373
GO:0033013	tetrapyrrole metabolic process	0.0116	0.0042	2.8	0.00518512	0.103366	Carassius_auratus_newGene_5907;Carassius_auratus_newGene_9606;Carassius_auratus_newGene_9779;gene-LOC113039735;gene-LOC113049896;gene-LOC113055297;gene-LOC113057061;gene-LOC113076267;gene-LOC113109851
GO:0006096	glycolytic process	0.0078	0.0021	3.76	0.0052538	0.104357	gene-LOC113050553;gene-LOC113059429;gene-LOC113065773;gene-LOC113113586;gene-LOC113113588;gene-LOC113117637
GO:0045922	negative regulation of fatty acid metabolic process	0.0065	0.0015	4.41	0.00539363	0.106749	Carassius_auratus_newGene_5907;Carassius_auratus_newGene_9606;Carassius_auratus_newGene_9779;gene-LOC113055297;gene-LOC113109851
GO:0006006	glucose metabolic process	0.0129	0.005	2.6	0.00548263	0.108122	gene-LOC113045905;gene-LOC113050553;gene-LOC113055524;gene-LOC113092992;gene-LOC113099989;gene-LOC113106421;gene-LOC113108289;gene-LOC113111803;gene-gdpgp1;gene-sord
GO:0071000	response to magnetism	0.0039	0.0005	8.1	0.00552248	0.108519	gene-LOC113050553;gene-LOC113056812;gene-LOC113058570
GO:0009152	purine ribonucleotide biosynthetic process	0.0103	0.0035	2.93	0.00625311	0.122439	gene-LOC113050553;gene-LOC113060640;gene-LOC113072309;gene-LOC113072373;gene-LOC113099989;gene-LOC113111803;gene-LOC113116621;gene-LOC113117637
GO:0034440	lipid oxidation	0.0078	0.0022	3.6	0.00646198	0.12608	gene-LOC113092806;gene-LOC113106421;gene-LOC113106903;gene-LOC113116610;gene-LOC113118058;gene-LOC113118438
GO:0010979	regulation of vitamin D 24-hydroxylase activity	0.0039	0.0005	7.62	0.00659167	0.127256	gene-LOC113053331;gene-LOC113108126;gene-LOC113108503
GO:0010980	positive regulation of vitamin D 24-hydroxylase activity	0.0039	0.0005	7.62	0.00659167	0.127256	gene-LOC113053331;gene-LOC113108126;gene-LOC113108503
GO:0035268	protein mannosylation	0.0039	0.0005	7.62	0.00659167	0.127256	gene-LOC113044655;gene-LOC113105918;gene-LOC113120523
GO:0090181	regulation of cholesterol metabolic process	0.0052	0.001	5.24	0.00683758	0.131315	Carassius_auratus_newGene_5863;gene-LOC113054763;gene-LOC113117731;gene-mvk
GO:0031396	regulation of protein ubiquitination	0.0168	0.0076	2.2	0.00684964	0.131315	Carassius_auratus_newGene_3329;gene-LOC113049079;gene-LOC113049082;gene-LOC113049286;gene-LOC113049287;gene-LOC113055524;gene-LOC113066756;gene-LOC113076101;gene-LOC113079544;gene-LOC113087172;gene-LOC113107572;gene-LOC113119445;gene-dcun1d4
GO:0048662	negative regulation of smooth muscle cell proliferation	0.0103	0.0036	2.88	0.00690221	0.131863	gene-LOC113045905;gene-LOC113056812;gene-LOC113058570;gene-LOC113066756;gene-LOC113106421;gene-LOC113108289;gene-LOC113116621;gene-LOC113119445
GO:0038084	vascular endothelial growth factor signaling pathway	0.0065	0.0016	4.15	0.00694724	0.132056	gene-LOC113038874;gene-LOC113044655;gene-LOC113048954;gene-LOC113114206;gene-LOC113120523
GO:1901135	carbohydrate derivative metabolic process	0.0543	0.0364	1.49	0.00696029	0.132056	Carassius_auratus_newGene_5907;Carassius_auratus_newGene_9606;Carassius_auratus_newGene_9779;gene-LOC113038734;gene-LOC113041686;gene-LOC113043436;gene-LOC113044655;gene-LOC113048909;gene-LOC113050553;gene-LOC113054437;gene-LOC113055297;gene-LOC113056159;gene-LOC113057604;gene-LOC113058570;gene-LOC113060093;gene-LOC113060640;gene-LOC113061894;gene-LOC113066134;gene-LOC113069658;gene-LOC113072309;…
GO:0009746	response to hexose	0.0194	0.0094	2.06	0.00710989	0.134431	Carassius_auratus_newGene_5863;gene-LOC113038733;gene-LOC113038855;gene-LOC113042243;gene-LOC113044584;gene-LOC113045905;gene-LOC113046101;gene-LOC113054763;gene-LOC113058570;gene-LOC113060640;gene-LOC113069124;gene-LOC113106421;gene-LOC113111085;gene-LOC113117637;gene-slc2a5
GO:0019439	aromatic compound catabolic process	0.022	0.0112	1.95	0.007171	0.135122	Carassius_auratus_newGene_5907;Carassius_auratus_newGene_7011;Carassius_auratus_newGene_9606;Carassius_auratus_newGene_9779;gene-LOC113040380;gene-LOC113046984;gene-LOC113050553;gene-LOC113054697;gene-LOC113055297;gene-LOC113056744;gene-LOC113062977;gene-LOC113069658;gene-LOC113080866;gene-LOC113109851;gene-LOC113117637;gene-LOC113117731;gene-LOC113120712
GO:0046486	glycerolipid metabolic process	0.031	0.0179	1.73	0.00729241	0.136384	Carassius_auratus_newGene_7372;gene-LOC113038855;gene-LOC113045240;gene-LOC113045905;gene-LOC113046799;gene-LOC113061640;gene-LOC113062612;gene-LOC113066756;gene-LOC113069658;gene-LOC113070191;gene-LOC113081810;gene-LOC113091618;gene-LOC113106044;gene-LOC113109702;gene-LOC113110844;gene-LOC113114074;gene-LOC113115755;gene-LOC113116567;gene-LOC113118058;gene-LOC113118438;gene-LOC113119907;gene-LOC…
GO:0007505	adult fat body development	0.0026	0.0002	14.4	0.00754397	0.136384	Carassius_auratus_newGene_3872;gene-LOC113108436
GO:0007561	imaginal disc eversion	0.0026	0.0002	14.4	0.00754397	0.136384	Carassius_auratus_newGene_3872;gene-LOC113108436
GO:0010757	negative regulation of plasminogen activation	0.0026	0.0002	14.4	0.00754397	0.136384	gene-LOC113042243;gene-LOC113044584
GO:0016093	polyprenol metabolic process	0.0026	0.0002	14.4	0.00754397	0.136384	gene-LOC113044655;gene-LOC113120523
GO:0019254	carnitine metabolic process, CoA-linked	0.0026	0.0002	14.4	0.00754397	0.136384	gene-LOC113049366;gene-LOC113070703
GO:0045542	positive regulation of cholesterol biosynthetic process	0.0026	0.0002	14.4	0.00754397	0.136384	Carassius_auratus_newGene_5863;gene-LOC113054763
GO:0051918	negative regulation of fibrinolysis	0.0026	0.0002	14.4	0.00754397	0.136384	gene-LOC113042243;gene-LOC113044584
GO:1901558	response to metformin	0.0026	0.0002	14.4	0.00754397	0.136384	gene-LOC113058570;gene-LOC113106421
GO:1903892	negative regulation of ATF6-mediated unfolded protein response	0.0026	0.0002	14.4	0.00754397	0.136384	Carassius_auratus_newGene_6735;gene-LOC113120801
GO:2000346	negative regulation of hepatocyte proliferation	0.0026	0.0002	14.4	0.00754397	0.136384	gene-LOC113042243;gene-LOC113044584
GO:0070542	response to fatty acid	0.0129	0.0052	2.48	0.00755884	0.136384	Carassius_auratus_newGene_5863;gene-LOC113044669;gene-LOC113045905;gene-LOC113048954;gene-LOC113053331;gene-LOC113054763;gene-LOC113106421;gene-LOC113108126;gene-LOC113108503;gene-LOC113115116
GO:0009260	ribonucleotide biosynthetic process	0.0103	0.0036	2.83	0.00760094	0.136384	gene-LOC113050553;gene-LOC113060640;gene-LOC113072309;gene-LOC113072373;gene-LOC113099989;gene-LOC113111803;gene-LOC113116621;gene-LOC113117637
GO:0036314	response to sterol	0.0103	0.0036	2.83	0.00760094	0.136384	gene-LOC113038733;gene-LOC113044410;gene-LOC113046101;gene-LOC113046710;gene-LOC113054971;gene-LOC113068652;gene-LOC113069223;gene-LOC113069466
GO:0097300	programmed necrotic cell death	0.0052	0.001	5.08	0.00760982	0.136384	gene-LOC113068531;gene-LOC113096277;gene-LOC113107216;gene-LOC113112470
GO:0030730	sequestering of triglyceride	0.0039	0.0005	7.2	0.00777548	0.137561	gene-LOC113069658;gene-LOC113091618;gene-ldah
GO:0034375	high-density lipoprotein particle remodeling	0.0039	0.0005	7.2	0.00777548	0.137561	gene-LOC113040163;gene-LOC113055927;gene-LOC113096343
GO:0035337	fatty-acyl-CoA metabolic process	0.0039	0.0005	7.2	0.00777548	0.137561	gene-LOC113099989;gene-LOC113106903;gene-LOC113111803
GO:0071332	cellular response to fructose stimulus	0.0039	0.0005	7.2	0.00777548	0.137561	gene-LOC113060640;gene-LOC113106421;gene-slc2a5
GO:0006164	purine nucleotide biosynthetic process	0.0103	0.0037	2.81	0.00796963	0.140544	gene-LOC113050553;gene-LOC113060640;gene-LOC113072309;gene-LOC113072373;gene-LOC113099989;gene-LOC113111803;gene-LOC113116621;gene-LOC113117637
GO:0007584	response to nutrient	0.0375	0.0231	1.62	0.00821981	0.144493	Carassius_auratus_newGene_5907;Carassius_auratus_newGene_8844;Carassius_auratus_newGene_9606;Carassius_auratus_newGene_9779;gene-LOC113038855;gene-LOC113038900;gene-LOC113040163;gene-LOC113044669;gene-LOC113045905;gene-LOC113049896;gene-LOC113053331;gene-LOC113055297;gene-LOC113057061;gene-LOC113058570;gene-LOC113059926;gene-LOC113066756;gene-LOC113069124;gene-LOC113070191;gene-LOC113072349;gene-…
GO:0006820	anion transport	0.0336	0.0201	1.67	0.00825933	0.144725	Carassius_auratus_newGene_10544;Carassius_auratus_newGene_7423;gene-LOC113041171;gene-LOC113042648;gene-LOC113043144;gene-LOC113045884;gene-LOC113049990;gene-LOC113050216;gene-LOC113055931;gene-LOC113058570;gene-LOC113060640;gene-LOC113062612;gene-LOC113069658;gene-LOC113070191;gene-LOC113091618;gene-LOC113093913;gene-LOC113094707;gene-LOC113096689;gene-LOC113099989;gene-LOC113108382;gene-LOC1131…
GO:0051353	positive regulation of oxidoreductase activity	0.0078	0.0023	3.41	0.00837106	0.146217	gene-LOC113044655;gene-LOC113053331;gene-LOC113081671;gene-LOC113108126;gene-LOC113108503;gene-LOC113120523
GO:0006754	ATP biosynthetic process	0.0052	0.001	4.94	0.00843727	0.146444	gene-LOC113050553;gene-LOC113072309;gene-LOC113072373;gene-LOC113117637
GO:0009206	purine ribonucleoside triphosphate biosynthetic process	0.0052	0.001	4.94	0.00843727	0.146444	gene-LOC113050553;gene-LOC113072309;gene-LOC113072373;gene-LOC113117637
GO:0045618	positive regulation of keratinocyte differentiation	0.0039	0.0006	6.82	0.00907654	0.156552	gene-LOC113053331;gene-LOC113108126;gene-LOC113108503
GO:0071499	cellular response to laminar fluid shear stress	0.0039	0.0006	6.82	0.00907654	0.156552	Carassius_auratus_newGene_5863;gene-LOC113054763;gene-LOC113058570
GO:0006642	triglyceride mobilization	0.0052	0.0011	4.8	0.00932143	0.159282	Carassius_auratus_newGene_7372;gene-LOC113091618;gene-LOC113118058;gene-LOC113118438
GO:0034284	response to monosaccharide	0.0194	0.0097	1.99	0.0093217	0.159282	Carassius_auratus_newGene_5863;gene-LOC113038733;gene-LOC113038855;gene-LOC113042243;gene-LOC113044584;gene-LOC113045905;gene-LOC113046101;gene-LOC113054763;gene-LOC113058570;gene-LOC113060640;gene-LOC113069124;gene-LOC113106421;gene-LOC113111085;gene-LOC113117637;gene-slc2a5
GO:1905952	regulation of lipid localization	0.0194	0.0097	1.99	0.0093217	0.159282	Carassius_auratus_newGene_10544;Carassius_auratus_newGene_5863;gene-LOC113040163;gene-LOC113042197;gene-LOC113044655;gene-LOC113054763;gene-LOC113060791;gene-LOC113062612;gene-LOC113077428;gene-LOC113081671;gene-LOC113091618;gene-LOC113096343;gene-LOC113106903;gene-LOC113119907;gene-LOC113120523
GO:0030433	ubiquitin-dependent ERAD pathway	0.0078	0.0023	3.32	0.00946367	0.160839	gene-LOC113087172;gene-LOC113094149;gene-LOC113096115;gene-LOC113096332;gene-LOC113120918;gene-LOC113121123
GO:0009142	nucleoside triphosphate biosynthetic process	0.0065	0.0017	3.86	0.00947123	0.160839	gene-LOC113050553;gene-LOC113072309;gene-LOC113072373;gene-LOC113083470;gene-LOC113117637
GO:0015850	organic hydroxy compound transport	0.0142	0.0062	2.28	0.00951538	0.161091	Carassius_auratus_newGene_10544;gene-LOC113040163;gene-LOC113044073;gene-LOC113055927;gene-LOC113060217;gene-LOC113060640;gene-LOC113066756;gene-LOC113096343;gene-LOC113116456;gene-LOC113118058;gene-LOC113118438
GO:0046470	phosphatidylcholine metabolic process	0.0103	0.0038	2.72	0.00957984	0.161685	Carassius_auratus_newGene_7372;gene-LOC113038855;gene-LOC113069658;gene-LOC113070191;gene-LOC113106044;gene-LOC113109702;gene-LOC113110844;gene-LOC113114074
GO:0009617	response to bacterium	0.0478	0.0318	1.5	0.00970499	0.163296	Carassius_auratus_newGene_10544;Carassius_auratus_newGene_5907;Carassius_auratus_newGene_8844;Carassius_auratus_newGene_9606;Carassius_auratus_newGene_9779;gene-LOC113038900;gene-LOC113041310;gene-LOC113046558;gene-LOC113048886;gene-LOC113048954;gene-LOC113053331;gene-LOC113055297;gene-LOC113056987;gene-LOC113057604;gene-LOC113058570;gene-LOC113060217;gene-LOC113061666;gene-LOC113066756;gene-LOC1…
GO:0035075	response to ecdysone	0.0078	0.0024	3.28	0.0100465	0.168527	gene-LOC113044410;gene-LOC113046710;gene-LOC113054971;gene-LOC113068652;gene-LOC113069223;gene-LOC113069466
GO:0045616	regulation of keratinocyte differentiation	0.0065	0.0017	3.79	0.010189	0.169368	gene-LOC113053331;gene-LOC113060623;gene-LOC113108126;gene-LOC113108503;gene-LOC113112682
GO:1902803	regulation of synaptic vesicle transport	0.0065	0.0017	3.79	0.010189	0.169368	gene-LOC113065879;gene-LOC113067717;gene-LOC113069124;gene-LOC113093088;gene-LOC113106460
GO:2000300	regulation of synaptic vesicle exocytosis	0.0065	0.0017	3.79	0.010189	0.169368	gene-LOC113065879;gene-LOC113067717;gene-LOC113069124;gene-LOC113093088;gene-LOC113106460
GO:0009145	purine nucleoside triphosphate biosynthetic process	0.0052	0.0011	4.67	0.0102637	0.169446	gene-LOC113050553;gene-LOC113072309;gene-LOC113072373;gene-LOC113117637
GO:0006753	nucleoside phosphate metabolic process	0.0258	0.0146	1.77	0.010371	0.169446	gene-LOC113041686;gene-LOC113050553;gene-LOC113056159;gene-LOC113060640;gene-LOC113069658;gene-LOC113072309;gene-LOC113072373;gene-LOC113080866;gene-LOC113083470;gene-LOC113092992;gene-LOC113099989;gene-LOC113106903;gene-LOC113111803;gene-LOC113116610;gene-LOC113116621;gene-LOC113117268;gene-LOC113117637;gene-mvk;gene-pipox;gene-sord
GO:0006499	N-terminal protein myristoylation	0.0026	0.0002	12.34	0.0104003	0.169446	Carassius_auratus_newGene_10446;gene-LOC113097499
GO:0007039	protein catabolic process in the vacuole	0.0026	0.0002	12.34	0.0104003	0.169446	gene-LOC113044583;gene-LOC113044584
GO:0080058	protein deglutathionylation	0.0026	0.0002	12.34	0.0104003	0.169446	gene-LOC113044802;gene-LOC113109593
GO:0044068	modulation by symbiont of host cellular process	0.0039	0.0006	6.48	0.0104971	0.169446	gene-LOC113057604;gene-LOC113069124;gene-LOC113112682
GO:0045540	regulation of cholesterol biosynthetic process	0.0039	0.0006	6.48	0.0104971	0.169446	Carassius_auratus_newGene_5863;gene-LOC113054763;gene-mvk
GO:0070314	G1 to G0 transition	0.0039	0.0006	6.48	0.0104971	0.169446	gene-LOC113053331;gene-LOC113108126;gene-LOC113108503
GO:1902231	positive regulation of intrinsic apoptotic signaling pathway in response to DNA damage	0.0039	0.0006	6.48	0.0104971	0.169446	gene-LOC113053828;gene-LOC113059863;gene-LOC113116165
GO:0007568	aging	0.0452	0.0298	1.52	0.0105016	0.169446	Carassius_auratus_newGene_5863;Carassius_auratus_newGene_8844;Carassius_auratus_newGene_9229;gene-LOC113038900;gene-LOC113043556;gene-LOC113045240;gene-LOC113045905;gene-LOC113048954;gene-LOC113050445;gene-LOC113053331;gene-LOC113054763;gene-LOC113057042;gene-LOC113057848;gene-LOC113058570;gene-LOC113059995;gene-LOC113061545;gene-LOC113066756;gene-LOC113069124;gene-LOC113070191;gene-LOC113077637;…
GO:0071361	cellular response to ethanol	0.0078	0.0024	3.24	0.0106543	0.171407	Carassius_auratus_newGene_5907;Carassius_auratus_newGene_9606;Carassius_auratus_newGene_9779;gene-LOC113055297;gene-LOC113071160;gene-LOC113109851
GO:0030195	negative regulation of blood coagulation	0.0065	0.0017	3.72	0.0109431	0.175029	gene-LOC113042243;gene-LOC113044584;gene-LOC113048499;gene-LOC113058570;gene-LOC113115106
GO:1900047	negative regulation of hemostasis	0.0065	0.0017	3.72	0.0109431	0.175029	gene-LOC113042243;gene-LOC113044584;gene-LOC113048499;gene-LOC113058570;gene-LOC113115106
GO:0031667	response to nutrient levels	0.0568	0.0396	1.44	0.0110417	0.176095	Carassius_auratus_newGene_5863;Carassius_auratus_newGene_5907;Carassius_auratus_newGene_7372;Carassius_auratus_newGene_8844;Carassius_auratus_newGene_9606;Carassius_auratus_newGene_9779;gene-LOC113038855;gene-LOC113038900;gene-LOC113040163;gene-LOC113044669;gene-LOC113045905;gene-LOC113048954;gene-LOC113049896;gene-LOC113050216;gene-LOC113053331;gene-LOC113054763;gene-LOC113055297;gene-LOC1130564…
GO:0030708	germarium-derived female germ-line cyst encapsulation	0.0052	0.0011	4.55	0.0112656	0.179145	Carassius_auratus_newGene_11569;Carassius_auratus_newGene_9229;gene-LOC113041228;gene-LOC113120761
GO:0072521	purine-containing compound metabolic process	0.0233	0.0128	1.82	0.0113848	0.18052	gene-LOC113041686;gene-LOC113050553;gene-LOC113056159;gene-LOC113060640;gene-LOC113062750;gene-LOC113069658;gene-LOC113072309;gene-LOC113072373;gene-LOC113080866;gene-LOC113099989;gene-LOC113106903;gene-LOC113111803;gene-LOC113116610;gene-LOC113116621;gene-LOC113117268;gene-LOC113117637;gene-mvk;gene-pipox
GO:0009150	purine ribonucleotide metabolic process	0.0207	0.0109	1.9	0.0114432	0.180924	gene-LOC113041686;gene-LOC113050553;gene-LOC113056159;gene-LOC113060640;gene-LOC113069658;gene-LOC113072309;gene-LOC113072373;gene-LOC113099989;gene-LOC113106903;gene-LOC113111803;gene-LOC113116610;gene-LOC113116621;gene-LOC113117268;gene-LOC113117637;gene-mvk;gene-pipox
GO:0042572	retinol metabolic process	0.0065	0.0018	3.66	0.0117344	0.184996	gene-LOC113052948;gene-LOC113052949;gene-LOC113053331;gene-LOC113108126;gene-LOC113108503
GO:0055088	lipid homeostasis	0.0181	0.0091	1.99	0.011958	0.187222	Carassius_auratus_newGene_10544;Carassius_auratus_newGene_5863;Carassius_auratus_newGene_7372;gene-LOC113038733;gene-LOC113040163;gene-LOC113044655;gene-LOC113045002;gene-LOC113046101;gene-LOC113054763;gene-LOC113066756;gene-LOC113096277;gene-LOC113096343;gene-LOC113117731;gene-LOC113120523
GO:0042363	fat-soluble vitamin catabolic process	0.0039	0.0006	6.17	0.0120391	0.187222	gene-LOC113053331;gene-LOC113108126;gene-LOC113108503
GO:0097502	mannosylation	0.0039	0.0006	6.17	0.0120391	0.187222	gene-LOC113044655;gene-LOC113105918;gene-LOC113120523
GO:1900748	positive regulation of vascular endothelial growth factor signaling pathway	0.0039	0.0006	6.17	0.0120391	0.187222	gene-LOC113038874;gene-LOC113055775;gene-LOC113117022
GO:1903320	regulation of protein modification by small protein conjugation or removal	0.0194	0.01	1.93	0.0120457	0.187222	Carassius_auratus_newGene_3329;gene-LOC113049079;gene-LOC113049082;gene-LOC113049286;gene-LOC113049287;gene-LOC113055524;gene-LOC113057604;gene-LOC113066756;gene-LOC113076101;gene-LOC113079544;gene-LOC113087172;gene-LOC113107572;gene-LOC113117059;gene-LOC113119445;gene-dcun1d4
GO:0071702	organic substance transport	0.0827	0.0621	1.33	0.0122888	0.188944	Carassius_auratus_newGene_10544;Carassius_auratus_newGene_1491;Carassius_auratus_newGene_7423;gene-LOC113040163;gene-LOC113041686;gene-LOC113042648;gene-LOC113043144;gene-LOC113044073;gene-LOC113044655;gene-LOC113045905;gene-LOC113046558;gene-LOC113048886;gene-LOC113048909;gene-LOC113048954;gene-LOC113049990;gene-LOC113050216;gene-LOC113051821;gene-LOC113053828;gene-LOC113055927;gene-LOC113057848…
GO:1904018	positive regulation of vasculature development	0.0207	0.011	1.88	0.0122909	0.188944	gene-LOC113038874;gene-LOC113039429;gene-LOC113048954;gene-LOC113056987;gene-LOC113057848;gene-LOC113058570;gene-LOC113061545;gene-LOC113061640;gene-LOC113068531;gene-LOC113081671;gene-LOC113107216;gene-LOC113107334;gene-LOC113114016;gene-LOC113114206;gene-LOC113117022;gene-pik3c2g
GO:0032768	regulation of monooxygenase activity	0.009	0.0032	2.83	0.0123114	0.188944	gene-LOC113044655;gene-LOC113053331;gene-LOC113058570;gene-LOC113066756;gene-LOC113108126;gene-LOC113108503;gene-LOC113120523
GO:0097006	regulation of plasma lipoprotein particle levels	0.009	0.0032	2.83	0.0123114	0.188944	Carassius_auratus_newGene_10544;gene-LOC113040163;gene-LOC113044802;gene-LOC113055927;gene-LOC113081671;gene-LOC113096343;gene-LOC113109593
GO:0009201	ribonucleoside triphosphate biosynthetic process	0.0052	0.0012	4.43	0.0123282	0.188944	gene-LOC113050553;gene-LOC113072309;gene-LOC113072373;gene-LOC113117637
GO:0046688	response to copper ion	0.0078	0.0025	3.12	0.0126336	0.193087	gene-LOC113053331;gene-LOC113057042;gene-LOC113069124;gene-LOC113108126;gene-LOC113108503;gene-sord
GO:0009991	response to extracellular stimulus	0.0568	0.0401	1.42	0.0133593	0.197386	Carassius_auratus_newGene_5863;Carassius_auratus_newGene_5907;Carassius_auratus_newGene_7372;Carassius_auratus_newGene_8844;Carassius_auratus_newGene_9606;Carassius_auratus_newGene_9779;gene-LOC113038855;gene-LOC113038900;gene-LOC113040163;gene-LOC113044669;gene-LOC113045905;gene-LOC113048954;gene-LOC113049896;gene-LOC113050216;gene-LOC113053331;gene-LOC113054763;gene-LOC113055297;gene-LOC1130564…
GO:0009225	nucleotide-sugar metabolic process	0.0065	0.0018	3.54	0.0134318	0.197386	Carassius_auratus_newGene_5907;Carassius_auratus_newGene_9606;Carassius_auratus_newGene_9779;gene-LOC113055297;gene-LOC113109851
GO:0060711	labyrinthine layer development	0.0065	0.0018	3.54	0.0134318	0.197386	gene-LOC113039478;gene-LOC113060623;gene-LOC113083500;gene-LOC113107213;gene-LOC113107214
GO:0009259	ribonucleotide metabolic process	0.0207	0.0111	1.86	0.0134971	0.197386	gene-LOC113041686;gene-LOC113050553;gene-LOC113056159;gene-LOC113060640;gene-LOC113069658;gene-LOC113072309;gene-LOC113072373;gene-LOC113099989;gene-LOC113106903;gene-LOC113111803;gene-LOC113116610;gene-LOC113116621;gene-LOC113117268;gene-LOC113117637;gene-mvk;gene-pipox
GO:0072522	purine-containing compound biosynthetic process	0.0103	0.004	2.56	0.0135093	0.197386	gene-LOC113050553;gene-LOC113060640;gene-LOC113072309;gene-LOC113072373;gene-LOC113099989;gene-LOC113111803;gene-LOC113116621;gene-LOC113117637
GO:0003144	embryonic heart tube formation	0.0026	0.0002	10.8	0.0136557	0.197386	Carassius_auratus_newGene_3872;gene-LOC113108436
GO:0009298	GDP-mannose biosynthetic process	0.0026	0.0002	10.8	0.0136557	0.197386	gene-LOC113044514;gene-LOC113055424
GO:0034378	chylomicron assembly	0.0026	0.0002	10.8	0.0136557	0.197386	gene-LOC113044802;gene-LOC113109593
GO:0072368	regulation of lipid transport by negative regulation of transcription from RNA polymerase II promoter	0.0026	0.0002	10.8	0.0136557	0.197386	Carassius_auratus_newGene_5863;gene-LOC113054763
GO:0090088	regulation of oligopeptide transport	0.0026	0.0002	10.8	0.0136557	0.197386	gene-LOC113043144;gene-LOC113060640
GO:0090089	regulation of dipeptide transport	0.0026	0.0002	10.8	0.0136557	0.197386	gene-LOC113043144;gene-LOC113060640
GO:1901387	positive regulation of voltage-gated calcium channel activity	0.0026	0.0002	10.8	0.0136557	0.197386	gene-LOC113072309;gene-LOC113072373
GO:1903214	regulation of protein targeting to mitochondrion	0.0026	0.0002	10.8	0.0136557	0.197386	Carassius_auratus_newGene_5863;gene-LOC113054763
GO:1990546	mitochondrial tricarboxylic acid transmembrane transport	0.0026	0.0002	10.8	0.0136557	0.197386	gene-LOC113099989;gene-LOC113111803
GO:2000878	positive regulation of oligopeptide transport	0.0026	0.0002	10.8	0.0136557	0.197386	gene-LOC113043144;gene-LOC113060640
GO:2000880	positive regulation of dipeptide transport	0.0026	0.0002	10.8	0.0136557	0.197386	gene-LOC113043144;gene-LOC113060640
GO:2001148	regulation of dipeptide transmembrane transport	0.0026	0.0002	10.8	0.0136557	0.197386	gene-LOC113043144;gene-LOC113060640
GO:2001150	positive regulation of dipeptide transmembrane transport	0.0026	0.0002	10.8	0.0136557	0.197386	gene-LOC113043144;gene-LOC113060640
GO:0010626	negative regulation of Schwann cell proliferation	0.0039	0.0007	5.89	0.0137041	0.197386	gene-LOC113045240;gene-LOC113116567;gene-LOC113119998
GO:0010956	negative regulation of calcidiol 1-monooxygenase activity	0.0039	0.0007	5.89	0.0137041	0.197386	gene-LOC113053331;gene-LOC113108126;gene-LOC113108503
GO:1902165	regulation of intrinsic apoptotic signaling pathway in response to DNA damage by p53 class mediator	0.0039	0.0007	5.89	0.0137041	0.197386	gene-LOC113053828;gene-LOC113059863;gene-LOC113116165
GO:1902255	positive regulation of intrinsic apoptotic signaling pathway by p53 class mediator	0.0039	0.0007	5.89	0.0137041	0.197386	gene-LOC113053828;gene-LOC113059863;gene-LOC113116165
GO:0009117	nucleotide metabolic process	0.0258	0.015	1.72	0.0140272	0.201512	gene-LOC113041686;gene-LOC113050553;gene-LOC113056159;gene-LOC113060640;gene-LOC113069658;gene-LOC113072309;gene-LOC113072373;gene-LOC113080866;gene-LOC113083470;gene-LOC113092992;gene-LOC113099989;gene-LOC113106903;gene-LOC113111803;gene-LOC113116610;gene-LOC113116621;gene-LOC113117268;gene-LOC113117637;gene-mvk;gene-pipox;gene-sord
GO:1902930	regulation of alcohol biosynthetic process	0.009	0.0033	2.75	0.0141696	0.203028	Carassius_auratus_newGene_5863;gene-LOC113053331;gene-LOC113054763;gene-LOC113077637;gene-LOC113108126;gene-LOC113108503;gene-mvk
GO:0002274	myeloid leukocyte activation	0.0336	0.0211	1.59	0.0142706	0.203943	gene-LOC113038734;gene-LOC113040380;gene-LOC113046984;gene-LOC113050553;gene-LOC113055011;gene-LOC113056987;gene-LOC113057061;gene-LOC113061666;gene-LOC113062564;gene-LOC113066120;gene-LOC113068531;gene-LOC113069658;gene-LOC113071160;gene-LOC113080866;gene-LOC113081866;gene-LOC113099200;gene-LOC113106044;gene-LOC113107216;gene-LOC113107334;gene-LOC113108099;gene-LOC113112470;gene-LOC113112682;gen…
GO:1900101	regulation of endoplasmic reticulum unfolded protein response	0.0065	0.0019	3.48	0.0143393	0.204395	Carassius_auratus_newGene_6735;gene-LOC113045905;gene-LOC113048886;gene-LOC113087172;gene-LOC113120801
GO:1901654	response to ketone	0.0323	0.0201	1.61	0.0145633	0.205495	Carassius_auratus_newGene_5863;gene-LOC113044410;gene-LOC113044669;gene-LOC113045905;gene-LOC113046710;gene-LOC113053331;gene-LOC113054763;gene-LOC113054971;gene-LOC113056812;gene-LOC113056987;gene-LOC113058570;gene-LOC113066756;gene-LOC113068652;gene-LOC113069124;gene-LOC113069223;gene-LOC113069466;gene-LOC113071160;gene-LOC113081671;gene-LOC113098224;gene-LOC113098483;gene-LOC113107334;gene-LOC…
GO:0009127	purine nucleoside monophosphate biosynthetic process	0.0052	0.0012	4.22	0.0146406	0.205495	gene-LOC113050553;gene-LOC113072309;gene-LOC113072373;gene-LOC113117637
GO:0034367	macromolecular complex remodeling	0.0052	0.0012	4.22	0.0146406	0.205495	gene-LOC113040163;gene-LOC113055927;gene-LOC113081671;gene-LOC113096343
GO:0034368	protein-lipid complex remodeling	0.0052	0.0012	4.22	0.0146406	0.205495	gene-LOC113040163;gene-LOC113055927;gene-LOC113081671;gene-LOC113096343
GO:0034369	plasma lipoprotein particle remodeling	0.0052	0.0012	4.22	0.0146406	0.205495	gene-LOC113040163;gene-LOC113055927;gene-LOC113081671;gene-LOC113096343
GO:0070265	necrotic cell death	0.0052	0.0012	4.22	0.0146406	0.205495	gene-LOC113068531;gene-LOC113096277;gene-LOC113107216;gene-LOC113112470
GO:0015918	sterol transport	0.0078	0.0026	3.01	0.0148574	0.207479	Carassius_auratus_newGene_10544;gene-LOC113040163;gene-LOC113044073;gene-LOC113055927;gene-LOC113066756;gene-LOC113096343
GO:1900746	regulation of vascular endothelial growth factor signaling pathway	0.0078	0.0026	3.01	0.0148574	0.207479	gene-LOC113038874;gene-LOC113055775;gene-LOC113081693;gene-LOC113099603;gene-LOC113114016;gene-LOC113117022
GO:0043588	skin development	0.022	0.0122	1.8	0.0151349	0.21082	gene-LOC113039478;gene-LOC113049079;gene-LOC113049082;gene-LOC113049286;gene-LOC113049287;gene-LOC113055775;gene-LOC113056987;gene-LOC113060623;gene-LOC113066134;gene-LOC113069124;gene-LOC113083500;gene-LOC113094715;gene-LOC113107213;gene-LOC113107214;gene-LOC113107334;gene-LOC113108289;gene-LOC113114016
GO:0071398	cellular response to fatty acid	0.0078	0.0026	2.98	0.0156553	0.217519	Carassius_auratus_newGene_5863;gene-LOC113044669;gene-LOC113045905;gene-LOC113048954;gene-LOC113054763;gene-LOC113106421
GO:0009168	purine ribonucleoside monophosphate biosynthetic process	0.0052	0.0013	4.11	0.0158926	0.220259	gene-LOC113050553;gene-LOC113072309;gene-LOC113072373;gene-LOC113117637
GO:0006656	phosphatidylcholine biosynthetic process	0.0065	0.0019	3.38	0.0162759	0.225005	Carassius_auratus_newGene_7372;gene-LOC113038855;gene-LOC113106044;gene-LOC113109702;gene-LOC113110844
GO:0019318	hexose metabolic process	0.0129	0.0059	2.19	0.016952	0.231352	gene-LOC113045905;gene-LOC113050553;gene-LOC113055524;gene-LOC113099989;gene-LOC113106421;gene-LOC113108289;gene-LOC113111803;gene-LOC113117637;gene-gdpgp1;gene-sord
GO:0032769	negative regulation of monooxygenase activity	0.0052	0.0013	4.02	0.0172098	0.231352	gene-LOC113053331;gene-LOC113066756;gene-LOC113108126;gene-LOC113108503
GO:0010982	regulation of high-density lipoprotein particle clearance	0.0026	0.0003	9.6	0.0172902	0.231352	gene-LOC113040163;gene-LOC113096343
GO:0010983	positive regulation of high-density lipoprotein particle clearance	0.0026	0.0003	9.6	0.0172902	0.231352	gene-LOC113040163;gene-LOC113096343
GO:0010986	positive regulation of lipoprotein particle clearance	0.0026	0.0003	9.6	0.0172902	0.231352	gene-LOC113040163;gene-LOC113096343
GO:0033540	fatty acid beta-oxidation using acyl-CoA oxidase	0.0026	0.0003	9.6	0.0172902	0.231352	gene-LOC113092806;gene-LOC113116610
GO:0036285	SAGA complex assembly	0.0026	0.0003	9.6	0.0172902	0.231352	gene-LOC113076101;gene-LOC113107572
GO:0042730	fibrinolysis	0.0026	0.0003	9.6	0.0172902	0.231352	gene-LOC113042243;gene-LOC113044584
GO:0090074	negative regulation of protein homodimerization activity	0.0026	0.0003	9.6	0.0172902	0.231352	gene-LOC113046646;gene-LOC113087172
GO:2001166	regulation of histone H2B ubiquitination	0.0026	0.0003	9.6	0.0172902	0.231352	gene-LOC113076101;gene-LOC113107572
GO:2001168	positive regulation of histone H2B ubiquitination	0.0026	0.0003	9.6	0.0172902	0.231352	gene-LOC113076101;gene-LOC113107572
GO:1902547	regulation of cellular response to vascular endothelial growth factor stimulus	0.0078	0.0027	2.91	0.0173392	0.231352	gene-LOC113038874;gene-LOC113055775;gene-LOC113081693;gene-LOC113099603;gene-LOC113114016;gene-LOC113117022
GO:0010624	regulation of Schwann cell proliferation	0.0039	0.0007	5.4	0.0174078	0.231352	gene-LOC113045240;gene-LOC113116567;gene-LOC113119998
GO:0010957	negative regulation of vitamin D biosynthetic process	0.0039	0.0007	5.4	0.0174078	0.231352	gene-LOC113053331;gene-LOC113108126;gene-LOC113108503
GO:0046137	negative regulation of vitamin metabolic process	0.0039	0.0007	5.4	0.0174078	0.231352	gene-LOC113053331;gene-LOC113108126;gene-LOC113108503
GO:0060558	regulation of calcidiol 1-monooxygenase activity	0.0039	0.0007	5.4	0.0174078	0.231352	gene-LOC113053331;gene-LOC113108126;gene-LOC113108503
GO:0006605	protein targeting	0.0181	0.0095	1.9	0.017461	0.2315	gene-LOC113057848;gene-LOC113058570;gene-LOC113060093;gene-LOC113075398;gene-LOC113092806;gene-LOC113093088;gene-LOC113094149;gene-LOC113114129;gene-LOC113116610;gene-LOC113117268;gene-LOC113117731;gene-LOC113118058;gene-LOC113118438;gene-pipox
GO:0051341	regulation of oxidoreductase activity	0.0103	0.0042	2.43	0.0178153	0.23563	gene-LOC113044655;gene-LOC113053331;gene-LOC113058570;gene-LOC113066756;gene-LOC113081671;gene-LOC113108126;gene-LOC113108503;gene-LOC113120523
GO:0045604	regulation of epidermal cell differentiation	0.0078	0.0027	2.88	0.0182261	0.240484	gene-LOC113053331;gene-LOC113060623;gene-LOC113108126;gene-LOC113108503;gene-LOC113112682;gene-LOC113114016
GO:0036150	phosphatidylserine acyl-chain remodeling	0.0052	0.0013	3.93	0.0185932	0.242997	gene-LOC113062612;gene-LOC113070191;gene-LOC113114074;gene-LOC113119907
GO:0038166	angiotensin-activated signaling pathway	0.0052	0.0013	3.93	0.0185932	0.242997	gene-LOC113043144;gene-LOC113060640;gene-LOC113066756;gene-LOC113081671
GO:0043951	negative regulation of cAMP-mediated signaling	0.0052	0.0013	3.93	0.0185932	0.242997	gene-LOC113049079;gene-LOC113049082;gene-LOC113049286;gene-LOC113049287
GO:1903747	regulation of establishment of protein localization to mitochondrion	0.0052	0.0013	3.93	0.0185932	0.242997	Carassius_auratus_newGene_5863;gene-LOC113054763;gene-LOC113057848;gene-LOC113069124
GO:0097237	cellular response to toxic substance	0.0168	0.0087	1.93	0.0188757	0.246104	Carassius_auratus_newGene_5907;Carassius_auratus_newGene_891;Carassius_auratus_newGene_9606;Carassius_auratus_newGene_9779;gene-LOC113048954;gene-LOC113055297;gene-LOC113058570;gene-LOC113071160;gene-LOC113106421;gene-LOC113109851;gene-LOC113113366;gene-LOC113114206;gene-LOC113117674
GO:0015711	organic anion transport	0.0258	0.0155	1.67	0.0189787	0.246862	Carassius_auratus_newGene_10544;Carassius_auratus_newGene_7423;gene-LOC113042648;gene-LOC113043144;gene-LOC113049990;gene-LOC113050216;gene-LOC113058570;gene-LOC113060640;gene-LOC113062612;gene-LOC113070191;gene-LOC113091618;gene-LOC113093913;gene-LOC113096689;gene-LOC113099989;gene-LOC113111803;gene-LOC113116559;gene-LOC113116610;gene-LOC113118058;gene-LOC113118438;gene-LOC113119907
GO:1903035	negative regulation of response to wounding	0.0129	0.006	2.15	0.0192119	0.248455	gene-LOC113042243;gene-LOC113044584;gene-LOC113045240;gene-LOC113048499;gene-LOC113058570;gene-LOC113071275;gene-LOC113100362;gene-LOC113115106;gene-LOC113116567;gene-LOC113119998
GO:0006825	copper ion transport	0.0039	0.0007	5.18	0.0194481	0.248455	gene-LOC113053828;gene-LOC113059863;gene-LOC113116165
GO:0032106	positive regulation of response to extracellular stimulus	0.0039	0.0007	5.18	0.0194481	0.248455	gene-LOC113053331;gene-LOC113108126;gene-LOC113108503
GO:0032109	positive regulation of response to nutrient levels	0.0039	0.0007	5.18	0.0194481	0.248455	gene-LOC113053331;gene-LOC113108126;gene-LOC113108503
GO:0034377	plasma lipoprotein particle assembly	0.0039	0.0007	5.18	0.0194481	0.248455	Carassius_auratus_newGene_10544;gene-LOC113044802;gene-LOC113109593
GO:0035269	protein O-linked mannosylation	0.0039	0.0007	5.18	0.0194481	0.248455	gene-LOC113071984;gene-LOC113105918;gene-sdf2l1
GO:0071468	cellular response to acidic pH	0.0039	0.0007	5.18	0.0194481	0.248455	gene-LOC113050216;gene-LOC113069658;gene-LOC113093913
GO:0042493	response to drug	0.0736	0.0556	1.32	0.0194624	0.248455	Carassius_auratus_newGene_5863;Carassius_auratus_newGene_5907;Carassius_auratus_newGene_8844;Carassius_auratus_newGene_9606;Carassius_auratus_newGene_9779;gene-LOC113038855;gene-LOC113038900;gene-LOC113042243;gene-LOC113043144;gene-LOC113043556;gene-LOC113044584;gene-LOC113045905;gene-LOC113048954;gene-LOC113050216;gene-LOC113053331;gene-LOC113054763;gene-LOC113055297;gene-LOC113056812;gene-LOC11…
GO:0010677	negative regulation of cellular carbohydrate metabolic process	0.0103	0.0043	2.38	0.0199329	0.25294	Carassius_auratus_newGene_5907;Carassius_auratus_newGene_9606;Carassius_auratus_newGene_9779;gene-LOC113045002;gene-LOC113055297;gene-LOC113069658;gene-LOC113106421;gene-LOC113109851
GO:0045912	negative regulation of carbohydrate metabolic process	0.0103	0.0043	2.38	0.0199329	0.25294	Carassius_auratus_newGene_5907;Carassius_auratus_newGene_9606;Carassius_auratus_newGene_9779;gene-LOC113045002;gene-LOC113055297;gene-LOC113069658;gene-LOC113106421;gene-LOC113109851
GO:0043603	cellular amide metabolic process	0.0258	0.0156	1.66	0.0200421	0.25294	gene-LOC113042243;gene-LOC113044584;gene-LOC113045240;gene-LOC113056159;gene-LOC113057604;gene-LOC113058476;gene-LOC113059995;gene-LOC113062564;gene-LOC113092992;gene-LOC113094248;gene-LOC113099989;gene-LOC113106903;gene-LOC113110956;gene-LOC113111803;gene-LOC113113366;gene-LOC113116567;gene-LOC113119998;gene-fdxacb1;gene-mvk;gene-pipox
GO:0009156	ribonucleoside monophosphate biosynthetic process	0.0052	0.0013	3.84	0.0200436	0.25294	gene-LOC113050553;gene-LOC113072309;gene-LOC113072373;gene-LOC113117637
GO:0036003	positive regulation of transcription from RNA polymerase II promoter in response
to stress	0.0052	0.0013	3.84	0.0200436	0.25294	Carassius_auratus_newGene_6735;gene-LOC113083916;gene-LOC113087172;gene-LOC113120801
GO:0030968	endoplasmic reticulum unfolded protein response	0.0116	0.0052	2.23	0.0204795	0.257849	Carassius_auratus_newGene_6735;gene-LOC113039429;gene-LOC113057939;gene-LOC113083916;gene-LOC113087172;gene-LOC113096332;gene-LOC113108099;gene-LOC113114164;gene-LOC113120801
GO:1901616	organic hydroxy compound catabolic process	0.0078	0.0028	2.79	0.0210717	0.26046	gene-LOC113038733;gene-LOC113046101;gene-LOC113053331;gene-LOC113108126;gene-LOC113108503;gene-sord
GO:0006790	sulfur compound metabolic process	0.0194	0.0107	1.81	0.0211172	0.26046	gene-LOC113042825;gene-LOC113043436;gene-LOC113056159;gene-LOC113060640;gene-LOC113069658;gene-LOC113092992;gene-LOC113096607;gene-LOC113096689;gene-LOC113099989;gene-LOC113105918;gene-LOC113106903;gene-LOC113111803;gene-LOC113113366;gene-mvk;gene-pipox
GO:0006189	'de novo' IMP biosynthetic process	0.0026	0.0003	8.64	0.0212847	0.26046	gene-LOC113120978;gene-gart
GO:0014878	response to electrical stimulus involved in regulation of muscle adaptation	0.0026	0.0003	8.64	0.0212847	0.26046	gene-LOC113098483;gene-LOC113106421
GO:0015911	plasma membrane long-chain fatty acid transport	0.0026	0.0003	8.64	0.0212847	0.26046	gene-LOC113118058;gene-LOC113118438
GO:0019348	dolichol metabolic process	0.0026	0.0003	8.64	0.0212847	0.26046	gene-LOC113044655;gene-LOC113120523
GO:0019682	glyceraldehyde-3-phosphate metabolic process	0.0026	0.0003	8.64	0.0212847	0.26046	gene-LOC113092992;gene-LOC113117637
GO:0034379	very-low-density lipoprotein particle assembly	0.0026	0.0003	8.64	0.0212847	0.26046	gene-LOC113044802;gene-LOC113109593
GO:0042373	vitamin K metabolic process	0.0026	0.0003	8.64	0.0212847	0.26046	gene-LOC113098224;gene-LOC113112000
GO:0090386	phagosome maturation involved in apoptotic cell clearance	0.0026	0.0003	8.64	0.0212847	0.26046	gene-LOC113061640;gene-pik3c2g
GO:1902001	fatty acid transmembrane transport	0.0026	0.0003	8.64	0.0212847	0.26046	gene-LOC113118058;gene-LOC113118438
GO:1903576	response to L-arginine	0.0026	0.0003	8.64	0.0212847	0.26046	gene-LOC113058570;gene-LOC113072349
GO:0031065	positive regulation of histone deacetylation	0.0039	0.0008	4.99	0.0216147	0.26046	Carassius_auratus_newGene_5863;Carassius_auratus_newGene_7372;gene-LOC113054763
GO:0034755	iron ion transmembrane transport	0.0039	0.0008	4.99	0.0216147	0.26046	gene-LOC113053828;gene-LOC113059863;gene-LOC113116165
GO:0045947	negative regulation of translational initiation	0.0039	0.0008	4.99	0.0216147	0.26046	gene-LOC113038536;gene-LOC113076888;gene-LOC113113720
GO:0060556	regulation of vitamin D biosynthetic process	0.0039	0.0008	4.99	0.0216147	0.26046	gene-LOC113053331;gene-LOC113108126;gene-LOC113108503
GO:0090312	positive regulation of protein deacetylation	0.0039	0.0008	4.99	0.0216147	0.26046	Carassius_auratus_newGene_5863;Carassius_auratus_newGene_7372;gene-LOC113054763
GO:0031650	regulation of heat generation	0.0065	0.0021	3.13	0.0218567	0.26046	gene-LOC113049079;gene-LOC113049082;gene-LOC113049286;gene-LOC113049287;gene-LOC113070191
GO:0071320	cellular response to cAMP	0.0103	0.0044	2.34	0.0222236	0.26046	gene-LOC113058570;gene-LOC113060640;gene-LOC113069124;gene-LOC113069658;gene-LOC113087172;gene-LOC113099200;gene-LOC113108289;gene-LOC113116970
GO:0006163	purine nucleotide metabolic process	0.0207	0.0118	1.75	0.0223193	0.26046	gene-LOC113041686;gene-LOC113050553;gene-LOC113056159;gene-LOC113060640;gene-LOC113069658;gene-LOC113072309;gene-LOC113072373;gene-LOC113099989;gene-LOC113106903;gene-LOC113111803;gene-LOC113116610;gene-LOC113116621;gene-LOC113117268;gene-LOC113117637;gene-mvk;gene-pipox
GO:0006059	hexitol metabolic process	0.0013	0	43.21	0.0231452	0.26046	gene-sord
GO:0006060	sorbitol metabolic process	0.0013	0	43.21	0.0231452	0.26046	gene-sord
GO:0006061	sorbitol biosynthetic process	0.0013	0	43.21	0.0231452	0.26046	gene-sord
GO:0006062	sorbitol catabolic process	0.0013	0	43.21	0.0231452	0.26046	gene-sord
GO:0006064	glucuronate catabolic process	0.0013	0	43.21	0.0231452	0.26046	gene-sord
GO:0010142	farnesyl diphosphate biosynthetic process, mevalonate pathway	0.0013	0	43.21	0.0231452	0.26046	gene-LOC113053990
GO:0016104	triterpenoid biosynthetic process	0.0013	0	43.21	0.0231452	0.26046	gene-lss
GO:0019405	alditol catabolic process	0.0013	0	43.21	0.0231452	0.26046	gene-sord
GO:0019406	hexitol biosynthetic process	0.0013	0	43.21	0.0231452	0.26046	gene-sord
GO:0019407	hexitol catabolic process	0.0013	0	43.21	0.0231452	0.26046	gene-sord
GO:0019474	L-lysine catabolic process to acetyl-CoA	0.0013	0	43.21	0.0231452	0.26046	gene-pipox
GO:0019477	L-lysine catabolic process	0.0013	0	43.21	0.0231452	0.26046	gene-pipox
GO:0019519	pentitol metabolic process	0.0013	0	43.21	0.0231452	0.26046	gene-sord
GO:0019527	pentitol catabolic process	0.0013	0	43.21	0.0231452	0.26046	gene-sord
GO:0019640	glucuronate catabolic process to xylulose 5-phosphate	0.0013	0	43.21	0.0231452	0.26046	gene-sord
GO:0021589	cerebellum structural organization	0.0013	0	43.21	0.0231452	0.26046	gene-LOC113087172
GO:0033514	L-lysine catabolic process to acetyl-CoA via L-pipecolate	0.0013	0	43.21	0.0231452	0.26046	gene-pipox
GO:0044501	modulation of signal transduction in other organism	0.0013	0	43.21	0.0231452	0.26046	gene-LOC113057604
GO:0046370	fructose biosynthetic process	0.0013	0	43.21	0.0231452	0.26046	gene-sord
GO:0046440	L-lysine metabolic process	0.0013	0	43.21	0.0231452	0.26046	gene-pipox
GO:0046490	isopentenyl diphosphate metabolic process	0.0013	0	43.21	0.0231452	0.26046	gene-mvk
GO:0051160	L-xylitol catabolic process	0.0013	0	43.21	0.0231452	0.26046	gene-sord
GO:0051164	L-xylitol metabolic process	0.0013	0	43.21	0.0231452	0.26046	gene-sord
GO:0051167	xylulose 5-phosphate metabolic process	0.0013	0	43.21	0.0231452	0.26046	gene-sord
GO:0052027	modulation by symbiont of host signal transduction pathway	0.0013	0	43.21	0.0231452	0.26046	gene-LOC113057604
GO:0052250	modulation of signal transduction in other organism involved in symbiotic
interaction	0.0013	0	43.21	0.0231452	0.26046	gene-LOC113057604
GO:0060904	regulation of protein folding in endoplasmic reticulum	0.0013	0	43.21	0.0231452	0.26046	gene-LOC113087172
GO:0085032	modulation by symbiont of host I-kappaB kinase/NF-kappaB cascade	0.0013	0	43.21	0.0231452	0.26046	gene-LOC113057604
GO:1901159	xylulose 5-phosphate biosynthetic process	0.0013	0	43.21	0.0231452	0.26046	gene-sord
GO:1904313	response to methamphetamine hydrochloride	0.0013	0	43.21	0.0231452	0.26046	gene-LOC113087172
GO:2000623	negative regulation of nuclear-transcribed mRNA catabolic process, nonsense-
mediated decay	0.0013	0	43.21	0.0231452	0.26046	gene-LOC113062977
GO:1902229	regulation of intrinsic apoptotic signaling pathway in response to DNA damage	0.0052	0.0014	3.68	0.0231484	0.26046	gene-LOC113053828;gene-LOC113059863;gene-LOC113069124;gene-LOC113116165
GO:0006012	galactose metabolic process	0.0039	0.0008	4.8	0.0239076	0.267907	gene-LOC113050553;gene-LOC113106421;gene-LOC113117576
GO:0030656	regulation of vitamin metabolic process	0.0039	0.0008	4.8	0.0239076	0.267907	gene-LOC113053331;gene-LOC113108126;gene-LOC113108503
GO:0090327	negative regulation of locomotion involved in locomotory behavior	0.0052	0.0014	3.6	0.0248041	0.277387	gene-LOC113049079;gene-LOC113049082;gene-LOC113049286;gene-LOC113049287
GO:0009108	coenzyme biosynthetic process	0.0078	0.0029	2.67	0.0253131	0.27859	gene-LOC113050553;gene-LOC113092992;gene-LOC113099989;gene-LOC113111803;gene-LOC113117268;gene-LOC113117637
GO:0042594	response to starvation	0.0233	0.014	1.67	0.0254688	0.27859	Carassius_auratus_newGene_5863;Carassius_auratus_newGene_5907;Carassius_auratus_newGene_7372;Carassius_auratus_newGene_9606;Carassius_auratus_newGene_9779;gene-LOC113048954;gene-LOC113050216;gene-LOC113054763;gene-LOC113055297;gene-LOC113056458;gene-LOC113061640;gene-LOC113066756;gene-LOC113069124;gene-LOC113087172;gene-LOC113093913;gene-LOC113106421;gene-LOC113109851;gene-pik3c2g
GO:0009205	purine ribonucleoside triphosphate metabolic process	0.009	0.0037	2.44	0.0255312	0.27859	gene-LOC113041686;gene-LOC113050553;gene-LOC113069658;gene-LOC113072309;gene-LOC113072373;gene-LOC113117268;gene-LOC113117637
GO:0055081	anion homeostasis	0.009	0.0037	2.44	0.0255312	0.27859	Carassius_auratus_newGene_10544;Carassius_auratus_newGene_5863;gene-LOC113040163;gene-LOC113054763;gene-LOC113069658;gene-LOC113096343;gene-LOC113112682
GO:0006613	cotranslational protein targeting to membrane	0.0026	0.0003	7.86	0.0256204	0.27859	gene-LOC113075398;gene-LOC113114129
GO:0006843	mitochondrial citrate transport	0.0026	0.0003	7.86	0.0256204	0.27859	gene-LOC113099989;gene-LOC113111803
GO:0032847	regulation of cellular pH reduction	0.0026	0.0003	7.86	0.0256204	0.27859	gene-LOC113043144;gene-LOC113069124
GO:0048692	negative regulation of axon extension involved in regeneration	0.0026	0.0003	7.86	0.0256204	0.27859	gene-LOC113071275;gene-LOC113100362
GO:0051917	regulation of fibrinolysis	0.0026	0.0003	7.86	0.0256204	0.27859	gene-LOC113042243;gene-LOC113044584
GO:0070859	positive regulation of bile acid biosynthetic process	0.0026	0.0003	7.86	0.0256204	0.27859	gene-LOC113038733;gene-LOC113046101
GO:0071259	cellular response to magnetism	0.0026	0.0003	7.86	0.0256204	0.27859	gene-LOC113050553;gene-LOC113056812
GO:1901202	negative regulation of extracellular matrix assembly	0.0026	0.0003	7.86	0.0256204	0.27859	gene-LOC113049121;gene-LOC113112065
GO:1901841	regulation of high voltage-gated calcium channel activity	0.0026	0.0003	7.86	0.0256204	0.27859	gene-LOC113072309;gene-LOC113072373
GO:1904253	positive regulation of bile acid metabolic process	0.0026	0.0003	7.86	0.0256204	0.27859	gene-LOC113038733;gene-LOC113046101
GO:0050819	negative regulation of coagulation	0.0065	0.0022	3	0.0257357	0.27908	gene-LOC113042243;gene-LOC113044584;gene-LOC113048499;gene-LOC113058570;gene-LOC113115106
GO:1903825	organic acid transmembrane transport	0.0129	0.0063	2.05	0.0258177	0.27908	Carassius_auratus_newGene_7423;gene-LOC113042648;gene-LOC113050216;gene-LOC113060640;gene-LOC113093913;gene-LOC113096689;gene-LOC113099989;gene-LOC113111803;gene-LOC113118058;gene-LOC113118438
GO:1905039	carboxylic acid transmembrane transport	0.0129	0.0063	2.05	0.0258177	0.27908	Carassius_auratus_newGene_7423;gene-LOC113042648;gene-LOC113050216;gene-LOC113060640;gene-LOC113093913;gene-LOC113096689;gene-LOC113099989;gene-LOC113111803;gene-LOC113118058;gene-LOC113118438
GO:0019432	triglyceride biosynthetic process	0.0039	0.0008	4.63	0.0263269	0.284026	Carassius_auratus_newGene_7372;gene-LOC113079406;gene-LOC113090343
GO:1901137	carbohydrate derivative biosynthetic process	0.0271	0.0171	1.59	0.0268277	0.288863	gene-LOC113039655;gene-LOC113044655;gene-LOC113050553;gene-LOC113054437;gene-LOC113057604;gene-LOC113060093;gene-LOC113060640;gene-LOC113072309;gene-LOC113072373;gene-LOC113083470;gene-LOC113092992;gene-LOC113099989;gene-LOC113105918;gene-LOC113106903;gene-LOC113110956;gene-LOC113111803;gene-LOC113112470;gene-LOC113116621;gene-LOC113117637;gene-LOC113120523;gene-sord
GO:0036498	IRE1-mediated unfolded protein response	0.0065	0.0022	2.96	0.0271202	0.290308	gene-LOC113039429;gene-LOC113057939;gene-LOC113087172;gene-LOC113108099;gene-LOC113114164
GO:0046686	response to cadmium ion	0.0065	0.0022	2.96	0.0271202	0.290308	Carassius_auratus_newGene_8844;gene-LOC113038900;gene-LOC113083757;gene-LOC113100639;gene-sord
GO:2001244	positive regulation of intrinsic apoptotic signaling pathway	0.0065	0.0022	2.96	0.0271202	0.290308	gene-LOC113053828;gene-LOC113059863;gene-LOC113066756;gene-LOC113069124;gene-LOC113116165
GO:1905954	positive regulation of lipid localization	0.0116	0.0055	2.11	0.0280793	0.299447	Carassius_auratus_newGene_10544;Carassius_auratus_newGene_5863;gene-LOC113040163;gene-LOC113054763;gene-LOC113062612;gene-LOC113077428;gene-LOC113091618;gene-LOC113096343;gene-LOC113119907
GO:0071384	cellular response to corticosteroid stimulus	0.0129	0.0064	2.02	0.0280829	0.299447	Carassius_auratus_newGene_5907;Carassius_auratus_newGene_9606;Carassius_auratus_newGene_9779;gene-LOC113055297;gene-LOC113056458;gene-LOC113069124;gene-LOC113071160;gene-LOC113081671;gene-LOC113098483;gene-LOC113109851
GO:0070828	heterochromatin organization	0.0052	0.0015	3.46	0.028325	0.300298	gene-LOC113055489;gene-LOC113057042;gene-LOC113094243;gene-hp1bp3
GO:0070972	protein localization to endoplasmic reticulum	0.0052	0.0015	3.46	0.028325	0.300298	gene-LOC113075398;gene-LOC113087172;gene-LOC113094149;gene-LOC113114129
GO:0015849	organic acid transport	0.0194	0.0112	1.74	0.0283809	0.300298	Carassius_auratus_newGene_7423;gene-LOC113042648;gene-LOC113049990;gene-LOC113050216;gene-LOC113058570;gene-LOC113060640;gene-LOC113070191;gene-LOC113091618;gene-LOC113093913;gene-LOC113096689;gene-LOC113099989;gene-LOC113111803;gene-LOC113116610;gene-LOC113118058;gene-LOC113118438
GO:0046942	carboxylic acid transport	0.0194	0.0112	1.74	0.0283809	0.300298	Carassius_auratus_newGene_7423;gene-LOC113042648;gene-LOC113049990;gene-LOC113050216;gene-LOC113058570;gene-LOC113060640;gene-LOC113070191;gene-LOC113091618;gene-LOC113093913;gene-LOC113096689;gene-LOC113099989;gene-LOC113111803;gene-LOC113116610;gene-LOC113118058;gene-LOC113118438
GO:0033866	nucleoside bisphosphate biosynthetic process	0.0039	0.0009	4.47	0.0288721	0.303163	gene-LOC113060640;gene-LOC113099989;gene-LOC113111803
GO:0034030	ribonucleoside bisphosphate biosynthetic process	0.0039	0.0009	4.47	0.0288721	0.303163	gene-LOC113060640;gene-LOC113099989;gene-LOC113111803
GO:0034033	purine nucleoside bisphosphate biosynthetic process	0.0039	0.0009	4.47	0.0288721	0.303163	gene-LOC113060640;gene-LOC113099989;gene-LOC113111803
GO:0070207	protein homotrimerization	0.0039	0.0009	4.47	0.0288721	0.303163	gene-LOC113105992;gene-LOC113105993;gene-LOC113113489
GO:0043062	extracellular structure organization	0.0349	0.0236	1.48	0.029108	0.305058	Carassius_auratus_newGene_10544;Carassius_auratus_newGene_3872;gene-LOC113038734;gene-LOC113040163;gene-LOC113044802;gene-LOC113045436;gene-LOC113049896;gene-LOC113051821;gene-LOC113055775;gene-LOC113055927;gene-LOC113056987;gene-LOC113057042;gene-LOC113057061;gene-LOC113066134;gene-LOC113071271;gene-LOC113071275;gene-LOC113076267;gene-LOC113081671;gene-LOC113096343;gene-LOC113099200;gene-LOC1131…
GO:0016051	carbohydrate biosynthetic process	0.0103	0.0047	2.22	0.0292274	0.305726	gene-LOC113050553;gene-LOC113055524;gene-LOC113092992;gene-LOC113099989;gene-LOC113106421;gene-LOC113110956;gene-LOC113111803;gene-sord
GO:0009199	ribonucleoside triphosphate metabolic process	0.009	0.0038	2.36	0.0296716	0.306817	gene-LOC113041686;gene-LOC113050553;gene-LOC113069658;gene-LOC113072309;gene-LOC113072373;gene-LOC113117268;gene-LOC113117637
GO:0061008	hepaticobiliary system development	0.0181	0.0103	1.76	0.0300145	0.306817	Carassius_auratus_newGene_5863;Carassius_auratus_newGene_5907;Carassius_auratus_newGene_9606;Carassius_auratus_newGene_9779;gene-LOC113042243;gene-LOC113044584;gene-LOC113051939;gene-LOC113054763;gene-LOC113055297;gene-LOC113069124;gene-LOC113069658;gene-LOC113109851;gene-LOC113114016;gene-LOC113114206
GO:0019915	lipid storage	0.0078	0.003	2.57	0.0300879	0.306817	Carassius_auratus_newGene_7372;gene-LOC113043556;gene-LOC113066756;gene-LOC113069658;gene-LOC113091618;gene-ldah
GO:0009743	response to carbohydrate	0.0194	0.0112	1.72	0.0301521	0.306817	Carassius_auratus_newGene_5863;gene-LOC113038733;gene-LOC113038855;gene-LOC113042243;gene-LOC113044584;gene-LOC113045905;gene-LOC113046101;gene-LOC113054763;gene-LOC113058570;gene-LOC113060640;gene-LOC113069124;gene-LOC113106421;gene-LOC113111085;gene-LOC113117637;gene-slc2a5
GO:0009124	nucleoside monophosphate biosynthetic process	0.0052	0.0015	3.39	0.030191	0.306817	gene-LOC113050553;gene-LOC113072309;gene-LOC113072373;gene-LOC113117637
GO:0009141	nucleoside triphosphate metabolic process	0.0103	0.0047	2.2	0.0301984	0.306817	gene-LOC113041686;gene-LOC113050553;gene-LOC113069658;gene-LOC113072309;gene-LOC113072373;gene-LOC113083470;gene-LOC113117268;gene-LOC113117637
GO:0009725	response to hormone	0.0736	0.0571	1.29	0.0302058	0.306817	Carassius_auratus_newGene_5863;Carassius_auratus_newGene_5907;Carassius_auratus_newGene_7372;Carassius_auratus_newGene_8844;Carassius_auratus_newGene_9606;Carassius_auratus_newGene_9779;gene-LOC113038855;gene-LOC113038900;gene-LOC113043144;gene-LOC113044410;gene-LOC113044669;gene-LOC113045905;gene-LOC113046710;gene-LOC113048954;gene-LOC113049896;gene-LOC113050445;gene-LOC113053331;gene-LOC1130547…
GO:0006710	androgen catabolic process	0.0026	0.0004	7.2	0.0302797	0.306817	gene-LOC113052948;gene-LOC113052949
GO:0010886	positive regulation of cholesterol storage	0.0026	0.0004	7.2	0.0302797	0.306817	Carassius_auratus_newGene_5863;gene-LOC113054763
GO:0034346	positive regulation of type III interferon production	0.0026	0.0004	7.2	0.0302797	0.306817	gene-LOC113068531;gene-LOC113107216
GO:0036017	response to erythropoietin	0.0026	0.0004	7.2	0.0302797	0.306817	gene-LOC113058570;gene-LOC113069124
GO:0045040	protein import into mitochondrial outer membrane	0.0026	0.0004	7.2	0.0302797	0.306817	Carassius_auratus_newGene_2517;gene-LOC113057848
GO:0045354	regulation of interferon-alpha biosynthetic process	0.0026	0.0004	7.2	0.0302797	0.306817	gene-LOC113068531;gene-LOC113107216
GO:0045356	positive regulation of interferon-alpha biosynthetic process	0.0026	0.0004	7.2	0.0302797	0.306817	gene-LOC113068531;gene-LOC113107216
GO:0045359	positive regulation of interferon-beta biosynthetic process	0.0026	0.0004	7.2	0.0302797	0.306817	gene-LOC113068531;gene-LOC113107216
GO:0046950	cellular ketone body metabolic process	0.0026	0.0004	7.2	0.0302797	0.306817	gene-LOC113118058;gene-LOC113118438
GO:1905050	positive regulation of metallopeptidase activity	0.0026	0.0004	7.2	0.0302797	0.306817	gene-LOC113049121;gene-LOC113112065
GO:0001889	liver development	0.0181	0.0103	1.75	0.0312986	0.315665	Carassius_auratus_newGene_5863;Carassius_auratus_newGene_5907;Carassius_auratus_newGene_9606;Carassius_auratus_newGene_9779;gene-LOC113042243;gene-LOC113044584;gene-LOC113051939;gene-LOC113054763;gene-LOC113055297;gene-LOC113069124;gene-LOC113069658;gene-LOC113109851;gene-LOC113114016;gene-LOC113114206
GO:0006614	SRP-dependent cotranslational protein targeting to membrane	0.0039	0.0009	4.32	0.0315427	0.315665	gene-LOC113073260;gene-LOC113075398;gene-LOC113114129
GO:0045606	positive regulation of epidermal cell differentiation	0.0039	0.0009	4.32	0.0315427	0.315665	gene-LOC113053331;gene-LOC113108126;gene-LOC113108503
GO:0046939	nucleotide phosphorylation	0.0039	0.0009	4.32	0.0315427	0.315665	gene-LOC113050553;gene-LOC113083470;gene-LOC113117637
GO:0070562	regulation of vitamin D receptor signaling pathway	0.0039	0.0009	4.32	0.0315427	0.315665	gene-LOC113053331;gene-LOC113108126;gene-LOC113108503
GO:1902176	negative regulation of oxidative stress-induced intrinsic apoptotic signaling
pathway	0.0039	0.0009	4.32	0.0315427	0.315665	gene-LOC113048954;gene-LOC113057848;gene-LOC113062564
GO:0018279	protein N-linked glycosylation via asparagine	0.0065	0.0023	2.84	0.0315544	0.315665	Carassius_auratus_newGene_11707;gene-LOC113045129;gene-LOC113045595;gene-LOC113075247;gene-LOC113120025
GO:0002224	toll-like receptor signaling pathway	0.009	0.0039	2.31	0.0330584	0.328323	gene-LOC113042987;gene-LOC113057604;gene-LOC113068531;gene-LOC113070066;gene-LOC113081810;gene-LOC113106054;gene-LOC113107216
GO:0006767	water-soluble vitamin metabolic process	0.009	0.0039	2.31	0.0330584	0.328323	gene-LOC113049896;gene-LOC113057061;gene-LOC113062564;gene-LOC113069658;gene-LOC113076267;gene-LOC113096689;gene-LOC113116559
GO:0051188	cofactor biosynthetic process	0.009	0.0039	2.31	0.0330584	0.328323	gene-LOC113050553;gene-LOC113092992;gene-LOC113099989;gene-LOC113111803;gene-LOC113113366;gene-LOC113117268;gene-LOC113117637
GO:0060612	adipose tissue development	0.009	0.0039	2.31	0.0330584	0.328323	Carassius_auratus_newGene_3872;gene-LOC113049079;gene-LOC113049082;gene-LOC113049286;gene-LOC113049287;gene-LOC113106421;gene-LOC113108436
GO:0010038	response to metal ion	0.0349	0.0239	1.46	0.0337089	0.33418	Carassius_auratus_newGene_5863;Carassius_auratus_newGene_8844;gene-LOC113038900;gene-LOC113043144;gene-LOC113045905;gene-LOC113053331;gene-LOC113054763;gene-LOC113056987;gene-LOC113057042;gene-LOC113058570;gene-LOC113060640;gene-LOC113066756;gene-LOC113069124;gene-LOC113070191;gene-LOC113083757;gene-LOC113087172;gene-LOC113092992;gene-LOC113093088;gene-LOC113099200;gene-LOC113100639;gene-LOC11310…
GO:0034616	response to laminar fluid shear stress	0.0052	0.0016	3.26	0.0341362	0.337807	Carassius_auratus_newGene_10544;Carassius_auratus_newGene_5863;gene-LOC113054763;gene-LOC113058570
GO:0006165	nucleoside diphosphate phosphorylation	0.0039	0.0009	4.18	0.0343381	0.338588	gene-LOC113050553;gene-LOC113083470;gene-LOC113117637
GO:0010984	regulation of lipoprotein particle clearance	0.0039	0.0009	4.18	0.0343381	0.338588	gene-LOC113040163;gene-LOC113045577;gene-LOC113096343
GO:0009113	purine nucleobase biosynthetic process	0.0026	0.0004	6.65	0.0352451	0.343225	gene-LOC113120978;gene-gart
GO:0010755	regulation of plasminogen activation	0.0026	0.0004	6.65	0.0352451	0.343225	gene-LOC113042243;gene-LOC113044584
GO:0034769	basement membrane disassembly	0.0026	0.0004	6.65	0.0352451	0.343225	Carassius_auratus_newGene_3872;gene-LOC113108436
GO:0042760	very long-chain fatty acid catabolic process	0.0026	0.0004	6.65	0.0352451	0.343225	gene-LOC113118058;gene-LOC113118438
GO:0070857	regulation of bile acid biosynthetic process	0.0026	0.0004	6.65	0.0352451	0.343225	gene-LOC113038733;gene-LOC113046101
GO:1902224	ketone body metabolic process	0.0026	0.0004	6.65	0.0352451	0.343225	gene-LOC113118058;gene-LOC113118438
GO:1904251	regulation of bile acid metabolic process	0.0026	0.0004	6.65	0.0352451	0.343225	gene-LOC113038733;gene-LOC113046101
GO:0014070	response to organic cyclic compound	0.0762	0.06	1.27	0.0359844	0.349806	Carassius_auratus_newGene_5863;Carassius_auratus_newGene_5907;Carassius_auratus_newGene_8844;Carassius_auratus_newGene_9606;Carassius_auratus_newGene_9779;gene-LOC113038733;gene-LOC113038855;gene-LOC113038900;gene-LOC113041310;gene-LOC113043144;gene-LOC113044410;gene-LOC113044669;gene-LOC113045905;gene-LOC113046101;gene-LOC113046710;gene-LOC113050445;gene-LOC113053331;gene-LOC113054763;gene-LOC11…
GO:0006900	vesicle budding from membrane	0.0052	0.0016	3.2	0.0362158	0.350198	Carassius_auratus_newGene_11569;gene-LOC113038872;gene-LOC113051821;gene-LOC113108613
GO:0044003	modification by symbiont of host morphology or physiology	0.0052	0.0016	3.2	0.0362158	0.350198	gene-LOC113057604;gene-LOC113061545;gene-LOC113069124;gene-LOC113112682
GO:0051354	negative regulation of oxidoreductase activity	0.0052	0.0016	3.2	0.0362158	0.350198	gene-LOC113053331;gene-LOC113066756;gene-LOC113108126;gene-LOC113108503
GO:0036230	granulocyte activation	0.0245	0.0156	1.57	0.0365231	0.352551	gene-LOC113038734;gene-LOC113040380;gene-LOC113046984;gene-LOC113050553;gene-LOC113057061;gene-LOC113061666;gene-LOC113062564;gene-LOC113066120;gene-LOC113069658;gene-LOC113071160;gene-LOC113080866;gene-LOC113106044;gene-LOC113108099;gene-LOC113112470;gene-LOC113112682;gene-LOC113118058;gene-LOC113118438;gene-slc2a5;gene-txndc5
GO:0097306	cellular response to alcohol	0.0168	0.0096	1.76	0.0367563	0.35418	Carassius_auratus_newGene_5907;Carassius_auratus_newGene_9606;Carassius_auratus_newGene_9779;gene-LOC113038733;gene-LOC113038855;gene-LOC113044669;gene-LOC113046101;gene-LOC113055297;gene-LOC113056987;gene-LOC113068652;gene-LOC113071160;gene-LOC113107334;gene-LOC113109851
GO:0042044	fluid transport	0.0039	0.001	4.05	0.0372574	0.357755	gene-LOC113060217;gene-LOC113060640;gene-LOC113116456
GO:0055091	phospholipid homeostasis	0.0039	0.001	4.05	0.0372574	0.357755	Carassius_auratus_newGene_10544;gene-LOC113040163;gene-LOC113096343
GO:0006986	response to unfolded protein	0.0129	0.0067	1.92	0.0375965	0.360383	Carassius_auratus_newGene_6735;gene-LOC113039429;gene-LOC113048954;gene-LOC113057848;gene-LOC113057939;gene-LOC113083916;gene-LOC113087172;gene-LOC113108099;gene-LOC113114164;gene-LOC113120801
GO:0015695	organic cation transport	0.0065	0.0024	2.7	0.0381346	0.363641	gene-LOC113050216;gene-LOC113080275;gene-LOC113093913;gene-LOC113114891;gene-LOC113114893
GO:0030301	cholesterol transport	0.0065	0.0024	2.7	0.0381346	0.363641	Carassius_auratus_newGene_10544;gene-LOC113040163;gene-LOC113055927;gene-LOC113066756;gene-LOC113096343
GO:0061045	negative regulation of wound healing	0.0065	0.0024	2.7	0.0381346	0.363641	gene-LOC113042243;gene-LOC113044584;gene-LOC113048499;gene-LOC113058570;gene-LOC113115106
GO:0003081	regulation of systemic arterial blood pressure by renin-angiotensin	0.0052	0.0016	3.14	0.0383669	0.365222	gene-LOC113042243;gene-LOC113044584;gene-LOC113081671;gene-LOC113092992
GO:0030216	keratinocyte differentiation	0.009	0.0041	2.22	0.0392578	0.369749	gene-LOC113039478;gene-LOC113056987;gene-LOC113083500;gene-LOC113094715;gene-LOC113107213;gene-LOC113107214;gene-LOC113107334
GO:0046903	secretion	0.0698	0.0546	1.28	0.0393687	0.369749	Carassius_auratus_newGene_10544;Carassius_auratus_newGene_1491;gene-LOC113038734;gene-LOC113041310;gene-LOC113043144;gene-LOC113044655;gene-LOC113046558;gene-LOC113050216;gene-LOC113050445;gene-LOC113050553;gene-LOC113051821;gene-LOC113053331;gene-LOC113053828;gene-LOC113057061;gene-LOC113057939;gene-LOC113058570;gene-LOC113059863;gene-LOC113060640;gene-LOC113061640;gene-LOC113061666;gene-LOC1130…
GO:0045087	innate immune response	0.0336	0.0232	1.45	0.0394077	0.369749	gene-LOC113039600;gene-LOC113042987;gene-LOC113046558;gene-LOC113048352;gene-LOC113053331;gene-LOC113056987;gene-LOC113058570;gene-LOC113060217;gene-LOC113060640;gene-LOC113062564;gene-LOC113068531;gene-LOC113070066;gene-LOC113071160;gene-LOC113076533;gene-LOC113078678;gene-LOC113094715;gene-LOC113096277;gene-LOC113099200;gene-LOC113104414;gene-LOC113106054;gene-LOC113107216;gene-LOC113107334;gen…
GO:0015893	drug transport	0.0142	0.0077	1.83	0.0398574	0.369749	gene-LOC113043144;gene-LOC113050216;gene-LOC113060640;gene-LOC113080275;gene-LOC113093913;gene-LOC113096689;gene-LOC113099989;gene-LOC113111803;gene-LOC113114891;gene-LOC113114893;gene-LOC113116559
GO:0006826	iron ion transport	0.0065	0.0024	2.67	0.0399009	0.369749	gene-LOC113045900;gene-LOC113045904;gene-LOC113053828;gene-LOC113059863;gene-LOC113116165
GO:0009395	phospholipid catabolic process	0.0065	0.0024	2.67	0.0399009	0.369749	gene-LOC113040163;gene-LOC113061561;gene-LOC113069658;gene-LOC113070191;gene-LOC113096343
GO:0002275	myeloid cell activation involved in immune response	0.0245	0.0158	1.55	0.0401916	0.369749	gene-LOC113038734;gene-LOC113040380;gene-LOC113046984;gene-LOC113050553;gene-LOC113057061;gene-LOC113061666;gene-LOC113062564;gene-LOC113066120;gene-LOC113069658;gene-LOC113071160;gene-LOC113080866;gene-LOC113106044;gene-LOC113108099;gene-LOC113112470;gene-LOC113112682;gene-LOC113118058;gene-LOC113118438;gene-slc2a5;gene-txndc5
GO:0070527	platelet aggregation	0.0039	0.001	3.93	0.0402993	0.369749	gene-LOC113072778;gene-LOC113096324;gene-LOC113115106
GO:1901798	positive regulation of signal transduction by p53 class mediator	0.0039	0.001	3.93	0.0402993	0.369749	gene-LOC113053828;gene-LOC113059863;gene-LOC113116165
GO:0001561	fatty acid alpha-oxidation	0.0026	0.0004	6.17	0.0405	0.369749	gene-LOC113118058;gene-LOC113118438
GO:0002003	angiotensin maturation	0.0026	0.0004	6.17	0.0405	0.369749	gene-LOC113042243;gene-LOC113044584
GO:0006013	mannose metabolic process	0.0026	0.0004	6.17	0.0405	0.369749	gene-LOC113044514;gene-LOC113055424
GO:0006833	water transport	0.0026	0.0004	6.17	0.0405	0.369749	gene-LOC113060217;gene-LOC113116456
GO:0009068	aspartate family amino acid catabolic process	0.0026	0.0004	6.17	0.0405	0.369749	gene-hykk;gene-pipox
GO:0035437	maintenance of protein localization in endoplasmic reticulum	0.0026	0.0004	6.17	0.0405	0.369749	gene-LOC113087172;gene-LOC113094149
GO:0045852	pH elevation	0.0026	0.0004	6.17	0.0405	0.369749	gene-LOC113060640;gene-LOC113069124
GO:0048688	negative regulation of sprouting of injured axon	0.0026	0.0004	6.17	0.0405	0.369749	gene-LOC113071275;gene-LOC113100362
GO:0051454	intracellular pH elevation	0.0026	0.0004	6.17	0.0405	0.369749	gene-LOC113060640;gene-LOC113069124
GO:0055089	fatty acid homeostasis	0.0026	0.0004	6.17	0.0405	0.369749	Carassius_auratus_newGene_5863;gene-LOC113054763
GO:0071362	cellular response to ether	0.0026	0.0004	6.17	0.0405	0.369749	gene-LOC113106421;gene-LOC113117674
GO:0097527	necroptotic signaling pathway	0.0026	0.0004	6.17	0.0405	0.369749	gene-LOC113068531;gene-LOC113107216
GO:0001542	ovulation from ovarian follicle	0.0052	0.0017	3.09	0.0405896	0.369749	gene-LOC113044669;gene-LOC113058570;gene-LOC113070191;gene-LOC113098224
GO:0048138	germ-line cyst encapsulation	0.0052	0.0017	3.09	0.0405896	0.369749	Carassius_auratus_newGene_11569;Carassius_auratus_newGene_9229;gene-LOC113041228;gene-LOC113120761
GO:0048139	female germ-line cyst encapsulation	0.0052	0.0017	3.09	0.0405896	0.369749	Carassius_auratus_newGene_11569;Carassius_auratus_newGene_9229;gene-LOC113041228;gene-LOC113120761
GO:0098659	inorganic cation import across plasma membrane	0.0052	0.0017	3.09	0.0405896	0.369749	gene-LOC113041686;gene-LOC113053828;gene-LOC113059863;gene-LOC113116165
GO:0099587	inorganic ion import across plasma membrane	0.0052	0.0017	3.09	0.0405896	0.369749	gene-LOC113041686;gene-LOC113053828;gene-LOC113059863;gene-LOC113116165
GO:0043627	response to estrogen	0.0129	0.0068	1.89	0.04155	0.377248	gene-LOC113043144;gene-LOC113053331;gene-LOC113056812;gene-LOC113058570;gene-LOC113066756;gene-LOC113069124;gene-LOC113081671;gene-LOC113108126;gene-LOC113108503;gene-LOC113112682
GO:1901293	nucleoside phosphate biosynthetic process	0.0129	0.0068	1.89	0.04155	0.377248	gene-LOC113050553;gene-LOC113060640;gene-LOC113072309;gene-LOC113072373;gene-LOC113083470;gene-LOC113092992;gene-LOC113099989;gene-LOC113111803;gene-LOC113116621;gene-LOC113117637
GO:0042310	vasoconstriction	0.0065	0.0025	2.63	0.041716	0.377427	gene-LOC113061640;gene-LOC113066756;gene-LOC113081671;gene-LOC113092992;gene-pik3c2g
GO:0006520	cellular amino acid metabolic process	0.0103	0.005	2.06	0.0423669	0.377427	gene-LOC113044802;gene-LOC113058570;gene-LOC113059995;gene-LOC113066221;gene-LOC113109593;gene-fdxacb1;gene-hykk;gene-pipox
GO:0034764	positive regulation of transmembrane transport	0.0181	0.0108	1.68	0.0430452	0.377427	gene-LOC113041686;gene-LOC113043144;gene-LOC113045905;gene-LOC113058570;gene-LOC113060640;gene-LOC113072309;gene-LOC113072373;gene-LOC113092992;gene-LOC113093088;gene-LOC113094715;gene-LOC113105992;gene-LOC113105993;gene-LOC113113489;gene-LOC113117674
GO:0031099	regeneration	0.0245	0.0159	1.54	0.0434481	0.377427	Carassius_auratus_newGene_3872;Carassius_auratus_newGene_5907;Carassius_auratus_newGene_9606;Carassius_auratus_newGene_9779;gene-LOC113038918;gene-LOC113042243;gene-LOC113044584;gene-LOC113055297;gene-LOC113056987;gene-LOC113066756;gene-LOC113069124;gene-LOC113071160;gene-LOC113071271;gene-LOC113107334;gene-LOC113108436;gene-LOC113109851;gene-LOC113111085;gene-LOC113114206;gene-LOC113116985
GO:0033344	cholesterol efflux	0.0039	0.001	3.81	0.0434628	0.377427	Carassius_auratus_newGene_10544;gene-LOC113055927;gene-LOC113066756
GO:0060253	negative regulation of glial cell proliferation	0.0039	0.001	3.81	0.0434628	0.377427	gene-LOC113045240;gene-LOC113116567;gene-LOC113119998
GO:0032496	response to lipopolysaccharide	0.0271	0.0181	1.5	0.043834	0.377427	Carassius_auratus_newGene_10544;Carassius_auratus_newGene_5907;Carassius_auratus_newGene_9606;Carassius_auratus_newGene_9779;gene-LOC113041310;gene-LOC113046558;gene-LOC113053331;gene-LOC113055297;gene-LOC113056987;gene-LOC113057604;gene-LOC113058570;gene-LOC113069124;gene-LOC113070191;gene-LOC113083470;gene-LOC113098224;gene-LOC113106421;gene-LOC113107334;gene-LOC113108126;gene-LOC113108503;gene…
GO:0045682	regulation of epidermis development	0.009	0.0042	2.16	0.0447307	0.377427	gene-LOC113038734;gene-LOC113053331;gene-LOC113060623;gene-LOC113108126;gene-LOC113108503;gene-LOC113112682;gene-LOC113114016
GO:0034123	positive regulation of toll-like receptor signaling pathway	0.0052	0.0017	2.98	0.04525	0.377427	gene-LOC113066756;gene-LOC113068531;gene-LOC113081810;gene-LOC113107216
GO:0045117	azole transport	0.0052	0.0017	2.98	0.04525	0.377427	gene-LOC113048886;gene-LOC113050216;gene-LOC113093913;gene-LOC113096689
GO:0001579	medium-chain fatty acid transport	0.0013	0.0001	21.6	0.0457555	0.377427	gene-LOC113116610
GO:0002538	arachidonic acid metabolite production involved in inflammatory response	0.0013	0.0001	21.6	0.0457555	0.377427	gene-LOC113117731
GO:0002539	prostaglandin production involved in inflammatory response	0.0013	0.0001	21.6	0.0457555	0.377427	gene-LOC113117731
GO:0006147	guanine catabolic process	0.0013	0.0001	21.6	0.0457555	0.377427	gene-LOC113049889
GO:0006210	thymine catabolic process	0.0013	0.0001	21.6	0.0457555	0.377427	gene-LOC113115806
GO:0006212	uracil catabolic process	0.0013	0.0001	21.6	0.0457555	0.377427	gene-LOC113115806
GO:0006714	sesquiterpenoid metabolic process	0.0013	0.0001	21.6	0.0457555	0.377427	gene-LOC113043556
GO:0006716	juvenile hormone metabolic process	0.0013	0.0001	21.6	0.0457555	0.377427	gene-LOC113043556
GO:0006719	juvenile hormone catabolic process	0.0013	0.0001	21.6	0.0457555	0.377427	gene-LOC113043556
GO:0009810	stilbene metabolic process	0.0013	0.0001	21.6	0.0457555	0.377427	gene-LOC113117731
GO:0015939	pantothenate metabolic process	0.0013	0.0001	21.6	0.0457555	0.377427	gene-LOC113062564
GO:0016107	sesquiterpenoid catabolic process	0.0013	0.0001	21.6	0.0457555	0.377427	gene-LOC113043556
GO:0016132	brassinosteroid biosynthetic process	0.0013	0.0001	21.6	0.0457555	0.377427	gene-dhcr7
GO:0016260	selenocysteine biosynthetic process	0.0013	0.0001	21.6	0.0457555	0.377427	gene-LOC113073067
GO:0018054	peptidyl-lysine biotinylation	0.0013	0.0001	21.6	0.0457555	0.377427	gene-LOC113062564
GO:0019388	galactose catabolic process	0.0013	0.0001	21.6	0.0457555	0.377427	gene-LOC113050553
GO:0031630	regulation of synaptic vesicle fusion to presynaptic active zone membrane	0.0013	0.0001	21.6	0.0457555	0.377427	gene-LOC113067717
GO:0036111	very long-chain fatty-acyl-CoA metabolic process	0.0013	0.0001	21.6	0.0457555	0.377427	gene-LOC113106903
GO:0036112	medium-chain fatty-acyl-CoA metabolic process	0.0013	0.0001	21.6	0.0457555	0.377427	gene-LOC113106903
GO:0036529	protein deglycation, glyoxal removal	0.0013	0.0001	21.6	0.0457555	0.377427	gene-LOC113055421
GO:0042126	nitrate metabolic process	0.0013	0.0001	21.6	0.0457555	0.377427	gene-LOC113117059
GO:0045081	negative regulation of interleukin-10 biosynthetic process	0.0013	0.0001	21.6	0.0457555	0.377427	gene-LOC113119445
GO:0045643	regulation of eosinophil differentiation	0.0013	0.0001	21.6	0.0457555	0.377427	gene-LOC113119445
GO:0045645	positive regulation of eosinophil differentiation	0.0013	0.0001	21.6	0.0457555	0.377427	gene-LOC113119445
GO:0046272	stilbene catabolic process	0.0013	0.0001	21.6	0.0457555	0.377427	gene-LOC113117731
GO:0046391	5-phosphoribose 1-diphosphate metabolic process	0.0013	0.0001	21.6	0.0457555	0.377427	gene-LOC113112470
GO:0048250	mitochondrial iron ion transport	0.0013	0.0001	21.6	0.0457555	0.377427	gene-LOC113039677
GO:0051410	detoxification of nitrogen compound	0.0013	0.0001	21.6	0.0457555	0.377427	gene-LOC113117059
GO:0051793	medium-chain fatty acid catabolic process	0.0013	0.0001	21.6	0.0457555	0.377427	gene-LOC113117377
GO:0055129	L-proline biosynthetic process	0.0013	0.0001	21.6	0.0457555	0.377427	gene-LOC113089886
GO:0060386	synapse assembly involved in innervation	0.0013	0.0001	21.6	0.0457555	0.377427	gene-LOC113066141
GO:0061625	glycolytic process through fructose-1-phosphate	0.0013	0.0001	21.6	0.0457555	0.377427	gene-LOC113117637
GO:0070481	nuclear-transcribed mRNA catabolic process, non-stop decay	0.0013	0.0001	21.6	0.0457555	0.377427	gene-LOC113072471
GO:0097176	epoxide metabolic process	0.0013	0.0001	21.6	0.0457555	0.377427	gene-LOC113117731
GO:1900673	olefin metabolic process	0.0013	0.0001	21.6	0.0457555	0.377427	gene-LOC113117731
GO:1904633	regulation of glomerular visceral epithelial cell apoptotic process	0.0013	0.0001	21.6	0.0457555	0.377427	gene-LOC113106421
GO:1904635	positive regulation of glomerular visceral epithelial cell apoptotic process	0.0013	0.0001	21.6	0.0457555	0.377427	gene-LOC113106421
GO:1904638	response to resveratrol	0.0013	0.0001	21.6	0.0457555	0.377427	gene-LOC113106421
GO:1904639	cellular response to resveratrol	0.0013	0.0001	21.6	0.0457555	0.377427	gene-LOC113106421
GO:2000184	positive regulation of progesterone biosynthetic process	0.0013	0.0001	21.6	0.0457555	0.377427	gene-LOC113106421
GO:2000622	regulation of nuclear-transcribed mRNA catabolic process, nonsense-mediated
decay	0.0013	0.0001	21.6	0.0457555	0.377427	gene-LOC113062977
GO:0048580	regulation of post-embryonic development	0.0129	0.007	1.85	0.0457785	0.377427	Carassius_auratus_newGene_9229;gene-LOC113044410;gene-LOC113046710;gene-LOC113054971;gene-LOC113055524;gene-LOC113069223;gene-LOC113069466;gene-LOC113104414;gene-LOC113106903;gene-LOC113108967
GO:0002002	regulation of angiotensin levels in blood	0.0026	0.0004	5.76	0.0460285	0.377427	gene-LOC113042243;gene-LOC113044584
GO:0003062	regulation of heart rate by chemical signal	0.0026	0.0004	5.76	0.0460285	0.377427	Carassius_auratus_newGene_5863;gene-LOC113054763
GO:0009253	peptidoglycan catabolic process	0.0026	0.0004	5.76	0.0460285	0.377427	gene-LOC113076533;gene-LOC113113605
GO:0016137	glycoside metabolic process	0.0026	0.0004	5.76	0.0460285	0.377427	gene-LOC113058570;gene-LOC113106903
GO:0018401	peptidyl-proline hydroxylation to 4-hydroxy-L-proline	0.0026	0.0004	5.76	0.0460285	0.377427	gene-LOC113044802;gene-LOC113109593
GO:0019471	4-hydroxyproline metabolic process	0.0026	0.0004	5.76	0.0460285	0.377427	gene-LOC113044802;gene-LOC113109593
GO:0034127	regulation of MyD88-independent toll-like receptor signaling pathway	0.0026	0.0004	5.76	0.0460285	0.377427	gene-LOC113068531;gene-LOC113107216
GO:0034128	negative regulation of MyD88-independent toll-like receptor signaling pathway	0.0026	0.0004	5.76	0.0460285	0.377427	gene-LOC113068531;gene-LOC113107216
GO:0070948	regulation of neutrophil mediated cytotoxicity	0.0026	0.0004	5.76	0.0460285	0.377427	gene-LOC113040380;gene-LOC113046984
GO:0090205	positive regulation of cholesterol metabolic process	0.0026	0.0004	5.76	0.0460285	0.377427	Carassius_auratus_newGene_5863;gene-LOC113054763
GO:0097089	methyl-branched fatty acid metabolic process	0.0026	0.0004	5.76	0.0460285	0.377427	gene-LOC113118058;gene-LOC113118438
GO:1901201	regulation of extracellular matrix assembly	0.0026	0.0004	5.76	0.0460285	0.377427	gene-LOC113049121;gene-LOC113112065
GO:1903894	regulation of IRE1-mediated unfolded protein response	0.0026	0.0004	5.76	0.0460285	0.377427	gene-LOC113048886;gene-LOC113087172
GO:0071392	cellular response to estradiol stimulus	0.0103	0.0051	2.02	0.0461762	0.378075	Carassius_auratus_newGene_5907;Carassius_auratus_newGene_9606;Carassius_auratus_newGene_9779;gene-LOC113055297;gene-LOC113056458;gene-LOC113056812;gene-LOC113106421;gene-LOC113109851
GO:0007250	activation of NF-kappaB-inducing kinase activity	0.0039	0.001	3.7	0.0467465	0.379917	gene-LOC113058278;gene-LOC113068531;gene-LOC113107216
GO:0010885	regulation of cholesterol storage	0.0039	0.001	3.7	0.0467465	0.379917	Carassius_auratus_newGene_10544;Carassius_auratus_newGene_5863;gene-LOC113054763
GO:0019359	nicotinamide nucleotide biosynthetic process	0.0039	0.001	3.7	0.0467465	0.379917	gene-LOC113050553;gene-LOC113092992;gene-LOC113117637
GO:0019363	pyridine nucleotide biosynthetic process	0.0039	0.001	3.7	0.0467465	0.379917	gene-LOC113050553;gene-LOC113092992;gene-LOC113117637
GO:0046365	monosaccharide catabolic process	0.0039	0.001	3.7	0.0467465	0.379917	gene-LOC113050553;gene-LOC113117637;gene-sord
GO:0001990	regulation of systemic arterial blood pressure by hormone	0.0065	0.0025	2.54	0.0474566	0.384553	gene-LOC113042243;gene-LOC113044584;gene-LOC113058570;gene-LOC113081671;gene-LOC113092992
GO:0051055	negative regulation of lipid biosynthetic process	0.0065	0.0025	2.54	0.0474566	0.384553	gene-LOC113053331;gene-LOC113069399;gene-LOC113106044;gene-LOC113108126;gene-LOC113108503
GO:0009144	purine nucleoside triphosphate metabolic process	0.009	0.0042	2.13	0.047642	0.384724	gene-LOC113041686;gene-LOC113050553;gene-LOC113069658;gene-LOC113072309;gene-LOC113072373;gene-LOC113117268;gene-LOC113117637
GO:0006658	phosphatidylserine metabolic process	0.0052	0.0018	2.93	0.0476875	0.384724	gene-LOC113062612;gene-LOC113070191;gene-LOC113114074;gene-LOC113119907
GO:0009299	mRNA transcription	0.0052	0.0018	2.93	0.0476875	0.384724	Carassius_auratus_newGene_5863;gene-LOC113054763;gene-LOC113061545;gene-LOC113094715
GO:0043535	regulation of blood vessel endothelial cell migration	0.0116	0.0061	1.91	0.048805	0.393163	gene-LOC113044655;gene-LOC113045905;gene-LOC113048954;gene-LOC113058570;gene-LOC113061640;gene-LOC113114016;gene-LOC113114206;gene-LOC113120523;gene-pik3c2g
GO:0002283	neutrophil activation involved in immune response	0.0233	0.0151	1.54	0.0491507	0.395369	gene-LOC113038734;gene-LOC113040380;gene-LOC113046984;gene-LOC113050553;gene-LOC113057061;gene-LOC113061666;gene-LOC113062564;gene-LOC113066120;gene-LOC113071160;gene-LOC113080866;gene-LOC113106044;gene-LOC113108099;gene-LOC113112470;gene-LOC113112682;gene-LOC113118058;gene-LOC113118438;gene-slc2a5;gene-txndc5
GO:0003044	regulation of systemic arterial blood pressure mediated by a chemical signal	0.0078	0.0034	2.27	0.0495185	0.397746	gene-LOC113042243;gene-LOC113044584;gene-LOC113058570;gene-LOC113081671;gene-LOC113092992;gene-slc2a5
GO:0045834	positive regulation of lipid metabolic process	0.0168	0.01	1.68	0.0496846	0.398499	Carassius_auratus_newGene_5863;gene-LOC113038733;gene-LOC113045240;gene-LOC113046101;gene-LOC113054763;gene-LOC113070191;gene-LOC113081671;gene-LOC113091618;gene-LOC113099200;gene-LOC113106421;gene-LOC113114206;gene-LOC113116567;gene-LOC113119998
GO:0000038	very long-chain fatty acid metabolic process	0.0039	0.0011	3.6	0.0501488	0.39873	gene-LOC113106903;gene-LOC113118058;gene-LOC113118438
GO:0001991	regulation of systemic arterial blood pressure by circulatory renin-angiotensin	0.0039	0.0011	3.6	0.0501488	0.39873	gene-LOC113042243;gene-LOC113044584;gene-LOC113081671
GO:0042789	mRNA transcription from RNA polymerase II promoter	0.0039	0.0011	3.6	0.0501488	0.39873	Carassius_auratus_newGene_5863;gene-LOC113054763;gene-LOC113094715
GO:0048194	Golgi vesicle budding	0.0039	0.0011	3.6	0.0501488	0.39873	gene-LOC113038872;gene-LOC113051821;gene-LOC113108613
GO:1903902	positive regulation of viral life cycle	0.0039	0.0011	3.6	0.0501488	0.39873	gene-LOC113044088;gene-LOC113044802;gene-LOC113109593
GO:0071385	cellular response to glucocorticoid stimulus	0.0129	0.0071	1.82	0.0502886	0.39873	Carassius_auratus_newGene_5907;Carassius_auratus_newGene_9606;Carassius_auratus_newGene_9779;gene-LOC113055297;gene-LOC113056458;gene-LOC113069124;gene-LOC113071160;gene-LOC113081671;gene-LOC113098483;gene-LOC113109851
GO:0009058	biosynthetic process	0.1124	0.0945	1.19	0.0509658	0.39873	Carassius_auratus_newGene_10544;Carassius_auratus_newGene_5863;Carassius_auratus_newGene_6735;Carassius_auratus_newGene_7372;Carassius_auratus_newGene_8844;gene-LOC113038733;gene-LOC113038855;gene-LOC113038900;gene-LOC113040243;gene-LOC113044073;gene-LOC113044655;gene-LOC113045240;gene-LOC113045905;gene-LOC113046101;gene-LOC113047107;gene-LOC113050553;gene-LOC113050708;gene-LOC113052948;gene-LOC1…
GO:0009165	nucleotide biosynthetic process	0.0129	0.0071	1.82	0.0514608	0.39873	gene-LOC113050553;gene-LOC113060640;gene-LOC113072309;gene-LOC113072373;gene-LOC113083470;gene-LOC113092992;gene-LOC113099989;gene-LOC113111803;gene-LOC113116621;gene-LOC113117637
GO:0097756	negative regulation of blood vessel diameter	0.0065	0.0026	2.48	0.0515308	0.39873	gene-LOC113061640;gene-LOC113066756;gene-LOC113081671;gene-LOC113092992;gene-pik3c2g
GO:0006020	inositol metabolic process	0.0026	0.0005	5.4	0.0518151	0.39873	gene-LOC113040243;gene-LOC113045954
GO:0006777	Mo-molybdopterin cofactor biosynthetic process	0.0026	0.0005	5.4	0.0518151	0.39873	gene-LOC113117268;gene-LOC113117860
GO:0015817	histidine transport	0.0026	0.0005	5.4	0.0518151	0.39873	gene-LOC113050216;gene-LOC113093913
GO:0031460	glycine betaine transport	0.0026	0.0005	5.4	0.0518151	0.39873	gene-LOC113050216;gene-LOC113093913
GO:0033668	negative regulation by symbiont of host apoptotic process	0.0026	0.0005	5.4	0.0518151	0.39873	gene-LOC113069124;gene-LOC113112682
GO:0034138	toll-like receptor 3 signaling pathway	0.0026	0.0005	5.4	0.0518151	0.39873	gene-LOC113068531;gene-LOC113107216
GO:0042726	flavin-containing compound metabolic process	0.0026	0.0005	5.4	0.0518151	0.39873	gene-LOC113069658;gene-LOC113116559
GO:0044531	modulation of programmed cell death in other organism	0.0026	0.0005	5.4	0.0518151	0.39873	gene-LOC113069124;gene-LOC113112682
GO:0044532	modulation of apoptotic process in other organism	0.0026	0.0005	5.4	0.0518151	0.39873	gene-LOC113069124;gene-LOC113112682
GO:0045472	response to ether	0.0026	0.0005	5.4	0.0518151	0.39873	gene-LOC113106421;gene-LOC113117674
GO:0046951	ketone body biosynthetic process	0.0026	0.0005	5.4	0.0518151	0.39873	gene-LOC113118058;gene-LOC113118438
GO:0052040	modulation by symbiont of host programmed cell death	0.0026	0.0005	5.4	0.0518151	0.39873	gene-LOC113069124;gene-LOC113112682
GO:0052041	negative regulation by symbiont of host programmed cell death	0.0026	0.0005	5.4	0.0518151	0.39873	gene-LOC113069124;gene-LOC113112682
GO:0052150	modulation by symbiont of host apoptotic process	0.0026	0.0005	5.4	0.0518151	0.39873	gene-LOC113069124;gene-LOC113112682
GO:0052248	modulation of programmed cell death in other organism involved in symbiotic
interaction	0.0026	0.0005	5.4	0.0518151	0.39873	gene-LOC113069124;gene-LOC113112682
GO:0052433	modulation by organism of apoptotic process in other organism involved in
symbiotic interaction	0.0026	0.0005	5.4	0.0518151	0.39873	gene-LOC113069124;gene-LOC113112682
GO:0052490	negative regulation by organism of programmed cell death in other organism
involved in symbiotic interaction	0.0026	0.0005	5.4	0.0518151	0.39873	gene-LOC113069124;gene-LOC113112682
GO:0061402	positive regulation of transcription from RNA polymerase II promoter in response
to acidic pH	0.0026	0.0005	5.4	0.0518151	0.39873	gene-LOC113050216;gene-LOC113093913
GO:2000485	regulation of glutamine transport	0.0026	0.0005	5.4	0.0518151	0.39873	gene-LOC113050216;gene-LOC113093913
GO:2000487	positive regulation of glutamine transport	0.0026	0.0005	5.4	0.0518151	0.39873	gene-LOC113050216;gene-LOC113093913
GO:0071260	cellular response to mechanical stimulus	0.0116	0.0062	1.88	0.0526032	0.404229	gene-LOC113050216;gene-LOC113058570;gene-LOC113066756;gene-LOC113068531;gene-LOC113069658;gene-LOC113093913;gene-LOC113107216;gene-LOC113110695;gene-LOC113110760
GO:0031058	positive regulation of histone modification	0.0103	0.0053	1.96	0.0530097	0.406785	Carassius_auratus_newGene_5863;Carassius_auratus_newGene_7372;gene-LOC113054763;gene-LOC113058570;gene-LOC113076101;gene-LOC113076123;gene-LOC113106421;gene-LOC113107572
GO:0015682	ferric iron transport	0.0039	0.0011	3.5	0.053668	0.408419	gene-LOC113053828;gene-LOC113059863;gene-LOC113116165
GO:0033572	transferrin transport	0.0039	0.0011	3.5	0.053668	0.408419	gene-LOC113053828;gene-LOC113059863;gene-LOC113116165
GO:0034637	cellular carbohydrate biosynthetic process	0.0039	0.0011	3.5	0.053668	0.408419	gene-LOC113050553;gene-LOC113055524;gene-sord
GO:0065005	protein-lipid complex assembly	0.0039	0.0011	3.5	0.053668	0.408419	Carassius_auratus_newGene_10544;gene-LOC113044802;gene-LOC113109593
GO:0072512	trivalent inorganic cation transport	0.0039	0.0011	3.5	0.053668	0.408419	gene-LOC113053828;gene-LOC113059863;gene-LOC113116165
GO:0090114	COPII-coated vesicle budding	0.0039	0.0011	3.5	0.053668	0.408419	gene-LOC113038872;gene-LOC113051821;gene-LOC113108613
GO:0031424	keratinization	0.0052	0.0019	2.79	0.0554271	0.420643	gene-LOC113039478;gene-LOC113083500;gene-LOC113107213;gene-LOC113107214
GO:0070268	cornification	0.0052	0.0019	2.79	0.0554271	0.420643	gene-LOC113039478;gene-LOC113083500;gene-LOC113107213;gene-LOC113107214
GO:0098739	import across plasma membrane	0.0065	0.0027	2.43	0.055803	0.422912	gene-LOC113041686;gene-LOC113053828;gene-LOC113059863;gene-LOC113116165;gene-slc2a5
GO:0006644	phospholipid metabolic process	0.0258	0.0175	1.47	0.0562045	0.425368	Carassius_auratus_newGene_7372;gene-LOC113038855;gene-LOC113040163;gene-LOC113045905;gene-LOC113046799;gene-LOC113061640;gene-LOC113062612;gene-LOC113069658;gene-LOC113070191;gene-LOC113081810;gene-LOC113096343;gene-LOC113099910;gene-LOC113106044;gene-LOC113109702;gene-LOC113110844;gene-LOC113114074;gene-LOC113119907;gene-fgf19;gene-mvk;gene-pik3c2g
GO:0006771	riboflavin metabolic process	0.0026	0.0005	5.08	0.0578449	0.430093	gene-LOC113069658;gene-LOC113116559
GO:0014829	vascular smooth muscle contraction	0.0026	0.0005	5.08	0.0578449	0.430093	gene-LOC113061640;gene-pik3c2g
GO:0015755	fructose transport	0.0026	0.0005	5.08	0.0578449	0.430093	gene-LOC113060640;gene-slc2a5
GO:0019511	peptidyl-proline hydroxylation	0.0026	0.0005	5.08	0.0578449	0.430093	gene-LOC113044802;gene-LOC113109593
GO:0032377	regulation of intracellular lipid transport	0.0026	0.0005	5.08	0.0578449	0.430093	gene-LOC113044655;gene-LOC113120523
GO:0032380	regulation of intracellular sterol transport	0.0026	0.0005	5.08	0.0578449	0.430093	gene-LOC113044655;gene-LOC113120523
GO:0032383	regulation of intracellular cholesterol transport	0.0026	0.0005	5.08	0.0578449	0.430093	gene-LOC113044655;gene-LOC113120523
GO:0045357	regulation of interferon-beta biosynthetic process	0.0026	0.0005	5.08	0.0578449	0.430093	gene-LOC113068531;gene-LOC113107216
GO:0046949	fatty-acyl-CoA biosynthetic process	0.0026	0.0005	5.08	0.0578449	0.430093	gene-LOC113099989;gene-LOC113111803
GO:0071873	response to norepinephrine	0.0026	0.0005	5.08	0.0578449	0.430093	gene-LOC113099200;gene-LOC113106421
GO:0090370	negative regulation of cholesterol efflux	0.0026	0.0005	5.08	0.0578449	0.430093	Carassius_auratus_newGene_5863;gene-LOC113054763
GO:1902804	negative regulation of synaptic vesicle transport	0.0026	0.0005	5.08	0.0578449	0.430093	gene-LOC113065879;gene-LOC113106460
GO:1903054	negative regulation of extracellular matrix organization	0.0026	0.0005	5.08	0.0578449	0.430093	gene-LOC113049121;gene-LOC113112065
GO:0034762	regulation of transmembrane transport	0.031	0.0219	1.41	0.0586184	0.434913	gene-LOC113041686;gene-LOC113043144;gene-LOC113045905;gene-LOC113055524;gene-LOC113058570;gene-LOC113060640;gene-LOC113061640;gene-LOC113066756;gene-LOC113069124;gene-LOC113069658;gene-LOC113072309;gene-LOC113072373;gene-LOC113092992;gene-LOC113093088;gene-LOC113094715;gene-LOC113099200;gene-LOC113105992;gene-LOC113105993;gene-LOC113106421;gene-LOC113113489;gene-LOC113115106;gene-LOC113115529;gen…
GO:0035924	cellular response to vascular endothelial growth factor stimulus	0.0078	0.0036	2.18	0.0586513	0.434913	gene-LOC113038874;gene-LOC113044655;gene-LOC113048954;gene-LOC113114016;gene-LOC113114206;gene-LOC113120523
GO:0007591	molting cycle, chitin-based cuticle	0.009	0.0045	2.03	0.0587664	0.43518	Carassius_auratus_newGene_3872;gene-LOC113044410;gene-LOC113046710;gene-LOC113054971;gene-LOC113069223;gene-LOC113069466;gene-LOC113108436
GO:0030810	positive regulation of nucleotide biosynthetic process	0.0065	0.0027	2.37	0.0602733	0.443355	gene-LOC113058570;gene-LOC113060741;gene-LOC113063919;gene-LOC113069124;gene-LOC113106421
GO:0032094	response to food	0.0065	0.0027	2.37	0.0602733	0.443355	Carassius_auratus_newGene_5863;gene-LOC113049896;gene-LOC113054763;gene-LOC113076267;gene-LOC113092992
GO:0034308	primary alcohol metabolic process	0.0065	0.0027	2.37	0.0602733	0.443355	gene-LOC113052948;gene-LOC113052949;gene-LOC113053331;gene-LOC113108126;gene-LOC113108503
GO:0042180	cellular ketone metabolic process	0.0065	0.0027	2.37	0.0602733	0.443355	Carassius_auratus_newGene_8844;gene-LOC113038900;gene-LOC113083757;gene-LOC113098224;gene-LOC113100639
GO:1900373	positive regulation of purine nucleotide biosynthetic process	0.0065	0.0027	2.37	0.0602733	0.443355	gene-LOC113058570;gene-LOC113060741;gene-LOC113063919;gene-LOC113069124;gene-LOC113106421
GO:0071548	response to dexamethasone	0.009	0.0045	2.02	0.0604756	0.44425	gene-LOC113045905;gene-LOC113056812;gene-LOC113058570;gene-LOC113069124;gene-LOC113071160;gene-LOC113081671;gene-LOC113098483
GO:0015908	fatty acid transport	0.0078	0.0036	2.16	0.0605906	0.444501	gene-LOC113058570;gene-LOC113070191;gene-LOC113091618;gene-LOC113116610;gene-LOC113118058;gene-LOC113118438
GO:0071498	cellular response to fluid shear stress	0.0052	0.0019	2.7	0.06094	0.44609	Carassius_auratus_newGene_5863;gene-LOC113043144;gene-LOC113054763;gene-LOC113058570
GO:0045723	positive regulation of fatty acid biosynthetic process	0.0039	0.0012	3.32	0.0610504	0.44609	Carassius_auratus_newGene_5863;gene-LOC113054763;gene-LOC113070191
GO:0072525	pyridine-containing compound biosynthetic process	0.0039	0.0012	3.32	0.0610504	0.44609	gene-LOC113050553;gene-LOC113092992;gene-LOC113117637
GO:0046700	heterocycle catabolic process	0.0168	0.0104	1.62	0.0620579	0.449734	Carassius_auratus_newGene_5907;Carassius_auratus_newGene_9606;Carassius_auratus_newGene_9779;gene-LOC113040380;gene-LOC113046984;gene-LOC113050553;gene-LOC113054697;gene-LOC113055297;gene-LOC113062977;gene-LOC113069658;gene-LOC113080866;gene-LOC113109851;gene-LOC113117637
GO:0042119	neutrophil activation	0.0233	0.0156	1.49	0.0623719	0.449734	gene-LOC113038734;gene-LOC113040380;gene-LOC113046984;gene-LOC113050553;gene-LOC113057061;gene-LOC113061666;gene-LOC113062564;gene-LOC113066120;gene-LOC113071160;gene-LOC113080866;gene-LOC113106044;gene-LOC113108099;gene-LOC113112470;gene-LOC113112682;gene-LOC113118058;gene-LOC113118438;gene-slc2a5;gene-txndc5
GO:0002237	response to molecule of bacterial origin	0.0271	0.0188	1.44	0.0625722	0.449734	Carassius_auratus_newGene_10544;Carassius_auratus_newGene_5907;Carassius_auratus_newGene_9606;Carassius_auratus_newGene_9779;gene-LOC113041310;gene-LOC113046558;gene-LOC113053331;gene-LOC113055297;gene-LOC113056987;gene-LOC113057604;gene-LOC113058570;gene-LOC113069124;gene-LOC113070191;gene-LOC113083470;gene-LOC113098224;gene-LOC113106421;gene-LOC113107334;gene-LOC113108126;gene-LOC113108503;gene…
GO:0030713	ovarian follicle cell stalk formation	0.0052	0.0019	2.66	0.0638012	0.449734	Carassius_auratus_newGene_9229;gene-LOC113041228;gene-LOC113114016;gene-LOC113120761
GO:0006221	pyrimidine nucleotide biosynthetic process	0.0026	0.0005	4.8	0.0641036	0.449734	gene-LOC113038039;gene-LOC113083470
GO:0006757	ATP generation from ADP	0.0026	0.0005	4.8	0.0641036	0.449734	gene-LOC113050553;gene-LOC113117637
GO:0009250	glucan biosynthetic process	0.0026	0.0005	4.8	0.0641036	0.449734	gene-LOC113050553;gene-LOC113055524
GO:0034162	toll-like receptor 9 signaling pathway	0.0026	0.0005	4.8	0.0641036	0.449734	gene-LOC113042987;gene-LOC113081810
GO:0038155	interleukin-23-mediated signaling pathway	0.0026	0.0005	4.8	0.0641036	0.449734	gene-LOC113044802;gene-LOC113109593
GO:0045072	regulation of interferon-gamma biosynthetic process	0.0026	0.0005	4.8	0.0641036	0.449734	gene-LOC113068531;gene-LOC113107216
GO:0045078	positive regulation of interferon-gamma biosynthetic process	0.0026	0.0005	4.8	0.0641036	0.449734	gene-LOC113068531;gene-LOC113107216
GO:0030522	intracellular receptor signaling pathway	0.0194	0.0125	1.55	0.0641043	0.449734	Carassius_auratus_newGene_5863;gene-LOC113044410;gene-LOC113046710;gene-LOC113054763;gene-LOC113054971;gene-LOC113056812;gene-LOC113058570;gene-LOC113068652;gene-LOC113069223;gene-LOC113069466;gene-LOC113095014;gene-LOC113096277;gene-LOC113106421;gene-LOC113108967;gene-LOC113114206
GO:0002762	negative regulation of myeloid leukocyte differentiation	0.0078	0.0036	2.12	0.0645823	0.449734	gene-LOC113045905;gene-LOC113064843;gene-LOC113068531;gene-LOC113107216;gene-LOC113115106;gene-LOC113119445
GO:0031284	positive regulation of guanylate cyclase activity	0.0039	0.0012	3.24	0.0649096	0.449734	gene-LOC113058570;gene-LOC113060741;gene-LOC113063919
GO:0032729	positive regulation of interferon-gamma production	0.0039	0.0012	3.24	0.0649096	0.449734	gene-LOC113068531;gene-LOC113107216;gene-LOC113112682
GO:0042574	retinal metabolic process	0.0039	0.0012	3.24	0.0649096	0.449734	gene-LOC113053331;gene-LOC113108126;gene-LOC113108503
GO:0043496	regulation of protein homodimerization activity	0.0039	0.0012	3.24	0.0649096	0.449734	gene-LOC113046646;gene-LOC113069124;gene-LOC113087172
GO:0071480	cellular response to gamma radiation	0.0039	0.0012	3.24	0.0649096	0.449734	gene-LOC113069124;gene-LOC113087172;gene-LOC113109115
GO:1901606	alpha-amino acid catabolic process	0.0039	0.0012	3.24	0.0649096	0.449734	gene-LOC113058570;gene-hykk;gene-pipox
GO:0022617	extracellular matrix disassembly	0.0078	0.0037	2.11	0.0666346	0.449734	gene-LOC113049896;gene-LOC113056987;gene-LOC113057061;gene-LOC113076267;gene-LOC113107334;gene-LOC113115116
GO:0045670	regulation of osteoclast differentiation	0.0078	0.0037	2.11	0.0666346	0.449734	gene-LOC113043144;gene-LOC113045905;gene-LOC113068531;gene-LOC113107216;gene-LOC113107457;gene-LOC113115106
GO:0007589	body fluid secretion	0.0103	0.0055	1.87	0.0668709	0.449734	gene-LOC113050445;gene-LOC113053331;gene-LOC113066756;gene-LOC113074642;gene-LOC113096320;gene-LOC113108126;gene-LOC113108503;gene-LOC113116621
GO:0043536	positive regulation of blood vessel endothelial cell migration	0.009	0.0046	1.96	0.0676147	0.449734	gene-LOC113044655;gene-LOC113048954;gene-LOC113058570;gene-LOC113061640;gene-LOC113114206;gene-LOC113120523;gene-pik3c2g
GO:0006955	immune response	0.0762	0.0625	1.22	0.0676555	0.449734	Carassius_auratus_newGene_1271;gene-LOC113038734;gene-LOC113039600;gene-LOC113040380;gene-LOC113042987;gene-LOC113044068;gene-LOC113044410;gene-LOC113046558;gene-LOC113046710;gene-LOC113046984;gene-LOC113050019;gene-LOC113050371;gene-LOC113050553;gene-LOC113052195;gene-LOC113053331;gene-LOC113054971;gene-LOC113056987;gene-LOC113057061;gene-LOC113058570;gene-LOC113060217;gene-LOC113060640;gene-LOC…
GO:0001998	angiotensin-mediated vasoconstriction involved in regulation of systemic
arterial blood pressure	0.0013	0.0001	14.4	0.067843	0.449734	gene-LOC113092992
GO:0002033	angiotensin-mediated vasodilation involved in regulation of systemic arterial
blood pressure	0.0013	0.0001	14.4	0.067843	0.449734	gene-LOC113092992
GO:0002544	chronic inflammatory response	0.0013	0.0001	14.4	0.067843	0.449734	gene-LOC113062564
GO:0006227	dUDP biosynthetic process	0.0013	0.0001	14.4	0.067843	0.449734	gene-LOC113083470
GO:0006235	dTTP biosynthetic process	0.0013	0.0001	14.4	0.067843	0.449734	gene-LOC113083470
GO:0009051	pentose-phosphate shunt, oxidative branch	0.0013	0.0001	14.4	0.067843	0.449734	gene-LOC113092992
GO:0009138	pyrimidine nucleoside diphosphate metabolic process	0.0013	0.0001	14.4	0.067843	0.449734	gene-LOC113083470
GO:0009139	pyrimidine nucleoside diphosphate biosynthetic process	0.0013	0.0001	14.4	0.067843	0.449734	gene-LOC113083470
GO:0009196	pyrimidine deoxyribonucleoside diphosphate metabolic process	0.0013	0.0001	14.4	0.067843	0.449734	gene-LOC113083470
GO:0009197	pyrimidine deoxyribonucleoside diphosphate biosynthetic process	0.0013	0.0001	14.4	0.067843	0.449734	gene-LOC113083470
GO:0009211	pyrimidine deoxyribonucleoside triphosphate metabolic process	0.0013	0.0001	14.4	0.067843	0.449734	gene-LOC113083470
GO:0009212	pyrimidine deoxyribonucleoside triphosphate biosynthetic process	0.0013	0.0001	14.4	0.067843	0.449734	gene-LOC113083470
GO:0009305	protein biotinylation	0.0013	0.0001	14.4	0.067843	0.449734	gene-LOC113062564
GO:0010133	proline catabolic process to glutamate	0.0013	0.0001	14.4	0.067843	0.449734	gene-LOC113038959
GO:0010732	regulation of protein glutathionylation	0.0013	0.0001	14.4	0.067843	0.449734	gene-LOC113092992
GO:0010734	negative regulation of protein glutathionylation	0.0013	0.0001	14.4	0.067843	0.449734	gene-LOC113092992
GO:0015670	carbon dioxide transport	0.0013	0.0001	14.4	0.067843	0.449734	gene-LOC113043144
GO:0015689	molybdate ion transport	0.0013	0.0001	14.4	0.067843	0.449734	gene-LOC113071059
GO:0016138	glycoside biosynthetic process	0.0013	0.0001	14.4	0.067843	0.449734	gene-LOC113106903
GO:0017186	peptidyl-pyroglutamic acid biosynthetic process, using glutaminyl-peptide
cyclotransferase	0.0013	0.0001	14.4	0.067843	0.449734	gene-LOC113061666
GO:0018199	peptidyl-glutamine modification	0.0013	0.0001	14.4	0.067843	0.449734	gene-LOC113061666
GO:0019322	pentose biosynthetic process	0.0013	0.0001	14.4	0.067843	0.449734	gene-LOC113092992
GO:0019373	epoxygenase P450 pathway	0.0013	0.0001	14.4	0.067843	0.449734	gene-LOC113117731
GO:0019401	alditol biosynthetic process	0.0013	0.0001	14.4	0.067843	0.449734	gene-sord
GO:0032613	interleukin-10 production	0.0013	0.0001	14.4	0.067843	0.449734	gene-LOC113092992
GO:0032615	interleukin-12 production	0.0013	0.0001	14.4	0.067843	0.449734	gene-LOC113092992
GO:0032849	positive regulation of cellular pH reduction	0.0013	0.0001	14.4	0.067843	0.449734	gene-LOC113043144
GO:0033986	response to methanol	0.0013	0.0001	14.4	0.067843	0.449734	gene-LOC113038855
GO:0042810	pheromone metabolic process	0.0013	0.0001	14.4	0.067843	0.449734	gene-LOC113106903
GO:0042811	pheromone biosynthetic process	0.0013	0.0001	14.4	0.067843	0.449734	gene-LOC113106903
GO:0045212	neurotransmitter receptor biosynthetic process	0.0013	0.0001	14.4	0.067843	0.449734	gene-LOC113038855
GO:0046072	dTDP metabolic process	0.0013	0.0001	14.4	0.067843	0.449734	gene-LOC113083470
GO:0046075	dTTP metabolic process	0.0013	0.0001	14.4	0.067843	0.449734	gene-LOC113083470
GO:0046077	dUDP metabolic process	0.0013	0.0001	14.4	0.067843	0.449734	gene-LOC113083470
GO:0046294	formaldehyde catabolic process	0.0013	0.0001	14.4	0.067843	0.449734	gene-LOC113108708
GO:0046448	tropane alkaloid metabolic process	0.0013	0.0001	14.4	0.067843	0.449734	gene-LOC113038855
GO:0048081	positive regulation of cuticle pigmentation	0.0013	0.0001	14.4	0.067843	0.449734	gene-LOC113051821
GO:0048219	inter-Golgi cisterna vesicle-mediated transport	0.0013	0.0001	14.4	0.067843	0.449734	gene-LOC113108613
GO:0050783	cocaine metabolic process	0.0013	0.0001	14.4	0.067843	0.449734	gene-LOC113038855
GO:0051037	regulation of transcription involved in meiotic cell cycle	0.0013	0.0001	14.4	0.067843	0.449734	gene-LOC113062169
GO:0051038	negative regulation of transcription involved in meiotic cell cycle	0.0013	0.0001	14.4	0.067843	0.449734	gene-LOC113062169
GO:0061883	clathrin-dependent endocytosis involved in vitellogenesis	0.0013	0.0001	14.4	0.067843	0.449734	gene-LOC113102999
GO:0071110	histone biotinylation	0.0013	0.0001	14.4	0.067843	0.449734	gene-LOC113062564
GO:0071405	cellular response to methanol	0.0013	0.0001	14.4	0.067843	0.449734	gene-LOC113038855
GO:1904069	ascaroside metabolic process	0.0013	0.0001	14.4	0.067843	0.449734	gene-LOC113106903
GO:1904070	ascaroside biosynthetic process	0.0013	0.0001	14.4	0.067843	0.449734	gene-LOC113106903
GO:1904636	response to ionomycin	0.0013	0.0001	14.4	0.067843	0.449734	gene-LOC113106421
GO:1904637	cellular response to ionomycin	0.0013	0.0001	14.4	0.067843	0.449734	gene-LOC113106421
GO:1904640	response to methionine	0.0013	0.0001	14.4	0.067843	0.449734	gene-LOC113106421
GO:1904879	positive regulation of calcium ion transmembrane transport via high voltage-
gated calcium channel	0.0013	0.0001	14.4	0.067843	0.449734	gene-LOC113092992
GO:2001017	regulation of retrograde axon cargo transport	0.0013	0.0001	14.4	0.067843	0.449734	gene-LOC113102999
GO:2001019	positive regulation of retrograde axon cargo transport	0.0013	0.0001	14.4	0.067843	0.449734	gene-LOC113102999
GO:2001225	regulation of chloride transport	0.0013	0.0001	14.4	0.067843	0.449734	gene-LOC113043144
GO:0080135	regulation of cellular response to stress	0.0491	0.0381	1.29	0.0686103	0.452778	Carassius_auratus_newGene_6735;Carassius_auratus_newGene_9229;gene-LOC113044802;gene-LOC113045009;gene-LOC113045240;gene-LOC113045905;gene-LOC113046646;gene-LOC113048886;gene-LOC113048954;gene-LOC113051360;gene-LOC113053828;gene-LOC113055524;gene-LOC113057848;gene-LOC113059863;gene-LOC113061545;gene-LOC113062564;gene-LOC113066756;gene-LOC113068531;gene-LOC113069124;gene-LOC113071275;gene-LOC11308…
GO:0010447	response to acidic pH	0.0039	0.0012	3.16	0.0688782	0.452778	gene-LOC113050216;gene-LOC113069658;gene-LOC113093913
GO:0010889	regulation of sequestering of triglyceride	0.0039	0.0012	3.16	0.0688782	0.452778	gene-LOC113062612;gene-LOC113091618;gene-LOC113119907
GO:0035722	interleukin-12-mediated signaling pathway	0.0039	0.0012	3.16	0.0688782	0.452778	gene-LOC113044802;gene-LOC113109593;gene-LOC113117674
GO:0042304	regulation of fatty acid biosynthetic process	0.0039	0.0012	3.16	0.0688782	0.452778	Carassius_auratus_newGene_5863;gene-LOC113054763;gene-LOC113070191
GO:0070671	response to interleukin-12	0.0039	0.0012	3.16	0.0688782	0.452778	gene-LOC113044802;gene-LOC113109593;gene-LOC113117674
GO:0071349	cellular response to interleukin-12	0.0039	0.0012	3.16	0.0688782	0.452778	gene-LOC113044802;gene-LOC113109593;gene-LOC113117674
GO:1901292	nucleoside phosphate catabolic process	0.0052	0.002	2.58	0.0697309	0.457836	gene-LOC113050553;gene-LOC113069658;gene-LOC113080866;gene-LOC113117637
GO:0034620	cellular response to unfolded protein	0.0103	0.0056	1.85	0.0702276	0.45847	Carassius_auratus_newGene_6735;gene-LOC113039429;gene-LOC113057939;gene-LOC113083916;gene-LOC113087172;gene-LOC113108099;gene-LOC113114164;gene-LOC113120801
GO:0007428	primary branching, open tracheal system	0.0026	0.0006	4.55	0.0705773	0.45847	gene-LOC113060623;gene-LOC113081810
GO:0014732	skeletal muscle atrophy	0.0026	0.0006	4.55	0.0705773	0.45847	gene-LOC113098483;gene-LOC113106421
GO:0014891	striated muscle atrophy	0.0026	0.0006	4.55	0.0705773	0.45847	gene-LOC113098483;gene-LOC113106421
GO:0033182	regulation of histone ubiquitination	0.0026	0.0006	4.55	0.0705773	0.45847	gene-LOC113076101;gene-LOC113107572
GO:0033184	positive regulation of histone ubiquitination	0.0026	0.0006	4.55	0.0705773	0.45847	gene-LOC113076101;gene-LOC113107572
GO:0035001	dorsal trunk growth, open tracheal system	0.0026	0.0006	4.55	0.0705773	0.45847	Carassius_auratus_newGene_3872;gene-LOC113108436
GO:0035864	response to potassium ion	0.0026	0.0006	4.55	0.0705773	0.45847	gene-LOC113060640;gene-LOC113106421
GO:0090110	cargo loading into COPII-coated vesicle	0.0026	0.0006	4.55	0.0705773	0.45847	gene-LOC113051821;gene-LOC113060844
GO:0015909	long-chain fatty acid transport	0.0065	0.0029	2.25	0.0723112	0.468626	gene-LOC113070191;gene-LOC113091618;gene-LOC113116610;gene-LOC113118058;gene-LOC113118438
GO:0070206	protein trimerization	0.0065	0.0029	2.25	0.0723112	0.468626	gene-LOC113045002;gene-LOC113099200;gene-LOC113105992;gene-LOC113105993;gene-LOC113113489
GO:1900120	regulation of receptor binding	0.0052	0.002	2.54	0.0727982	0.469971	gene-LOC113056987;gene-LOC113073996;gene-LOC113099200;gene-LOC113107334
GO:0032401	establishment of melanosome localization	0.0039	0.0013	3.09	0.0729541	0.469971	gene-LOC113040243;gene-LOC113055588;gene-LOC113102999
GO:0036149	phosphatidylinositol acyl-chain remodeling	0.0039	0.0013	3.09	0.0729541	0.469971	gene-LOC113063401;gene-LOC113070191;gene-LOC113114074
GO:1902931	negative regulation of alcohol biosynthetic process	0.0039	0.0013	3.09	0.0729541	0.469971	gene-LOC113053331;gene-LOC113108126;gene-LOC113108503
GO:0046034	ATP metabolic process	0.0078	0.0038	2.06	0.0730175	0.469971	gene-LOC113041686;gene-LOC113050553;gene-LOC113069658;gene-LOC113072309;gene-LOC113072373;gene-LOC113117637
GO:0043434	response to peptide hormone	0.0336	0.0247	1.36	0.0730311	0.469971	Carassius_auratus_newGene_5863;Carassius_auratus_newGene_7372;gene-LOC113043144;gene-LOC113045905;gene-LOC113048954;gene-LOC113049896;gene-LOC113050445;gene-LOC113053331;gene-LOC113054763;gene-LOC113058570;gene-LOC113060640;gene-LOC113061561;gene-LOC113061640;gene-LOC113066756;gene-LOC113069124;gene-LOC113069658;gene-LOC113076267;gene-LOC113081671;gene-LOC113081810;gene-LOC113096320;gene-LOC11310…
GO:0051348	negative regulation of transferase activity	0.0245	0.0171	1.44	0.074606	0.479544	Carassius_auratus_newGene_3329;Carassius_auratus_newGene_5907;Carassius_auratus_newGene_9606;Carassius_auratus_newGene_9779;gene-LOC113048954;gene-LOC113050445;gene-LOC113055297;gene-LOC113061545;gene-LOC113066756;gene-LOC113069399;gene-LOC113072309;gene-LOC113072373;gene-LOC113108099;gene-LOC113109851;gene-LOC113110695;gene-LOC113110760;gene-LOC113112682;gene-LOC113115106;gene-LOC113119445
GO:0006953	acute-phase response	0.0078	0.0038	2.04	0.0752201	0.482365	Carassius_auratus_newGene_5907;Carassius_auratus_newGene_9606;Carassius_auratus_newGene_9779;gene-LOC113055297;gene-LOC113109851;gene-LOC113115116
GO:0007595	lactation	0.0078	0.0038	2.04	0.0752201	0.482365	gene-LOC113050445;gene-LOC113053331;gene-LOC113066756;gene-LOC113096320;gene-LOC113108126;gene-LOC113108503
GO:0032400	melanosome localization	0.0039	0.0013	3.01	0.0771349	0.487907	gene-LOC113040243;gene-LOC113055588;gene-LOC113102999
GO:0071360	cellular response to exogenous dsRNA	0.0039	0.0013	3.01	0.0771349	0.487907	gene-LOC113066756;gene-LOC113068531;gene-LOC113107216
GO:2000811	negative regulation of anoikis	0.0039	0.0013	3.01	0.0771349	0.487907	gene-LOC113054366;gene-LOC113066756;gene-LOC113069124
GO:0006646	phosphatidylethanolamine biosynthetic process	0.0026	0.0006	4.32	0.0772529	0.487907	Carassius_auratus_newGene_7372;gene-LOC113110844
GO:0006842	tricarboxylic acid transport	0.0026	0.0006	4.32	0.0772529	0.487907	gene-LOC113099989;gene-LOC113111803
GO:0015746	citrate transport	0.0026	0.0006	4.32	0.0772529	0.487907	gene-LOC113099989;gene-LOC113111803
GO:0018126	protein hydroxylation	0.0026	0.0006	4.32	0.0772529	0.487907	gene-LOC113044802;gene-LOC113109593
GO:0035674	tricarboxylic acid transmembrane transport	0.0026	0.0006	4.32	0.0772529	0.487907	gene-LOC113099989;gene-LOC113111803
GO:0043038	amino acid activation	0.0026	0.0006	4.32	0.0772529	0.487907	gene-LOC113059995;gene-fdxacb1
GO:0046337	phosphatidylethanolamine metabolic process	0.0026	0.0006	4.32	0.0772529	0.487907	Carassius_auratus_newGene_7372;gene-LOC113110844
GO:0050746	regulation of lipoprotein metabolic process	0.0026	0.0006	4.32	0.0772529	0.487907	gene-LOC113040163;gene-LOC113096343
GO:0051593	response to folic acid	0.0026	0.0006	4.32	0.0772529	0.487907	gene-LOC113038855;gene-LOC113069124
GO:0034694	response to prostaglandin	0.0065	0.0029	2.2	0.0774681	0.487907	gene-LOC113044669;gene-LOC113053331;gene-LOC113108126;gene-LOC113108503;gene-LOC113115116
GO:0034695	response to prostaglandin E	0.0065	0.0029	2.2	0.0774681	0.487907	gene-LOC113044669;gene-LOC113053331;gene-LOC113108126;gene-LOC113108503;gene-LOC113115116
GO:0050886	endocrine process	0.0065	0.0029	2.2	0.0774681	0.487907	gene-LOC113042243;gene-LOC113044584;gene-LOC113058570;gene-LOC113081671;gene-LOC113092992
GO:0009749	response to glucose	0.0142	0.0087	1.63	0.0775031	0.487907	Carassius_auratus_newGene_5863;gene-LOC113038733;gene-LOC113038855;gene-LOC113042243;gene-LOC113044584;gene-LOC113046101;gene-LOC113054763;gene-LOC113069124;gene-LOC113106421;gene-LOC113111085;gene-LOC113117637
GO:1903034	regulation of response to wounding	0.0207	0.0139	1.48	0.0777474	0.488885	gene-LOC113038734;gene-LOC113041310;gene-LOC113042243;gene-LOC113044584;gene-LOC113045240;gene-LOC113048499;gene-LOC113058570;gene-LOC113060623;gene-LOC113066756;gene-LOC113071275;gene-LOC113080866;gene-LOC113100362;gene-LOC113115106;gene-LOC113116567;gene-LOC113117022;gene-LOC113119998
GO:0010675	regulation of cellular carbohydrate metabolic process	0.0155	0.0097	1.59	0.0785036	0.493076	Carassius_auratus_newGene_5907;Carassius_auratus_newGene_9606;Carassius_auratus_newGene_9779;gene-LOC113045002;gene-LOC113055297;gene-LOC113069658;gene-LOC113077637;gene-LOC113106421;gene-LOC113108289;gene-LOC113109851;gene-LOC113112470;gene-LOC113117637
GO:0061041	regulation of wound healing	0.0142	0.0087	1.63	0.07895	0.495315	gene-LOC113038734;gene-LOC113041310;gene-LOC113042243;gene-LOC113044584;gene-LOC113048499;gene-LOC113058570;gene-LOC113060623;gene-LOC113066756;gene-LOC113080866;gene-LOC113115106;gene-LOC113117022
GO:0006970	response to osmotic stress	0.0103	0.0057	1.8	0.0790622	0.495345	gene-LOC113043144;gene-LOC113065879;gene-LOC113068531;gene-LOC113081671;gene-LOC113106460;gene-LOC113107216;gene-LOC113112682;gene-sord
GO:0045671	negative regulation of osteoclast differentiation	0.0052	0.0021	2.47	0.0791348	0.495345	gene-LOC113045905;gene-LOC113068531;gene-LOC113107216;gene-LOC113115106
GO:0045981	positive regulation of nucleotide metabolic process	0.0065	0.003	2.18	0.080119	0.500367	gene-LOC113058570;gene-LOC113060741;gene-LOC113063919;gene-LOC113069124;gene-LOC113106421
GO:1900544	positive regulation of purine nucleotide metabolic process	0.0065	0.003	2.18	0.080119	0.500367	gene-LOC113058570;gene-LOC113060741;gene-LOC113063919;gene-LOC113069124;gene-LOC113106421
GO:0007588	excretion	0.0103	0.0058	1.79	0.080905	0.504703	Carassius_auratus_newGene_5907;Carassius_auratus_newGene_9606;Carassius_auratus_newGene_9779;gene-LOC113046646;gene-LOC113055297;gene-LOC113065879;gene-LOC113106460;gene-LOC113109851
GO:0010042	response to manganese ion	0.0039	0.0013	2.95	0.0814184	0.505613	gene-LOC113056987;gene-LOC113087172;gene-LOC113107334
GO:0010894	negative regulation of steroid biosynthetic process	0.0039	0.0013	2.95	0.0814184	0.505613	gene-LOC113053331;gene-LOC113108126;gene-LOC113108503
GO:0031063	regulation of histone deacetylation	0.0039	0.0013	2.95	0.0814184	0.505613	Carassius_auratus_newGene_5863;Carassius_auratus_newGene_7372;gene-LOC113054763
GO:0044275	cellular carbohydrate catabolic process	0.0039	0.0013	2.95	0.0814184	0.505613	gene-LOC113050553;gene-LOC113112470;gene-sord
GO:0072594	establishment of protein localization to organelle	0.0168	0.0109	1.55	0.0815269	0.505715	gene-LOC113045905;gene-LOC113057848;gene-LOC113058570;gene-LOC113075398;gene-LOC113092806;gene-LOC113097726;gene-LOC113114129;gene-LOC113116610;gene-LOC113117674;gene-LOC113117731;gene-LOC113118058;gene-LOC113118438;gene-pipox
GO:0045684	positive regulation of epidermis development	0.0052	0.0021	2.43	0.0824027	0.509425	gene-LOC113038734;gene-LOC113053331;gene-LOC113108126;gene-LOC113108503
GO:0060613	fat pad development	0.0052	0.0021	2.43	0.0824027	0.509425	gene-LOC113049079;gene-LOC113049082;gene-LOC113049286;gene-LOC113049287
GO:1902745	positive regulation of lamellipodium organization	0.0052	0.0021	2.43	0.0824027	0.509425	gene-LOC113069658;gene-LOC113076123;gene-LOC113099912;gene-LOC113117674
GO:0006636	unsaturated fatty acid biosynthetic process	0.0026	0.0006	4.11	0.0841175	0.51254	gene-LOC113092806;gene-LOC113098224
GO:0006702	androgen biosynthetic process	0.0026	0.0006	4.11	0.0841175	0.51254	gene-LOC113052948;gene-LOC113052949
GO:0006867	asparagine transport	0.0026	0.0006	4.11	0.0841175	0.51254	gene-LOC113050216;gene-LOC113093913
GO:0015697	quaternary ammonium group transport	0.0026	0.0006	4.11	0.0841175	0.51254	gene-LOC113050216;gene-LOC113093913
GO:0015838	amino-acid betaine transport	0.0026	0.0006	4.11	0.0841175	0.51254	gene-LOC113050216;gene-LOC113093913
GO:0016127	sterol catabolic process	0.0026	0.0006	4.11	0.0841175	0.51254	gene-LOC113038733;gene-LOC113046101
GO:0035384	thioester biosynthetic process	0.0026	0.0006	4.11	0.0841175	0.51254	gene-LOC113099989;gene-LOC113111803
GO:0043039	tRNA aminoacylation	0.0026	0.0006	4.11	0.0841175	0.51254	gene-LOC113059995;gene-fdxacb1
GO:0048207	vesicle targeting, rough ER to cis-Golgi	0.0026	0.0006	4.11	0.0841175	0.51254	gene-LOC113038872;gene-LOC113108613
GO:0048690	regulation of axon extension involved in regeneration	0.0026	0.0006	4.11	0.0841175	0.51254	gene-LOC113071275;gene-LOC113100362
GO:0071616	acyl-CoA biosynthetic process	0.0026	0.0006	4.11	0.0841175	0.51254	gene-LOC113099989;gene-LOC113111803
GO:0072367	regulation of lipid transport by regulation of transcription from RNA polymerase
II promoter	0.0026	0.0006	4.11	0.0841175	0.51254	Carassius_auratus_newGene_5863;gene-LOC113054763
GO:0089709	L-histidine transmembrane transport	0.0026	0.0006	4.11	0.0841175	0.51254	gene-LOC113050216;gene-LOC113093913
GO:0006887	exocytosis	0.0413	0.032	1.29	0.0849481	0.51315	Carassius_auratus_newGene_1491;gene-LOC113038734;gene-LOC113041310;gene-LOC113050553;gene-LOC113053828;gene-LOC113057061;gene-LOC113059863;gene-LOC113061640;gene-LOC113061666;gene-LOC113062564;gene-LOC113063072;gene-LOC113066120;gene-LOC113068294;gene-LOC113068946;gene-LOC113071160;gene-LOC113080866;gene-LOC113093088;gene-LOC113094715;gene-LOC113099200;gene-LOC113106044;gene-LOC113108099;gene-LOC…
GO:0010035	response to inorganic substance	0.0413	0.032	1.29	0.0857287	0.51315	Carassius_auratus_newGene_5863;Carassius_auratus_newGene_8844;gene-LOC113038900;gene-LOC113043144;gene-LOC113045905;gene-LOC113048954;gene-LOC113053331;gene-LOC113054763;gene-LOC113056812;gene-LOC113056987;gene-LOC113057042;gene-LOC113058570;gene-LOC113060640;gene-LOC113066756;gene-LOC113069124;gene-LOC113070191;gene-LOC113083757;gene-LOC113087172;gene-LOC113092992;gene-LOC113093088;gene-LOC11309…
GO:0045923	positive regulation of fatty acid metabolic process	0.0052	0.0022	2.4	0.0857361	0.51315	Carassius_auratus_newGene_5863;gene-LOC113054763;gene-LOC113070191;gene-LOC113106421
GO:0051412	response to corticosterone	0.0052	0.0022	2.4	0.0857361	0.51315	gene-LOC113058570;gene-LOC113069124;gene-LOC113081671;gene-LOC113112682
GO:1903779	regulation of cardiac conduction	0.0052	0.0022	2.4	0.0857361	0.51315	gene-LOC113058570;gene-LOC113066756;gene-LOC113094715;gene-LOC113116621
GO:0010874	regulation of cholesterol efflux	0.0039	0.0013	2.88	0.0858023	0.51315	Carassius_auratus_newGene_10544;Carassius_auratus_newGene_5863;gene-LOC113054763
GO:0031282	regulation of guanylate cyclase activity	0.0039	0.0013	2.88	0.0858023	0.51315	gene-LOC113058570;gene-LOC113060741;gene-LOC113063919
GO:0035066	positive regulation of histone acetylation	0.0039	0.0013	2.88	0.0858023	0.51315	gene-LOC113058570;gene-LOC113076123;gene-LOC113106421
GO:0045217	cell-cell junction maintenance	0.0039	0.0013	2.88	0.0858023	0.51315	gene-LOC113047887;gene-LOC113055588;gene-LOC113093088
GO:0051905	establishment of pigment granule localization	0.0039	0.0013	2.88	0.0858023	0.51315	gene-LOC113040243;gene-LOC113055588;gene-LOC113102999
GO:1902253	regulation of intrinsic apoptotic signaling pathway by p53 class mediator	0.0039	0.0013	2.88	0.0858023	0.51315	gene-LOC113053828;gene-LOC113059863;gene-LOC113116165
GO:0002446	neutrophil mediated immunity	0.022	0.0153	1.44	0.0868827	0.51315	gene-LOC113038734;gene-LOC113042987;gene-LOC113050553;gene-LOC113057061;gene-LOC113061666;gene-LOC113062564;gene-LOC113066120;gene-LOC113071160;gene-LOC113080866;gene-LOC113106044;gene-LOC113108099;gene-LOC113112470;gene-LOC113112682;gene-LOC113118058;gene-LOC113118438;gene-slc2a5;gene-txndc5
GO:0045765	regulation of angiogenesis	0.0245	0.0174	1.41	0.0869572	0.51315	gene-LOC113038874;gene-LOC113039429;gene-LOC113044669;gene-LOC113045905;gene-LOC113048954;gene-LOC113056987;gene-LOC113057848;gene-LOC113058570;gene-LOC113061545;gene-LOC113061640;gene-LOC113068531;gene-LOC113081671;gene-LOC113107216;gene-LOC113107334;gene-LOC113114016;gene-LOC113114206;gene-LOC113116621;gene-LOC113117022;gene-pik3c2g
GO:0006518	peptide metabolic process	0.0142	0.0089	1.59	0.087985	0.51315	gene-LOC113042243;gene-LOC113044584;gene-LOC113057604;gene-LOC113058476;gene-LOC113059995;gene-LOC113073777;gene-LOC113092992;gene-LOC113111602;gene-LOC113112921;gene-LOC113113366;gene-fdxacb1
GO:0033559	unsaturated fatty acid metabolic process	0.0065	0.0031	2.12	0.0883577	0.51315	gene-LOC113056458;gene-LOC113070191;gene-LOC113092806;gene-LOC113098224;gene-LOC113117731
GO:0046434	organophosphate catabolic process	0.0078	0.004	1.95	0.0892181	0.51315	gene-LOC113040163;gene-LOC113050553;gene-LOC113069658;gene-LOC113080866;gene-LOC113096343;gene-LOC113117637
GO:0000453	enzyme-directed rRNA 2'-O-methylation	0.0013	0.0001	10.8	0.0894199	0.51315	gene-LOC113081673
GO:0003100	regulation of systemic arterial blood pressure by endothelin	0.0013	0.0001	10.8	0.0894199	0.51315	gene-LOC113058570
GO:0006001	fructose catabolic process	0.0013	0.0001	10.8	0.0894199	0.51315	gene-LOC113117637
GO:0006015	5-phosphoribose 1-diphosphate biosynthetic process	0.0013	0.0001	10.8	0.0894199	0.51315	gene-LOC113112470
GO:0006437	tyrosyl-tRNA aminoacylation	0.0013	0.0001	10.8	0.0894199	0.51315	gene-LOC113119576
GO:0006438	valyl-tRNA aminoacylation	0.0013	0.0001	10.8	0.0894199	0.51315	gene-LOC113059995
GO:0009256	10-formyltetrahydrofolate metabolic process	0.0013	0.0001	10.8	0.0894199	0.51315	gene-LOC113094248
GO:0009258	10-formyltetrahydrofolate catabolic process	0.0013	0.0001	10.8	0.0894199	0.51315	gene-LOC113050708
GO:0014738	regulation of muscle hyperplasia	0.0013	0.0001	10.8	0.0894199	0.51315	gene-LOC113058570
GO:0014740	negative regulation of muscle hyperplasia	0.0013	0.0001	10.8	0.0894199	0.51315	gene-LOC113058570
GO:0015732	prostaglandin transport	0.0013	0.0001	10.8	0.0894199	0.51315	gene-LOC113058570
GO:0017014	protein nitrosylation	0.0013	0.0001	10.8	0.0894199	0.51315	gene-LOC113058570
GO:0018117	protein adenylylation	0.0013	0.0001	10.8	0.0894199	0.51315	gene-LOC113048886
GO:0018119	peptidyl-cysteine S-nitrosylation	0.0013	0.0001	10.8	0.0894199	0.51315	gene-LOC113058570
GO:0018175	protein nucleotidylation	0.0013	0.0001	10.8	0.0894199	0.51315	gene-LOC113048886
GO:0018206	peptidyl-methionine modification	0.0013	0.0001	10.8	0.0894199	0.51315	gene-LOC113099912
GO:0019262	N-acetylneuraminate catabolic process	0.0013	0.0001	10.8	0.0894199	0.51315	gene-LOC113107207
GO:0032310	prostaglandin secretion	0.0013	0.0001	10.8	0.0894199	0.51315	gene-LOC113058570
GO:0034154	toll-like receptor 7 signaling pathway	0.0013	0.0001	10.8	0.0894199	0.51315	gene-LOC113081810
GO:0044601	protein denucleotidylation	0.0013	0.0001	10.8	0.0894199	0.51315	gene-LOC113048886
GO:0044602	protein deadenylylation	0.0013	0.0001	10.8	0.0894199	0.51315	gene-LOC113048886
GO:0048034	heme O biosynthetic process	0.0013	0.0001	10.8	0.0894199	0.51315	gene-LOC113082399
GO:0051709	regulation of killing of cells of other organism	0.0013	0.0001	10.8	0.0894199	0.51315	gene-LOC113058570
GO:0051712	positive regulation of killing of cells of other organism	0.0013	0.0001	10.8	0.0894199	0.51315	gene-LOC113058570
GO:0052746	inositol phosphorylation	0.0013	0.0001	10.8	0.0894199	0.51315	gene-LOC113040243
GO:0061624	fructose catabolic process to hydroxyacetone phosphate and glyceraldehyde-3-
phosphate	0.0013	0.0001	10.8	0.0894199	0.51315	gene-LOC113117637
GO:0070862	negative regulation of protein exit from endoplasmic reticulum	0.0013	0.0001	10.8	0.0894199	0.51315	gene-LOC113094149
GO:0071879	positive regulation of adrenergic receptor signaling pathway	0.0013	0.0001	10.8	0.0894199	0.51315	gene-LOC113058570
GO:0072604	interleukin-6 secretion	0.0013	0.0001	10.8	0.0894199	0.51315	gene-LOC113058570
GO:0072606	interleukin-8 secretion	0.0013	0.0001	10.8	0.0894199	0.51315	gene-LOC113058570
GO:0098923	retrograde trans-synaptic signaling by soluble gas	0.0013	0.0001	10.8	0.0894199	0.51315	gene-LOC113058570
GO:0098924	retrograde trans-synaptic signaling by nitric oxide	0.0013	0.0001	10.8	0.0894199	0.51315	gene-LOC113058570
GO:0099543	trans-synaptic signaling by soluble gas	0.0013	0.0001	10.8	0.0894199	0.51315	gene-LOC113058570
GO:0099548	trans-synaptic signaling by nitric oxide	0.0013	0.0001	10.8	0.0894199	0.51315	gene-LOC113058570
GO:1901556	response to candesartan	0.0013	0.0001	10.8	0.0894199	0.51315	gene-LOC113058570
GO:1904153	negative regulation of retrograde protein transport, ER to cytosol	0.0013	0.0001	10.8	0.0894199	0.51315	gene-LOC113094149
GO:1904380	endoplasmic reticulum mannose trimming	0.0013	0.0001	10.8	0.0894199	0.51315	gene-LOC113094149
GO:1904648	cellular response to rotenone	0.0013	0.0001	10.8	0.0894199	0.51315	gene-LOC113058570
GO:1990478	response to ultrasound	0.0013	0.0001	10.8	0.0894199	0.51315	gene-LOC113058570
GO:0033993	response to lipid	0.0672	0.0555	1.21	0.0894404	0.51315	Carassius_auratus_newGene_10544;Carassius_auratus_newGene_5863;Carassius_auratus_newGene_5907;Carassius_auratus_newGene_8844;Carassius_auratus_newGene_9606;Carassius_auratus_newGene_9779;gene-LOC113038733;gene-LOC113038855;gene-LOC113038900;gene-LOC113041310;gene-LOC113043144;gene-LOC113044410;gene-LOC113044669;gene-LOC113045905;gene-LOC113046101;gene-LOC113046558;gene-LOC113046710;gene-LOC113048…
GO:0043330	response to exogenous dsRNA	0.0039	0.0014	2.82	0.0902842	0.514121	gene-LOC113066756;gene-LOC113068531;gene-LOC113107216
GO:0051875	pigment granule localization	0.0039	0.0014	2.82	0.0902842	0.514121	gene-LOC113040243;gene-LOC113055588;gene-LOC113102999
GO:1902932	positive regulation of alcohol biosynthetic process	0.0039	0.0014	2.82	0.0902842	0.514121	Carassius_auratus_newGene_5863;gene-LOC113054763;gene-LOC113077637
GO:0002034	regulation of blood vessel diameter by renin-angiotensin	0.0026	0.0007	3.93	0.0911589	0.514121	gene-LOC113081671;gene-LOC113092992
GO:0003072	renal control of peripheral vascular resistance involved in regulation of
systemic arterial blood pressure	0.0026	0.0007	3.93	0.0911589	0.514121	gene-LOC113081671;gene-LOC113092992
GO:0014745	negative regulation of muscle adaptation	0.0026	0.0007	3.93	0.0911589	0.514121	gene-LOC113058570;gene-LOC113108289
GO:0030042	actin filament depolymerization	0.0026	0.0007	3.93	0.0911589	0.514121	gene-LOC113099912;gene-LOC113117674
GO:0034344	regulation of type III interferon production	0.0026	0.0007	3.93	0.0911589	0.514121	gene-LOC113068531;gene-LOC113107216
GO:0044539	long-chain fatty acid import	0.0026	0.0007	3.93	0.0911589	0.514121	gene-LOC113118058;gene-LOC113118438
GO:0046031	ADP metabolic process	0.0026	0.0007	3.93	0.0911589	0.514121	gene-LOC113050553;gene-LOC113117637
GO:0046835	carbohydrate phosphorylation	0.0026	0.0007	3.93	0.0911589	0.514121	gene-LOC113040243;gene-LOC113117637
GO:0048883	neuromast primordium migration	0.0026	0.0007	3.93	0.0911589	0.514121	gene-LOC113116985;gene-fgf19
GO:0048920	posterior lateral line neuromast primordium migration	0.0026	0.0007	3.93	0.0911589	0.514121	gene-LOC113116985;gene-fgf19
GO:1904576	response to tunicamycin	0.0026	0.0007	3.93	0.0911589	0.514121	Carassius_auratus_newGene_6735;gene-LOC113120801
GO:1905048	regulation of metallopeptidase activity	0.0026	0.0007	3.93	0.0911589	0.514121	gene-LOC113049121;gene-LOC113112065
GO:0035821	modification of morphology or physiology of other organism	0.0065	0.0031	2.1	0.0911983	0.514121	gene-LOC113057604;gene-LOC113061545;gene-LOC113069124;gene-LOC113112682;gene-LOC113117674
GO:0051817	modification of morphology or physiology of other organism involved in symbiotic
interaction	0.0065	0.0031	2.1	0.0911983	0.514121	gene-LOC113057604;gene-LOC113061545;gene-LOC113069124;gene-LOC113112682;gene-LOC113117674
GO:0042886	amide transport	0.0504	0.0403	1.25	0.0916055	0.514961	Carassius_auratus_newGene_10544;Carassius_auratus_newGene_1491;gene-LOC113041686;gene-LOC113044073;gene-LOC113044655;gene-LOC113045905;gene-LOC113046558;gene-LOC113048954;gene-LOC113050216;gene-LOC113051821;gene-LOC113053828;gene-LOC113057848;gene-LOC113057939;gene-LOC113058570;gene-LOC113059863;gene-LOC113060093;gene-LOC113063072;gene-LOC113075398;gene-LOC113081671;gene-LOC113092806;gene-LOC1130…
GO:0016999	antibiotic metabolic process	0.0078	0.004	1.93	0.0916801	0.514961	Carassius_auratus_newGene_5907;Carassius_auratus_newGene_9606;Carassius_auratus_newGene_9779;gene-LOC113055297;gene-LOC113107207;gene-LOC113109851
GO:1903201	regulation of oxidative stress-induced cell death	0.0078	0.004	1.93	0.0916801	0.514961	gene-LOC113044802;gene-LOC113048954;gene-LOC113057848;gene-LOC113062564;gene-LOC113099200;gene-LOC113109593
GO:0050729	positive regulation of inflammatory response	0.0116	0.0069	1.68	0.0917217	0.514961	gene-LOC113046558;gene-LOC113056023;gene-LOC113057604;gene-LOC113068531;gene-LOC113070191;gene-LOC113081671;gene-LOC113083916;gene-LOC113107216;gene-LOC113113366
GO:0080134	regulation of response to stress	0.0866	0.0735	1.18	0.0930025	0.52162	Carassius_auratus_newGene_6735;Carassius_auratus_newGene_9229;gene-LOC113038734;gene-LOC113040380;gene-LOC113041310;gene-LOC113042243;gene-LOC113042987;gene-LOC113044584;gene-LOC113044802;gene-LOC113045002;gene-LOC113045009;gene-LOC113045240;gene-LOC113045905;gene-LOC113046558;gene-LOC113046646;gene-LOC113046984;gene-LOC113048499;gene-LOC113048886;gene-LOC113048954;gene-LOC113051360;gene-LOC11305…
GO:0048681	negative regulation of axon regeneration	0.0065	0.0031	2.08	0.0940855	0.526621	gene-LOC113045240;gene-LOC113071275;gene-LOC113100362;gene-LOC113116567;gene-LOC113119998
GO:1990776	response to angiotensin	0.0065	0.0031	2.08	0.0940855	0.526621	gene-LOC113043144;gene-LOC113048954;gene-LOC113060640;gene-LOC113066756;gene-LOC113081671
GO:0035157	negative regulation of fusion cell fate specification	0.0039	0.0014	2.76	0.0948617	0.529887	Carassius_auratus_newGene_9229;gene-LOC113114016;gene-LOC113114911
GO:0042891	antibiotic transport	0.0039	0.0014	2.76	0.0948617	0.529887	gene-LOC113060640;gene-LOC113099989;gene-LOC113111803
GO:0015718	monocarboxylic acid transport	0.0129	0.008	1.61	0.095262	0.530934	gene-LOC113042648;gene-LOC113050216;gene-LOC113058570;gene-LOC113060640;gene-LOC113070191;gene-LOC113091618;gene-LOC113093913;gene-LOC113116610;gene-LOC113118058;gene-LOC113118438
GO:0010595	positive regulation of endothelial cell migration	0.0116	0.007	1.66	0.0954351	0.530934	gene-LOC113038874;gene-LOC113044655;gene-LOC113048954;gene-LOC113058570;gene-LOC113061640;gene-LOC113114206;gene-LOC113117022;gene-LOC113120523;gene-pik3c2g
GO:0043903	regulation of symbiosis, encompassing mutualism through parasitism	0.0116	0.007	1.66	0.0954351	0.530934	gene-LOC113044073;gene-LOC113044088;gene-LOC113044802;gene-LOC113057604;gene-LOC113066756;gene-LOC113069124;gene-LOC113109593;gene-LOC113117674;gene-mcoln2
GO:1905269	positive regulation of chromatin organization	0.0116	0.007	1.66	0.0954351	0.530934	Carassius_auratus_newGene_5863;Carassius_auratus_newGene_7372;gene-LOC113054763;gene-LOC113058570;gene-LOC113062169;gene-LOC113076101;gene-LOC113076123;gene-LOC113106421;gene-LOC113107572
GO:0006650	glycerophospholipid metabolic process	0.0207	0.0144	1.44	0.0957686	0.532251	Carassius_auratus_newGene_7372;gene-LOC113038855;gene-LOC113045905;gene-LOC113046799;gene-LOC113061640;gene-LOC113062612;gene-LOC113069658;gene-LOC113070191;gene-LOC113081810;gene-LOC113106044;gene-LOC113109702;gene-LOC113110844;gene-LOC113114074;gene-LOC113119907;gene-fgf19;gene-pik3c2g
GO:0009306	protein secretion	0.0168	0.0112	1.5	0.0969392	0.535857	Carassius_auratus_newGene_10544;gene-LOC113044655;gene-LOC113046558;gene-LOC113051821;gene-LOC113053828;gene-LOC113057939;gene-LOC113058570;gene-LOC113059863;gene-LOC113063072;gene-LOC113081671;gene-LOC113114164;gene-LOC113116165;gene-LOC113120523
GO:0070571	negative regulation of neuron projection regeneration	0.0065	0.0031	2.06	0.0970189	0.535857	gene-LOC113045240;gene-LOC113071275;gene-LOC113100362;gene-LOC113116567;gene-LOC113119998
GO:0002418	immune response to tumor cell	0.0026	0.0007	3.76	0.0983651	0.535857	gene-LOC113056987;gene-LOC113107334
GO:0006707	cholesterol catabolic process	0.0026	0.0007	3.76	0.0983651	0.535857	gene-LOC113038733;gene-LOC113046101
GO:0006901	vesicle coating	0.0026	0.0007	3.76	0.0983651	0.535857	gene-LOC113038872;gene-LOC113108613
GO:0014889	muscle atrophy	0.0026	0.0007	3.76	0.0983651	0.535857	gene-LOC113098483;gene-LOC113106421
GO:0015808	L-alanine transport	0.0026	0.0007	3.76	0.0983651	0.535857	gene-LOC113050216;gene-LOC113093913
GO:0018904	ether metabolic process	0.0026	0.0007	3.76	0.0983651	0.535857	gene-LOC113114074;gene-LOC113117731
GO:0032693	negative regulation of interleukin-10 production	0.0026	0.0007	3.76	0.0983651	0.535857	gene-LOC113114016;gene-LOC113119445
GO:0034239	regulation of macrophage fusion	0.0026	0.0007	3.76	0.0983651	0.535857	gene-LOC113056987;gene-LOC113107334
GO:0034241	positive regulation of macrophage fusion	0.0026	0.0007	3.76	0.0983651	0.535857	gene-LOC113056987;gene-LOC113107334
GO:0035666	TRIF-dependent toll-like receptor signaling pathway	0.0026	0.0007	3.76	0.0983651	0.535857	gene-LOC113068531;gene-LOC113107216
GO:0042866	pyruvate biosynthetic process	0.0026	0.0007	3.76	0.0983651	0.535857	gene-LOC113050553;gene-LOC113117637
GO:0051549	positive regulation of keratinocyte migration	0.0026	0.0007	3.76	0.0983651	0.535857	gene-LOC113056987;gene-LOC113107334
GO:0070836	caveola assembly	0.0026	0.0007	3.76	0.0983651	0.535857	gene-LOC113066755;gene-LOC113066756
GO:0071871	response to epinephrine	0.0026	0.0007	3.76	0.0983651	0.535857	gene-LOC113058570;gene-LOC113106421
GO:0080184	response to phenylpropanoid	0.0026	0.0007	3.76	0.0983651	0.535857	gene-LOC113056812;gene-LOC113069124
GO:0098917	retrograde trans-synaptic signaling	0.0026	0.0007	3.76	0.0983651	0.535857	gene-LOC113058570;gene-LOC113093088
GO:1990822	basic amino acid transmembrane transport	0.0026	0.0007	3.76	0.0983651	0.535857	gene-LOC113050216;gene-LOC113093913
GO:2000049	positive regulation of cell-cell adhesion mediated by cadherin	0.0026	0.0007	3.76	0.0983651	0.535857	gene-LOC113056987;gene-LOC113107334
GO:0045638	negative regulation of myeloid cell differentiation	0.009	0.0051	1.79	0.0986924	0.537108	gene-LOC113045905;gene-LOC113064843;gene-LOC113068531;gene-LOC113107216;gene-LOC113114016;gene-LOC113115106;gene-LOC113119445
GO:0010592	positive regulation of lamellipodium assembly	0.0039	0.0014	2.7	0.0995322	0.539433	gene-LOC113076123;gene-LOC113099912;gene-LOC113117674
GO:0032373	positive regulation of sterol transport	0.0039	0.0014	2.7	0.0995322	0.539433	Carassius_auratus_newGene_10544;gene-LOC113040163;gene-LOC113096343
GO:0032376	positive regulation of cholesterol transport	0.0039	0.0014	2.7	0.0995322	0.539433	Carassius_auratus_newGene_10544;gene-LOC113040163;gene-LOC113096343
GO:2000047	regulation of cell-cell adhesion mediated by cadherin	0.0039	0.0014	2.7	0.0995322	0.539433	Carassius_auratus_newGene_9229;gene-LOC113056987;gene-LOC113107334
GO:0048524	positive regulation of viral process	0.0052	0.0023	2.27	0.0997079	0.539433	gene-LOC113044088;gene-LOC113044802;gene-LOC113109593;gene-LOC113117674
GO:1905037	autophagosome organization	0.0052	0.0023	2.27	0.0997079	0.539433	gene-LOC113061545;gene-LOC113061640;gene-LOC113068652;gene-pik3c2g
GO:0002790	peptide secretion	0.0168	0.0112	1.49	0.0999204	0.539552	Carassius_auratus_newGene_10544;gene-LOC113044655;gene-LOC113046558;gene-LOC113051821;gene-LOC113053828;gene-LOC113057939;gene-LOC113058570;gene-LOC113059863;gene-LOC113063072;gene-LOC113081671;gene-LOC113114164;gene-LOC113116165;gene-LOC113120523
GO:0090049	regulation of cell migration involved in sprouting angiogenesis	0.0065	0.0032	2.04	0.0999981	0.539552	gene-LOC113045905;gene-LOC113061640;gene-LOC113114016;gene-LOC113114206;gene-pik3c2g
GO:0098656	anion transmembrane transport	0.0194	0.0134	1.45	0.100097	0.539552	Carassius_auratus_newGene_10544;Carassius_auratus_newGene_7423;gene-LOC113042648;gene-LOC113045884;gene-LOC113050216;gene-LOC113055931;gene-LOC113060640;gene-LOC113093913;gene-LOC113096689;gene-LOC113099989;gene-LOC113108382;gene-LOC113111803;gene-LOC113116559;gene-LOC113118058;gene-LOC113118438
GO:1901576	organic substance biosynthetic process	0.1059	0.092	1.15	0.100122	0.539552	Carassius_auratus_newGene_10544;Carassius_auratus_newGene_5863;Carassius_auratus_newGene_6735;Carassius_auratus_newGene_7372;Carassius_auratus_newGene_8844;gene-LOC113038733;gene-LOC113038855;gene-LOC113038900;gene-LOC113040243;gene-LOC113044073;gene-LOC113044655;gene-LOC113045240;gene-LOC113045905;gene-LOC113046101;gene-LOC113050553;gene-LOC113052948;gene-LOC113052949;gene-LOC113053331;gene-LOC1…
GO:0043312	neutrophil degranulation	0.0207	0.0145	1.43	0.100983	0.543659	gene-LOC113038734;gene-LOC113050553;gene-LOC113057061;gene-LOC113061666;gene-LOC113062564;gene-LOC113066120;gene-LOC113071160;gene-LOC113080866;gene-LOC113106044;gene-LOC113108099;gene-LOC113112470;gene-LOC113112682;gene-LOC113118058;gene-LOC113118438;gene-slc2a5;gene-txndc5
GO:0010817	regulation of hormone levels	0.0465	0.0372	1.25	0.101458	0.545681	Carassius_auratus_newGene_5863;Carassius_auratus_newGene_5907;Carassius_auratus_newGene_8844;Carassius_auratus_newGene_9606;Carassius_auratus_newGene_9779;gene-LOC113037727;gene-LOC113038855;gene-LOC113038900;gene-LOC113042243;gene-LOC113043556;gene-LOC113044410;gene-LOC113044584;gene-LOC113045002;gene-LOC113046710;gene-LOC113052948;gene-LOC113052949;gene-LOC113053331;gene-LOC113054763;gene-LOC11…
GO:0006091	generation of precursor metabolites and energy	0.0181	0.0124	1.46	0.101654	0.546201	gene-LOC113050553;gene-LOC113052948;gene-LOC113052949;gene-LOC113055524;gene-LOC113057042;gene-LOC113069658;gene-LOC113072309;gene-LOC113072373;gene-LOC113106421;gene-LOC113112470;gene-LOC113116610;gene-LOC113117637;gene-LOC113118058;gene-LOC113118438
GO:0006582	melanin metabolic process	0.0065	0.0032	2.02	0.103023	0.5522	gene-LOC113039600;gene-LOC113069124;gene-LOC113071160;gene-LOC113078678;gene-LOC113107840
GO:0002526	acute inflammatory response	0.009	0.0051	1.77	0.103343	0.5522	Carassius_auratus_newGene_5907;Carassius_auratus_newGene_9606;Carassius_auratus_newGene_9779;gene-LOC113055297;gene-LOC113062564;gene-LOC113109851;gene-LOC113115116
GO:0019362	pyridine nucleotide metabolic process	0.0052	0.0023	2.24	0.103356	0.5522	gene-LOC113050553;gene-LOC113092992;gene-LOC113117637;gene-sord
GO:0090325	regulation of locomotion involved in locomotory behavior	0.0052	0.0023	2.24	0.103356	0.5522	gene-LOC113049079;gene-LOC113049082;gene-LOC113049286;gene-LOC113049287
GO:0009063	cellular amino acid catabolic process	0.0039	0.0015	2.65	0.104293	0.5522	gene-LOC113058570;gene-hykk;gene-pipox
GO:0032353	negative regulation of hormone biosynthetic process	0.0039	0.0015	2.65	0.104293	0.5522	gene-LOC113053331;gene-LOC113108126;gene-LOC113108503
GO:0071467	cellular response to pH	0.0039	0.0015	2.65	0.104293	0.5522	gene-LOC113050216;gene-LOC113069658;gene-LOC113093913
GO:1900121	negative regulation of receptor binding	0.0039	0.0015	2.65	0.104293	0.5522	gene-LOC113056987;gene-LOC113073996;gene-LOC113107334
GO:0006959	humoral immune response	0.0142	0.0092	1.54	0.104392	0.5522	gene-LOC113044410;gene-LOC113046710;gene-LOC113054971;gene-LOC113057061;gene-LOC113069124;gene-LOC113069223;gene-LOC113069466;gene-LOC113099200;gene-LOC113105992;gene-LOC113105993;gene-LOC113113489
GO:0001910	regulation of leukocyte mediated cytotoxicity	0.0078	0.0042	1.86	0.104533	0.5522	gene-LOC113040380;gene-LOC113046984;gene-LOC113055011;gene-LOC113058570;gene-LOC113081866;gene-LOC113112682
GO:0050727	regulation of inflammatory response	0.0271	0.0201	1.35	0.104595	0.5522	gene-LOC113040380;gene-LOC113041310;gene-LOC113042243;gene-LOC113044584;gene-LOC113045002;gene-LOC113046558;gene-LOC113046984;gene-LOC113055524;gene-LOC113056023;gene-LOC113057604;gene-LOC113058570;gene-LOC113068531;gene-LOC113069658;gene-LOC113070191;gene-LOC113081671;gene-LOC113081810;gene-LOC113083916;gene-LOC113107216;gene-LOC113113366;gene-LOC113115116;gene-mvk
GO:0003057	regulation of the force of heart contraction by chemical signal	0.0026	0.0007	3.6	0.105725	0.5522	gene-LOC113058570;gene-LOC113066756
GO:0006003	fructose 2,6-bisphosphate metabolic process	0.0026	0.0007	3.6	0.105725	0.5522	gene-LOC113048241;gene-pfkfb3
GO:0006596	polyamine biosynthetic process	0.0026	0.0007	3.6	0.105725	0.5522	gene-LOC113060385;gene-LOC113116972
GO:0007503	fat body development	0.0026	0.0007	3.6	0.105725	0.5522	Carassius_auratus_newGene_3872;gene-LOC113108436
GO:0009066	aspartate family amino acid metabolic process	0.0026	0.0007	3.6	0.105725	0.5522	gene-hykk;gene-pipox
GO:0015802	basic amino acid transport	0.0026	0.0007	3.6	0.105725	0.5522	gene-LOC113050216;gene-LOC113093913
GO:0032372	negative regulation of sterol transport	0.0026	0.0007	3.6	0.105725	0.5522	Carassius_auratus_newGene_5863;gene-LOC113054763
GO:0032375	negative regulation of cholesterol transport	0.0026	0.0007	3.6	0.105725	0.5522	Carassius_auratus_newGene_5863;gene-LOC113054763
GO:0045073	regulation of chemokine biosynthetic process	0.0026	0.0007	3.6	0.105725	0.5522	gene-LOC113068531;gene-LOC113107216
GO:0045080	positive regulation of chemokine biosynthetic process	0.0026	0.0007	3.6	0.105725	0.5522	gene-LOC113068531;gene-LOC113107216
GO:0046718	viral entry into host cell	0.0026	0.0007	3.6	0.105725	0.5522	gene-LOC113066756;gene-LOC113112682
GO:0048686	regulation of sprouting of injured axon	0.0026	0.0007	3.6	0.105725	0.5522	gene-LOC113071275;gene-LOC113100362
GO:1902514	regulation of calcium ion transmembrane transport via high voltage-gated calcium
channel	0.0026	0.0007	3.6	0.105725	0.5522	gene-LOC113058570;gene-LOC113092992
GO:2000301	negative regulation of synaptic vesicle exocytosis	0.0026	0.0007	3.6	0.105725	0.5522	gene-LOC113065879;gene-LOC113106460
GO:1901605	alpha-amino acid metabolic process	0.0065	0.0032	2	0.106092	0.5522	gene-LOC113044802;gene-LOC113058570;gene-LOC113109593;gene-hykk;gene-pipox
GO:0002444	myeloid leukocyte mediated immunity	0.022	0.0157	1.4	0.106718	0.5522	gene-LOC113038734;gene-LOC113042987;gene-LOC113050553;gene-LOC113057061;gene-LOC113061666;gene-LOC113062564;gene-LOC113066120;gene-LOC113071160;gene-LOC113080866;gene-LOC113106044;gene-LOC113108099;gene-LOC113112470;gene-LOC113112682;gene-LOC113118058;gene-LOC113118438;gene-slc2a5;gene-txndc5
GO:0022411	cellular component disassembly	0.0194	0.0135	1.43	0.107107	0.5522	Carassius_auratus_newGene_3872;Carassius_auratus_newGene_7372;gene-LOC113040380;gene-LOC113049896;gene-LOC113056987;gene-LOC113057061;gene-LOC113066756;gene-LOC113076267;gene-LOC113099912;gene-LOC113106421;gene-LOC113107334;gene-LOC113108436;gene-LOC113115116;gene-LOC113117674;gene-mcoln2
GO:0010634	positive regulation of epithelial cell migration	0.0155	0.0103	1.5	0.10885	0.5522	gene-LOC113038874;gene-LOC113044655;gene-LOC113048954;gene-LOC113056987;gene-LOC113058570;gene-LOC113061640;gene-LOC113069658;gene-LOC113107334;gene-LOC113114206;gene-LOC113117022;gene-LOC113120523;gene-pik3c2g
GO:0002089	lens morphogenesis in camera-type eye	0.0039	0.0015	2.59	0.109142	0.5522	gene-LOC113055588;gene-LOC113061545;gene-LOC113076351
GO:0097066	response to thyroid hormone	0.0039	0.0015	2.59	0.109142	0.5522	gene-LOC113060640;gene-LOC113071160;gene-LOC113106421
GO:0032922	circadian regulation of gene expression	0.0065	0.0033	1.98	0.109207	0.5522	gene-LOC113055524;gene-LOC113062149;gene-LOC113062232;gene-LOC113106421;gene-LOC113120002
GO:0051701	interaction with host	0.0065	0.0033	1.98	0.109207	0.5522	gene-LOC113057604;gene-LOC113061545;gene-LOC113066756;gene-LOC113069124;gene-LOC113112682
GO:0071479	cellular response to ionizing radiation	0.0065	0.0033	1.98	0.109207	0.5522	gene-LOC113069124;gene-LOC113087172;gene-LOC113109115;gene-LOC113110695;gene-LOC113110760
GO:0003358	noradrenergic neuron development	0.0013	0.0001	8.64	0.110498	0.5522	gene-LOC113116985
GO:0006116	NADH oxidation	0.0013	0.0001	8.64	0.110498	0.5522	gene-sord
GO:0006233	dTDP biosynthetic process	0.0013	0.0001	8.64	0.110498	0.5522	gene-LOC113083470
GO:0006421	asparaginyl-tRNA aminoacylation	0.0013	0.0001	8.64	0.110498	0.5522	gene-LOC113039071
GO:0006570	tyrosine metabolic process	0.0013	0.0001	8.64	0.110498	0.5522	gene-LOC113066221
GO:0007078	lamin depolymerization	0.0013	0.0001	8.64	0.110498	0.5522	Carassius_auratus_newGene_7372
GO:0007633	pattern orientation	0.0013	0.0001	8.64	0.110498	0.5522	gene-LOC113076123
GO:0009082	branched-chain amino acid biosynthetic process	0.0013	0.0001	8.64	0.110498	0.5522	gene-LOC113069635
GO:0009221	pyrimidine deoxyribonucleotide biosynthetic process	0.0013	0.0001	8.64	0.110498	0.5522	gene-LOC113083470
GO:0009751	response to salicylic acid	0.0013	0.0001	8.64	0.110498	0.5522	gene-LOC113060640
GO:0015797	mannitol transport	0.0013	0.0001	8.64	0.110498	0.5522	gene-LOC113060640
GO:0019400	alditol metabolic process	0.0013	0.0001	8.64	0.110498	0.5522	gene-sord
GO:0019755	one-carbon compound transport	0.0013	0.0001	8.64	0.110498	0.5522	gene-LOC113043144
GO:0032800	receptor biosynthetic process	0.0013	0.0001	8.64	0.110498	0.5522	gene-LOC113038855
GO:0034036	purine ribonucleoside bisphosphate biosynthetic process	0.0013	0.0001	8.64	0.110498	0.5522	gene-LOC113060640
GO:0036493	positive regulation of translation in response to endoplasmic reticulum stress	0.0013	0.0001	8.64	0.110498	0.5522	gene-LOC113108099
GO:0036494	positive regulation of translation initiation in response to endoplasmic
reticulum stress	0.0013	0.0001	8.64	0.110498	0.5522	gene-LOC113108099
GO:0042040	metal incorporation into metallo-molybdopterin complex	0.0013	0.0001	8.64	0.110498	0.5522	gene-LOC113117268
GO:0042182	ketone catabolic process	0.0013	0.0001	8.64	0.110498	0.5522	gene-LOC113098224
GO:0042374	phylloquinone metabolic process	0.0013	0.0001	8.64	0.110498	0.5522	gene-LOC113098224
GO:0042376	phylloquinone catabolic process	0.0013	0.0001	8.64	0.110498	0.5522	gene-LOC113098224
GO:0044128	positive regulation of growth of symbiont in host	0.0013	0.0001	8.64	0.110498	0.5522	gene-LOC113044073
GO:0044148	positive regulation of growth of symbiont involved in interaction with host	0.0013	0.0001	8.64	0.110498	0.5522	gene-LOC113044073
GO:0046724	oxalic acid secretion	0.0013	0.0001	8.64	0.110498	0.5522	gene-LOC113060640
GO:0050428	3'-phosphoadenosine 5'-phosphosulfate biosynthetic process	0.0013	0.0001	8.64	0.110498	0.5522	gene-LOC113060640
GO:0051352	negative regulation of ligase activity	0.0013	0.0001	8.64	0.110498	0.5522	Carassius_auratus_newGene_3329
GO:0061104	adrenal chromaffin cell differentiation	0.0013	0.0001	8.64	0.110498	0.5522	gene-LOC113116985
GO:0061205	paramesonephric duct development	0.0013	0.0001	8.64	0.110498	0.5522	gene-LOC113038742
GO:0061549	sympathetic ganglion development	0.0013	0.0001	8.64	0.110498	0.5522	gene-LOC113116985
GO:0071461	cellular response to redox state	0.0013	0.0001	8.64	0.110498	0.5522	gene-LOC113058570
GO:0098953	receptor diffusion trapping	0.0013	0.0001	8.64	0.110498	0.5522	gene-LOC113117268
GO:0099628	neurotransmitter receptor diffusion trapping	0.0013	0.0001	8.64	0.110498	0.5522	gene-LOC113117268
GO:1901662	quinone catabolic process	0.0013	0.0001	8.64	0.110498	0.5522	gene-LOC113098224
GO:1901685	glutathione derivative metabolic process	0.0013	0.0001	8.64	0.110498	0.5522	gene-LOC113113366
GO:1901687	glutathione derivative biosynthetic process	0.0013	0.0001	8.64	0.110498	0.5522	gene-LOC113113366
GO:1901858	regulation of mitochondrial DNA metabolic process	0.0013	0.0001	8.64	0.110498	0.5522	gene-LOC113106421
GO:1901860	positive regulation of mitochondrial DNA metabolic process	0.0013	0.0001	8.64	0.110498	0.5522	gene-LOC113106421
GO:1903895	negative regulation of IRE1-mediated unfolded protein response	0.0013	0.0001	8.64	0.110498	0.5522	gene-LOC113087172
GO:1903912	negative regulation of endoplasmic reticulum stress-induced eIF2 alpha
phosphorylation	0.0013	0.0001	8.64	0.110498	0.5522	gene-LOC113108099
GO:1904647	response to rotenone	0.0013	0.0001	8.64	0.110498	0.5522	gene-LOC113058570
GO:1905344	prostaglandin catabolic process	0.0013	0.0001	8.64	0.110498	0.5522	gene-LOC113098224
GO:2000435	negative regulation of protein neddylation	0.0013	0.0001	8.64	0.110498	0.5522	gene-dcun1d4
GO:2000620	positive regulation of histone H4-K16 acetylation	0.0013	0.0001	8.64	0.110498	0.5522	gene-LOC113076123
GO:0046496	nicotinamide nucleotide metabolic process	0.0052	0.0024	2.19	0.110833	0.553369	gene-LOC113050553;gene-LOC113092992;gene-LOC113117637;gene-sord
GO:0097327	response to antineoplastic agent	0.0116	0.0072	1.61	0.111148	0.554439	gene-LOC113045905;gene-LOC113056812;gene-LOC113056987;gene-LOC113058570;gene-LOC113069124;gene-LOC113071160;gene-LOC113081671;gene-LOC113098483;gene-LOC113107334
GO:0032940	secretion by cell	0.0556	0.0458	1.21	0.111523	0.555809	Carassius_auratus_newGene_10544;Carassius_auratus_newGene_1491;gene-LOC113038734;gene-LOC113041310;gene-LOC113044655;gene-LOC113046558;gene-LOC113050216;gene-LOC113050553;gene-LOC113051821;gene-LOC113053828;gene-LOC113057061;gene-LOC113057939;gene-LOC113058570;gene-LOC113059863;gene-LOC113061640;gene-LOC113061666;gene-LOC113062564;gene-LOC113063072;gene-LOC113066120;gene-LOC113067717;gene-LOC1130…
GO:0002756	MyD88-independent toll-like receptor signaling pathway	0.0026	0.0007	3.46	0.113227	0.560745	gene-LOC113068531;gene-LOC113107216
GO:0010511	regulation of phosphatidylinositol biosynthetic process	0.0026	0.0007	3.46	0.113227	0.560745	gene-LOC113069399;gene-LOC113099200
GO:0046929	negative regulation of neurotransmitter secretion	0.0026	0.0007	3.46	0.113227	0.560745	gene-LOC113065879;gene-LOC113106460
GO:0051365	cellular response to potassium ion starvation	0.0026	0.0007	3.46	0.113227	0.560745	gene-LOC113050216;gene-LOC113093913
GO:0051547	regulation of keratinocyte migration	0.0026	0.0007	3.46	0.113227	0.560745	gene-LOC113056987;gene-LOC113107334
GO:0071397	cellular response to cholesterol	0.0026	0.0007	3.46	0.113227	0.560745	gene-LOC113038733;gene-LOC113046101
GO:1902307	positive regulation of sodium ion transmembrane transport	0.0026	0.0007	3.46	0.113227	0.560745	gene-LOC113041686;gene-LOC113058570
GO:0034122	negative regulation of toll-like receptor signaling pathway	0.0039	0.0015	2.54	0.114077	0.563431	gene-LOC113068531;gene-LOC113081810;gene-LOC113107216
GO:0051261	protein depolymerization	0.0039	0.0015	2.54	0.114077	0.563431	Carassius_auratus_newGene_7372;gene-LOC113099912;gene-LOC113117674
GO:0072337	modified amino acid transport	0.0039	0.0015	2.54	0.114077	0.563431	gene-LOC113050216;gene-LOC113093913;gene-LOC113096689
GO:0044249	cellular biosynthetic process	0.1021	0.0892	1.14	0.114481	0.564785	Carassius_auratus_newGene_10544;Carassius_auratus_newGene_5863;Carassius_auratus_newGene_6735;Carassius_auratus_newGene_7372;Carassius_auratus_newGene_8844;gene-LOC113038733;gene-LOC113038855;gene-LOC113038900;gene-LOC113044073;gene-LOC113044655;gene-LOC113045240;gene-LOC113045905;gene-LOC113046101;gene-LOC113050553;gene-LOC113052948;gene-LOC113052949;gene-LOC113053331;gene-LOC113054437;gene-LOC1…
GO:0070988	demethylation	0.0052	0.0024	2.16	0.114659	0.564785	Carassius_auratus_newGene_8844;gene-LOC113038900;gene-LOC113083757;gene-LOC113100639
GO:0098754	detoxification	0.0052	0.0024	2.16	0.114659	0.564785	Carassius_auratus_newGene_891;gene-LOC113058570;gene-LOC113113366;gene-LOC113117059
GO:0002221	pattern recognition receptor signaling pathway	0.0078	0.0043	1.81	0.115454	0.567639	gene-LOC113042987;gene-LOC113057604;gene-LOC113068531;gene-LOC113081810;gene-LOC113096277;gene-LOC113107216
GO:0002931	response to ischemia	0.0078	0.0043	1.81	0.115454	0.567639	gene-LOC113048954;gene-LOC113055524;gene-LOC113060640;gene-LOC113066756;gene-LOC113069124;gene-LOC113106421
GO:0034121	regulation of toll-like receptor signaling pathway	0.0065	0.0033	1.95	0.115567	0.567639	gene-LOC113066756;gene-LOC113068531;gene-LOC113081810;gene-LOC113099200;gene-LOC113107216
GO:0071383	cellular response to steroid hormone stimulus	0.0168	0.0115	1.46	0.115651	0.567639	Carassius_auratus_newGene_5907;Carassius_auratus_newGene_9606;Carassius_auratus_newGene_9779;gene-LOC113055297;gene-LOC113056458;gene-LOC113056812;gene-LOC113068652;gene-LOC113069124;gene-LOC113071160;gene-LOC113081671;gene-LOC113098483;gene-LOC113106421;gene-LOC113109851
GO:0071331	cellular response to hexose stimulus	0.0103	0.0063	1.64	0.118358	0.579762	gene-LOC113038733;gene-LOC113042243;gene-LOC113044584;gene-LOC113046101;gene-LOC113060640;gene-LOC113069124;gene-LOC113106421;gene-slc2a5
GO:0032760	positive regulation of tumor necrosis factor production	0.0052	0.0024	2.13	0.118542	0.579762	gene-LOC113045905;gene-LOC113048954;gene-LOC113068531;gene-LOC113107216
GO:0072524	pyridine-containing compound metabolic process	0.0052	0.0024	2.13	0.118542	0.579762	gene-LOC113050553;gene-LOC113092992;gene-LOC113117637;gene-sord
GO:1903557	positive regulation of tumor necrosis factor superfamily cytokine production	0.0052	0.0024	2.13	0.118542	0.579762	gene-LOC113045905;gene-LOC113048954;gene-LOC113068531;gene-LOC113107216
GO:0009408	response to heat	0.0142	0.0094	1.5	0.118723	0.580131	gene-LOC113042243;gene-LOC113044584;gene-LOC113048954;gene-LOC113057848;gene-LOC113058570;gene-LOC113061545;gene-LOC113062564;gene-LOC113069124;gene-LOC113070191;gene-LOC113108967;gene-LOC113116559
GO:0033631	cell-cell adhesion mediated by integrin	0.0039	0.0016	2.49	0.119094	0.581427	gene-LOC113056987;gene-LOC113071160;gene-LOC113107334
GO:0007030	Golgi organization	0.0116	0.0074	1.58	0.119513	0.582953	gene-LOC113038872;gene-LOC113044073;gene-LOC113051821;gene-LOC113078045;gene-LOC113099909;gene-LOC113101281;gene-LOC113108613;gene-LOC113110956;gene-LOC113114257
GO:0097164	ammonium ion metabolic process	0.0142	0.0095	1.5	0.120589	0.584866	Carassius_auratus_newGene_7372;gene-LOC113038855;gene-LOC113069658;gene-LOC113070191;gene-LOC113081671;gene-LOC113106044;gene-LOC113109702;gene-LOC113110844;gene-LOC113114074;gene-LOC113116610;gene-LOC113116621
GO:0006418	tRNA aminoacylation for protein translation	0.0026	0.0008	3.32	0.120862	0.584866	gene-LOC113059995;gene-fdxacb1
GO:0006662	glycerol ether metabolic process	0.0026	0.0008	3.32	0.120862	0.584866	gene-LOC113105700;gene-LOC113114074
GO:0009597	detection of virus	0.0026	0.0008	3.32	0.120862	0.584866	gene-LOC113068531;gene-LOC113107216
GO:0010867	positive regulation of triglyceride biosynthetic process	0.0026	0.0008	3.32	0.120862	0.584866	Carassius_auratus_newGene_5863;gene-LOC113054763
GO:0033689	negative regulation of osteoblast proliferation	0.0026	0.0008	3.32	0.120862	0.584866	gene-LOC113063252;gene-LOC113069124
GO:0043568	positive regulation of insulin-like growth factor receptor signaling pathway	0.0026	0.0008	3.32	0.120862	0.584866	Carassius_auratus_newGene_6955;gene-LOC113108289
GO:0051084	'de novo' posttranslational protein folding	0.0026	0.0008	3.32	0.120862	0.584866	Carassius_auratus_newGene_891;gene-LOC113057848
GO:0072599	establishment of protein localization to endoplasmic reticulum	0.0026	0.0008	3.32	0.120862	0.584866	gene-LOC113075398;gene-LOC113114129
GO:0043299	leukocyte degranulation	0.0207	0.015	1.38	0.122073	0.589816	gene-LOC113038734;gene-LOC113050553;gene-LOC113057061;gene-LOC113061666;gene-LOC113062564;gene-LOC113066120;gene-LOC113071160;gene-LOC113080866;gene-LOC113106044;gene-LOC113108099;gene-LOC113112470;gene-LOC113112682;gene-LOC113118058;gene-LOC113118438;gene-slc2a5;gene-txndc5
GO:0008643	carbohydrate transport	0.0065	0.0034	1.91	0.122099	0.589816	gene-LOC113060217;gene-LOC113060640;gene-LOC113097392;gene-LOC113116456;gene-slc2a5
GO:2000147	positive regulation of cell motility	0.0362	0.0286	1.27	0.122371	0.590614	gene-LOC113038874;gene-LOC113041310;gene-LOC113044655;gene-LOC113044669;gene-LOC113045905;gene-LOC113046646;gene-LOC113048954;gene-LOC113051939;gene-LOC113056987;gene-LOC113058570;gene-LOC113060640;gene-LOC113061640;gene-LOC113069124;gene-LOC113069658;gene-LOC113087172;gene-LOC113094715;gene-LOC113095657;gene-LOC113099200;gene-LOC113107334;gene-LOC113108289;gene-LOC113112682;gene-LOC113114206;gen…
GO:0032351	negative regulation of hormone metabolic process	0.0039	0.0016	2.45	0.124191	0.597825	gene-LOC113053331;gene-LOC113108126;gene-LOC113108503
GO:0036151	phosphatidylcholine acyl-chain remodeling	0.0039	0.0016	2.45	0.124191	0.597825	gene-LOC113070191;gene-LOC113106044;gene-LOC113114074
GO:0051589	negative regulation of neurotransmitter transport	0.0039	0.0016	2.45	0.124191	0.597825	gene-LOC113058570;gene-LOC113065879;gene-LOC113106460
GO:0006690	icosanoid metabolic process	0.0065	0.0034	1.89	0.125428	0.598064	gene-LOC113056458;gene-LOC113070191;gene-LOC113098224;gene-LOC113113366;gene-LOC113117731
GO:0050999	regulation of nitric-oxide synthase activity	0.0052	0.0025	2.08	0.126477	0.598064	gene-LOC113044655;gene-LOC113058570;gene-LOC113066756;gene-LOC113120523
GO:0071326	cellular response to monosaccharide stimulus	0.0103	0.0064	1.61	0.127757	0.598064	gene-LOC113038733;gene-LOC113042243;gene-LOC113044584;gene-LOC113046101;gene-LOC113060640;gene-LOC113069124;gene-LOC113106421;gene-slc2a5
GO:0002730	regulation of dendritic cell cytokine production	0.0026	0.0008	3.2	0.128618	0.598064	gene-LOC113068531;gene-LOC113107216
GO:0003071	renal system process involved in regulation of systemic arterial blood pressure	0.0026	0.0008	3.2	0.128618	0.598064	gene-LOC113081671;gene-LOC113092992
GO:0006990	positive regulation of transcription from RNA polymerase II promoter involved in
unfolded protein response	0.0026	0.0008	3.2	0.128618	0.598064	Carassius_auratus_newGene_6735;gene-LOC113120801
GO:0014874	response to stimulus involved in regulation of muscle adaptation	0.0026	0.0008	3.2	0.128618	0.598064	gene-LOC113098483;gene-LOC113106421
GO:0032735	positive regulation of interleukin-12 production	0.0026	0.0008	3.2	0.128618	0.598064	gene-LOC113068531;gene-LOC113107216
GO:0070723	response to cholesterol	0.0026	0.0008	3.2	0.128618	0.598064	gene-LOC113038733;gene-LOC113046101
GO:0043949	regulation of cAMP-mediated signaling	0.0065	0.0034	1.88	0.128799	0.598064	gene-LOC113049079;gene-LOC113049082;gene-LOC113049286;gene-LOC113049287;gene-LOC113058570
GO:0000185	activation of MAPKKK activity	0.0039	0.0016	2.4	0.129367	0.598064	gene-LOC113099200;gene-LOC113110695;gene-LOC113110760
GO:0032104	regulation of response to extracellular stimulus	0.0039	0.0016	2.4	0.129367	0.598064	gene-LOC113053331;gene-LOC113108126;gene-LOC113108503
GO:0032107	regulation of response to nutrient levels	0.0039	0.0016	2.4	0.129367	0.598064	gene-LOC113053331;gene-LOC113108126;gene-LOC113108503
GO:0033137	negative regulation of peptidyl-serine phosphorylation	0.0039	0.0016	2.4	0.129367	0.598064	gene-LOC113058570;gene-LOC113066756;gene-LOC113107457
GO:0051955	regulation of amino acid transport	0.0039	0.0016	2.4	0.129367	0.598064	gene-LOC113050216;gene-LOC113055524;gene-LOC113093913
GO:2000758	positive regulation of peptidyl-lysine acetylation	0.0039	0.0016	2.4	0.129367	0.598064	gene-LOC113058570;gene-LOC113076123;gene-LOC113106421
GO:0033059	cellular pigmentation	0.0052	0.0025	2.06	0.130526	0.598064	gene-LOC113040243;gene-LOC113055588;gene-LOC113069124;gene-LOC113102999
GO:0035011	melanotic encapsulation of foreign target	0.0052	0.0025	2.06	0.130526	0.598064	gene-LOC113039600;gene-LOC113071160;gene-LOC113078678;gene-LOC113107840
GO:0045599	negative regulation of fat cell differentiation	0.0052	0.0025	2.06	0.130526	0.598064	gene-LOC113045006;gene-LOC113069658;gene-LOC113110954;gene-LOC113119445
GO:0001507	acetylcholine catabolic process in synaptic cleft	0.0013	0.0002	7.2	0.131089	0.598064	gene-LOC113038855
GO:0006527	arginine catabolic process	0.0013	0.0002	7.2	0.131089	0.598064	gene-LOC113058570
GO:0006581	acetylcholine catabolic process	0.0013	0.0002	7.2	0.131089	0.598064	gene-LOC113038855
GO:0006740	NADPH regeneration	0.0013	0.0002	7.2	0.131089	0.598064	gene-LOC113092992
GO:0009202	deoxyribonucleoside triphosphate biosynthetic process	0.0013	0.0002	7.2	0.131089	0.598064	gene-LOC113083470
GO:0010572	positive regulation of platelet activation	0.0013	0.0002	7.2	0.131089	0.598064	gene-LOC113041310
GO:0015810	aspartate transport	0.0013	0.0002	7.2	0.131089	0.598064	gene-LOC113066856
GO:0017187	peptidyl-glutamic acid carboxylation	0.0013	0.0002	7.2	0.131089	0.598064	gene-LOC113112000
GO:0019483	beta-alanine biosynthetic process	0.0013	0.0002	7.2	0.131089	0.598064	gene-LOC113115806
GO:0019720	Mo-molybdopterin cofactor metabolic process	0.0013	0.0002	7.2	0.131089	0.598064	gene-LOC113117268
GO:0021687	cerebellar molecular layer morphogenesis	0.0013	0.0002	7.2	0.131089	0.598064	gene-LOC113114016
GO:0021688	cerebellar molecular layer formation	0.0013	0.0002	7.2	0.131089	0.598064	gene-LOC113114016
GO:0030200	heparan sulfate proteoglycan catabolic process	0.0013	0.0002	7.2	0.131089	0.598064	gene-LOC113038734
GO:0034350	regulation of glial cell apoptotic process	0.0013	0.0002	7.2	0.131089	0.598064	gene-LOC113114016
GO:0034351	negative regulation of glial cell apoptotic process	0.0013	0.0002	7.2	0.131089	0.598064	gene-LOC113114016
GO:0035634	response to stilbenoid	0.0013	0.0002	7.2	0.131089	0.598064	gene-LOC113106421
GO:0043490	malate-aspartate shuttle	0.0013	0.0002	7.2	0.131089	0.598064	gene-LOC113066856
GO:0045805	positive regulation of eclosion	0.0013	0.0002	7.2	0.131089	0.598064	gene-LOC113094716
GO:0046689	response to mercury ion	0.0013	0.0002	7.2	0.131089	0.598064	gene-LOC113058570
GO:0051133	regulation of NK T cell activation	0.0013	0.0002	7.2	0.131089	0.598064	gene-LOC113057848
GO:0051135	positive regulation of NK T cell activation	0.0013	0.0002	7.2	0.131089	0.598064	gene-LOC113057848
GO:0060034	notochord cell differentiation	0.0013	0.0002	7.2	0.131089	0.598064	gene-LOC113114016
GO:0060839	endothelial cell fate commitment	0.0013	0.0002	7.2	0.131089	0.598064	gene-LOC113114016
GO:0060844	arterial endothelial cell fate commitment	0.0013	0.0002	7.2	0.131089	0.598064	gene-LOC113114016
GO:0060846	blood vessel endothelial cell fate commitment	0.0013	0.0002	7.2	0.131089	0.598064	gene-LOC113114016
GO:0060847	endothelial cell fate specification	0.0013	0.0002	7.2	0.131089	0.598064	gene-LOC113114016
GO:0060853	Notch signaling pathway involved in arterial endothelial cell fate commitment	0.0013	0.0002	7.2	0.131089	0.598064	gene-LOC113114016
GO:0070528	protein kinase C signaling	0.0013	0.0002	7.2	0.131089	0.598064	gene-LOC113060640
GO:0071105	response to interleukin-11	0.0013	0.0002	7.2	0.131089	0.598064	gene-LOC113048954
GO:0071348	cellular response to interleukin-11	0.0013	0.0002	7.2	0.131089	0.598064	gene-LOC113048954
GO:0071569	protein ufmylation	0.0013	0.0002	7.2	0.131089	0.598064	gene-LOC113074214
GO:0072070	loop of Henle development	0.0013	0.0002	7.2	0.131089	0.598064	gene-LOC113114016
GO:0097101	blood vessel endothelial cell fate specification	0.0013	0.0002	7.2	0.131089	0.598064	gene-LOC113114016
GO:0097102	endothelial tip cell fate specification	0.0013	0.0002	7.2	0.131089	0.598064	gene-LOC113114016
GO:0098582	innate vocalization behavior	0.0013	0.0002	7.2	0.131089	0.598064	gene-LOC113076123
GO:1901523	icosanoid catabolic process	0.0013	0.0002	7.2	0.131089	0.598064	gene-LOC113098224
GO:1903544	response to butyrate	0.0013	0.0002	7.2	0.131089	0.598064	gene-LOC113048954
GO:1903545	cellular response to butyrate	0.0013	0.0002	7.2	0.131089	0.598064	gene-LOC113048954
GO:1903577	cellular response to L-arginine	0.0013	0.0002	7.2	0.131089	0.598064	gene-LOC113072349
GO:1903750	regulation of intrinsic apoptotic signaling pathway in response to hydrogen
peroxide	0.0013	0.0002	7.2	0.131089	0.598064	gene-LOC113057848
GO:1903751	negative regulation of intrinsic apoptotic signaling pathway in response to
hydrogen peroxide	0.0013	0.0002	7.2	0.131089	0.598064	gene-LOC113057848
GO:1903897	regulation of PERK-mediated unfolded protein response	0.0013	0.0002	7.2	0.131089	0.598064	gene-LOC113087172
GO:1905793	protein localization to pericentriolar material	0.0013	0.0002	7.2	0.131089	0.598064	gene-LOC113054643
GO:2000434	regulation of protein neddylation	0.0013	0.0002	7.2	0.131089	0.598064	gene-dcun1d4
GO:1903053	regulation of extracellular matrix organization	0.0065	0.0035	1.86	0.132211	0.602451	gene-LOC113042243;gene-LOC113044584;gene-LOC113049121;gene-LOC113051821;gene-LOC113112065
GO:0006886	intracellular protein transport	0.0452	0.0371	1.22	0.132269	0.602451	Carassius_auratus_newGene_5272;Carassius_auratus_newGene_5274;gene-LOC113041686;gene-LOC113044073;gene-LOC113045905;gene-LOC113048954;gene-LOC113051821;gene-LOC113057848;gene-LOC113058570;gene-LOC113060093;gene-LOC113060785;gene-LOC113060844;gene-LOC113068294;gene-LOC113075398;gene-LOC113078034;gene-LOC113078045;gene-LOC113092806;gene-LOC113093088;gene-LOC113094149;gene-LOC113097726;gene-LOC11309…
GO:0010632	regulation of epithelial cell migration	0.0207	0.0152	1.36	0.134306	0.611172	gene-LOC113038874;gene-LOC113044655;gene-LOC113045905;gene-LOC113048954;gene-LOC113056987;gene-LOC113058570;gene-LOC113061640;gene-LOC113069658;gene-LOC113070155;gene-LOC113087024;gene-LOC113107334;gene-LOC113114016;gene-LOC113114206;gene-LOC113117022;gene-LOC113120523;gene-pik3c2g
GO:1901021	positive regulation of calcium ion transmembrane transporter activity	0.0039	0.0016	2.36	0.134616	0.611172	gene-LOC113041686;gene-LOC113072309;gene-LOC113072373
GO:0019369	arachidonic acid metabolic process	0.0052	0.0025	2.03	0.134628	0.611172	gene-LOC113056458;gene-LOC113070191;gene-LOC113098224;gene-LOC113117731
GO:1900744	regulation of p38MAPK cascade	0.0052	0.0025	2.03	0.134628	0.611172	gene-LOC113055524;gene-LOC113057848;gene-LOC113110695;gene-LOC113110760
GO:0042303	molting cycle	0.0155	0.0108	1.44	0.135554	0.612031	Carassius_auratus_newGene_3872;gene-LOC113044410;gene-LOC113046710;gene-LOC113054971;gene-LOC113069124;gene-LOC113069223;gene-LOC113069466;gene-LOC113077428;gene-LOC113080386;gene-LOC113099200;gene-LOC113108289;gene-LOC113108436
GO:1903672	positive regulation of sprouting angiogenesis	0.0065	0.0035	1.85	0.135663	0.612031	gene-LOC113061640;gene-LOC113081671;gene-LOC113114016;gene-LOC113114206;gene-pik3c2g
GO:0030808	regulation of nucleotide biosynthetic process	0.0078	0.0045	1.73	0.135874	0.612031	Carassius_auratus_newGene_9229;gene-LOC113058570;gene-LOC113060741;gene-LOC113063919;gene-LOC113069124;gene-LOC113106421
GO:1900371	regulation of purine nucleotide biosynthetic process	0.0078	0.0045	1.73	0.135874	0.612031	Carassius_auratus_newGene_9229;gene-LOC113058570;gene-LOC113060741;gene-LOC113063919;gene-LOC113069124;gene-LOC113106421
GO:1900407	regulation of cellular response to oxidative stress	0.0078	0.0045	1.73	0.135874	0.612031	gene-LOC113044802;gene-LOC113048954;gene-LOC113057848;gene-LOC113062564;gene-LOC113099200;gene-LOC113109593
GO:0051650	establishment of vesicle localization	0.0168	0.0119	1.41	0.136319	0.612031	Carassius_auratus_newGene_11569;Carassius_auratus_newGene_1491;gene-LOC113037727;gene-LOC113038872;gene-LOC113040243;gene-LOC113046646;gene-LOC113055588;gene-LOC113068294;gene-LOC113068946;gene-LOC113069124;gene-LOC113093088;gene-LOC113102999;gene-LOC113108613
GO:0000271	polysaccharide biosynthetic process	0.0026	0.0008	3.09	0.136486	0.612031	gene-LOC113050553;gene-LOC113055524
GO:0000413	protein peptidyl-prolyl isomerization	0.0026	0.0008	3.09	0.136486	0.612031	gene-LOC113070669;gene-ppid
GO:0006868	glutamine transport	0.0026	0.0008	3.09	0.136486	0.612031	gene-LOC113050216;gene-LOC113093913
GO:0016486	peptide hormone processing	0.0026	0.0008	3.09	0.136486	0.612031	gene-LOC113042243;gene-LOC113044584
GO:0033692	cellular polysaccharide biosynthetic process	0.0026	0.0008	3.09	0.136486	0.612031	gene-LOC113050553;gene-LOC113055524
GO:0048208	COPII vesicle coating	0.0026	0.0008	3.09	0.136486	0.612031	gene-LOC113038872;gene-LOC113108613
GO:0051957	positive regulation of amino acid transport	0.0026	0.0008	3.09	0.136486	0.612031	gene-LOC113050216;gene-LOC113093913
GO:0090382	phagosome maturation	0.0026	0.0008	3.09	0.136486	0.612031	gene-LOC113061640;gene-pik3c2g
GO:2000302	positive regulation of synaptic vesicle exocytosis	0.0026	0.0008	3.09	0.136486	0.612031	gene-LOC113069124;gene-LOC113093088
GO:0001101	response to acid chemical	0.0284	0.0221	1.29	0.137989	0.618266	Carassius_auratus_newGene_10544;Carassius_auratus_newGene_5863;gene-LOC113038855;gene-LOC113044669;gene-LOC113045905;gene-LOC113048954;gene-LOC113053331;gene-LOC113054763;gene-LOC113056812;gene-LOC113058570;gene-LOC113060640;gene-LOC113060791;gene-LOC113069124;gene-LOC113071160;gene-LOC113072349;gene-LOC113106421;gene-LOC113108126;gene-LOC113108503;gene-LOC113108967;gene-LOC113114206;gene-LOC1131…
GO:0006099	tricarboxylic acid cycle	0.0052	0.0026	2.01	0.138783	0.62081	gene-LOC113039352;gene-LOC113065564;gene-LOC113110223;gene-LOC113110348
GO:0010332	response to gamma radiation	0.0052	0.0026	2.01	0.138783	0.62081	gene-LOC113066756;gene-LOC113069124;gene-LOC113087172;gene-LOC113109115
GO:0050995	negative regulation of lipid catabolic process	0.0078	0.0045	1.72	0.138922	0.620928	gene-LOC113045240;gene-LOC113055011;gene-LOC113081866;gene-LOC113091618;gene-LOC113116567;gene-LOC113119998
GO:0007419	ventral cord development	0.0065	0.0035	1.83	0.139154	0.620959	Carassius_auratus_newGene_3872;Carassius_auratus_newGene_9229;gene-LOC113060623;gene-LOC113108436;gene-LOC113114016
GO:2001243	negative regulation of intrinsic apoptotic signaling pathway	0.0065	0.0035	1.83	0.139154	0.620959	gene-LOC113045009;gene-LOC113048954;gene-LOC113057848;gene-LOC113062564;gene-LOC113069124
GO:0006811	ion transport	0.0581	0.0492	1.18	0.139681	0.621841	Carassius_auratus_newGene_10544;Carassius_auratus_newGene_7423;gene-LOC113041171;gene-LOC113041686;gene-LOC113042648;gene-LOC113043144;gene-LOC113045009;gene-LOC113045884;gene-LOC113048886;gene-LOC113049878;gene-LOC113049990;gene-LOC113050216;gene-LOC113053331;gene-LOC113053828;gene-LOC113055588;gene-LOC113055931;gene-LOC113058335;gene-LOC113058570;gene-LOC113059863;gene-LOC113060640;gene-LOC1130…
GO:0008625	extrinsic apoptotic signaling pathway via death domain receptors	0.0039	0.0017	2.31	0.139939	0.621841	gene-LOC113045905;gene-LOC113069124;gene-LOC113115223
GO:0010743	regulation of macrophage derived foam cell differentiation	0.0039	0.0017	2.31	0.139939	0.621841	Carassius_auratus_newGene_10544;gene-LOC113055927;gene-LOC113081671
GO:0072583	clathrin-dependent endocytosis	0.0039	0.0017	2.31	0.139939	0.621841	Carassius_auratus_newGene_11569;gene-LOC113102999;gene-LOC113114016
GO:0032368	regulation of lipid transport	0.0103	0.0066	1.57	0.14003	0.621841	Carassius_auratus_newGene_10544;Carassius_auratus_newGene_5863;gene-LOC113040163;gene-LOC113044655;gene-LOC113054763;gene-LOC113081671;gene-LOC113096343;gene-LOC113120523
GO:1902106	negative regulation of leukocyte differentiation	0.0103	0.0066	1.57	0.14003	0.621841	gene-LOC113045905;gene-LOC113057042;gene-LOC113064843;gene-LOC113068531;gene-LOC113096277;gene-LOC113107216;gene-LOC113115106;gene-LOC113119445
GO:1901362	organic cyclic compound biosynthetic process	0.0607	0.0516	1.18	0.141357	0.627226	Carassius_auratus_newGene_5863;Carassius_auratus_newGene_6735;Carassius_auratus_newGene_8844;gene-LOC113038733;gene-LOC113038900;gene-LOC113044073;gene-LOC113046101;gene-LOC113050553;gene-LOC113052948;gene-LOC113052949;gene-LOC113053331;gene-LOC113054763;gene-LOC113056812;gene-LOC113059926;gene-LOC113060622;gene-LOC113060623;gene-LOC113060640;gene-LOC113061545;gene-LOC113065879;gene-LOC113069658;…
GO:0030856	regulation of epithelial cell differentiation	0.0116	0.0077	1.52	0.141866	0.628565	gene-LOC113053331;gene-LOC113060623;gene-LOC113066756;gene-LOC113096320;gene-LOC113108126;gene-LOC113108503;gene-LOC113112682;gene-LOC113114016;gene-LOC113114206
GO:0043954	cellular component maintenance	0.0078	0.0045	1.71	0.142001	0.628565	gene-LOC113047887;gene-LOC113050813;gene-LOC113055588;gene-LOC113067717;gene-LOC113093088;gene-LOC113117268
GO:0044262	cellular carbohydrate metabolic process	0.0078	0.0045	1.71	0.142001	0.628565	gene-LOC113040243;gene-LOC113050553;gene-LOC113055524;gene-LOC113112470;gene-LOC113117637;gene-sord
GO:0051272	positive regulation of cellular component movement	0.0375	0.0303	1.24	0.142406	0.629296	gene-LOC113038874;gene-LOC113041310;gene-LOC113044655;gene-LOC113044669;gene-LOC113045905;gene-LOC113046646;gene-LOC113048954;gene-LOC113051939;gene-LOC113056987;gene-LOC113058570;gene-LOC113060640;gene-LOC113061640;gene-LOC113069124;gene-LOC113069658;gene-LOC113087172;gene-LOC113094715;gene-LOC113095657;gene-LOC113099200;gene-LOC113102999;gene-LOC113107334;gene-LOC113108289;gene-LOC113112682;gen…
GO:0035967	cellular response to topologically incorrect protein	0.0103	0.0066	1.56	0.142554	0.629296	Carassius_auratus_newGene_6735;gene-LOC113039429;gene-LOC113057939;gene-LOC113083916;gene-LOC113087172;gene-LOC113108099;gene-LOC113114164;gene-LOC113120801
GO:0034405	response to fluid shear stress	0.0065	0.0036	1.82	0.142685	0.629296	Carassius_auratus_newGene_10544;Carassius_auratus_newGene_5863;gene-LOC113043144;gene-LOC113054763;gene-LOC113058570
GO:0071404	cellular response to low-density lipoprotein particle stimulus	0.0052	0.0026	1.99	0.142988	0.629296	Carassius_auratus_newGene_10544;Carassius_auratus_newGene_5863;gene-LOC113054763;gene-LOC113058570
GO:0032868	response to insulin	0.0194	0.0142	1.36	0.143068	0.629296	Carassius_auratus_newGene_5863;Carassius_auratus_newGene_7372;gene-LOC113045905;gene-LOC113053331;gene-LOC113054763;gene-LOC113058570;gene-LOC113061561;gene-LOC113061640;gene-LOC113069124;gene-LOC113069658;gene-LOC113081810;gene-LOC113108126;gene-LOC113108503;gene-LOC113117637;gene-pik3c2g
GO:0010745	negative regulation of macrophage derived foam cell differentiation	0.0026	0.0009	2.98	0.144458	0.629296	Carassius_auratus_newGene_10544;gene-LOC113055927
GO:0032964	collagen biosynthetic process	0.0026	0.0009	2.98	0.144458	0.629296	gene-LOC113055775;gene-LOC113066134
GO:0043117	positive regulation of vascular permeability	0.0026	0.0009	2.98	0.144458	0.629296	gene-LOC113081693;gene-LOC113099603
GO:0048199	vesicle targeting, to, from or within Golgi	0.0026	0.0009	2.98	0.144458	0.629296	gene-LOC113038872;gene-LOC113108613
GO:0051971	positive regulation of transmission of nerve impulse	0.0026	0.0009	2.98	0.144458	0.629296	gene-LOC113071275;gene-LOC113100362
GO:0009267	cellular response to starvation	0.0129	0.0088	1.47	0.14465	0.629296	Carassius_auratus_newGene_5863;Carassius_auratus_newGene_7372;gene-LOC113050216;gene-LOC113054763;gene-LOC113061640;gene-LOC113066756;gene-LOC113069124;gene-LOC113087172;gene-LOC113093913;gene-pik3c2g
GO:0045471	response to ethanol	0.0181	0.0132	1.37	0.14532	0.629296	Carassius_auratus_newGene_5907;Carassius_auratus_newGene_9606;Carassius_auratus_newGene_9779;gene-LOC113038855;gene-LOC113043556;gene-LOC113045905;gene-LOC113055297;gene-LOC113056812;gene-LOC113058570;gene-LOC113069124;gene-LOC113071160;gene-LOC113092992;gene-LOC113109851;gene-LOC113114206
GO:0033688	regulation of osteoblast proliferation	0.0039	0.0017	2.27	0.145331	0.629296	gene-LOC113038734;gene-LOC113063252;gene-LOC113069124
GO:0046456	icosanoid biosynthetic process	0.0039	0.0017	2.27	0.145331	0.629296	gene-LOC113070191;gene-LOC113098224;gene-LOC113113366
GO:0050856	regulation of T cell receptor signaling pathway	0.0039	0.0017	2.27	0.145331	0.629296	gene-LOC113046558;gene-LOC113096277;gene-LOC113115106
GO:0072527	pyrimidine-containing compound metabolic process	0.0039	0.0017	2.27	0.145331	0.629296	gene-LOC113069658;gene-LOC113083470;gene-LOC113096689
GO:0090208	positive regulation of triglyceride metabolic process	0.0039	0.0017	2.27	0.145331	0.629296	Carassius_auratus_newGene_5863;gene-LOC113054763;gene-LOC113091618
GO:0015031	protein transport	0.0517	0.0434	1.19	0.145865	0.629296	Carassius_auratus_newGene_10544;Carassius_auratus_newGene_11643;Carassius_auratus_newGene_1491;gene-LOC113041686;gene-LOC113044073;gene-LOC113044655;gene-LOC113045905;gene-LOC113046558;gene-LOC113048954;gene-LOC113050459;gene-LOC113051821;gene-LOC113053828;gene-LOC113057848;gene-LOC113057939;gene-LOC113058570;gene-LOC113059863;gene-LOC113060093;gene-LOC113063072;gene-LOC113075398;gene-LOC11307560…
GO:0070997	neuron death	0.0065	0.0036	1.8	0.146255	0.629296	gene-LOC113038855;gene-LOC113069124;gene-LOC113087172;gene-LOC113099200;gene-LOC113115223
GO:1904427	positive regulation of calcium ion transmembrane transport	0.0052	0.0026	1.96	0.147242	0.629296	gene-LOC113041686;gene-LOC113072309;gene-LOC113072373;gene-LOC113092992
GO:0055085	transmembrane transport	0.0568	0.0483	1.18	0.148845	0.629296	Carassius_auratus_newGene_10544;Carassius_auratus_newGene_7423;gene-LOC113041171;gene-LOC113041686;gene-LOC113042648;gene-LOC113044250;gene-LOC113045009;gene-LOC113045884;gene-LOC113046845;gene-LOC113049878;gene-LOC113049990;gene-LOC113050216;gene-LOC113053828;gene-LOC113055588;gene-LOC113055927;gene-LOC113055931;gene-LOC113056207;gene-LOC113058335;gene-LOC113059863;gene-LOC113060217;gene-LOC1130…
GO:0016333	morphogenesis of follicular epithelium	0.0065	0.0036	1.79	0.149862	0.629296	Carassius_auratus_newGene_11569;Carassius_auratus_newGene_9229;gene-LOC113041228;gene-LOC113063914;gene-LOC113120761
GO:0015833	peptide transport	0.0465	0.0388	1.2	0.150042	0.629296	Carassius_auratus_newGene_10544;Carassius_auratus_newGene_1491;gene-LOC113041686;gene-LOC113044073;gene-LOC113044655;gene-LOC113045905;gene-LOC113046558;gene-LOC113048954;gene-LOC113051821;gene-LOC113053828;gene-LOC113057848;gene-LOC113057939;gene-LOC113058570;gene-LOC113059863;gene-LOC113060093;gene-LOC113063072;gene-LOC113075398;gene-LOC113081671;gene-LOC113092806;gene-LOC113093088;gene-LOC1130…
GO:0046164	alcohol catabolic process	0.0039	0.0017	2.23	0.15079	0.629296	gene-LOC113038733;gene-LOC113046101;gene-sord
GO:0060009	Sertoli cell development	0.0039	0.0017	2.23	0.15079	0.629296	gene-LOC113056812;gene-LOC113094715;gene-LOC113106903
GO:0060396	growth hormone receptor signaling pathway	0.0039	0.0017	2.23	0.15079	0.629296	gene-LOC113045905;gene-LOC113050445;gene-LOC113096320
GO:0002263	cell activation involved in immune response	0.0271	0.0212	1.28	0.150937	0.629296	gene-LOC113038734;gene-LOC113040380;gene-LOC113046984;gene-LOC113050553;gene-LOC113057061;gene-LOC113061666;gene-LOC113062564;gene-LOC113066120;gene-LOC113069658;gene-LOC113071160;gene-LOC113080866;gene-LOC113099200;gene-LOC113106044;gene-LOC113108099;gene-LOC113112470;gene-LOC113112682;gene-LOC113114016;gene-LOC113118058;gene-LOC113118438;gene-slc2a5;gene-txndc5
GO:0002276	basophil activation involved in immune response	0.0013	0.0002	6.17	0.151204	0.629296	gene-LOC113069658
GO:0006432	phenylalanyl-tRNA aminoacylation	0.0013	0.0002	6.17	0.151204	0.629296	gene-fdxacb1
GO:0006542	glutamine biosynthetic process	0.0013	0.0002	6.17	0.151204	0.629296	gene-LOC113050664
GO:0009133	nucleoside diphosphate biosynthetic process	0.0013	0.0002	6.17	0.151204	0.629296	gene-LOC113083470
GO:0009147	pyrimidine nucleoside triphosphate metabolic process	0.0013	0.0002	6.17	0.151204	0.629296	gene-LOC113083470
GO:0009148	pyrimidine nucleoside triphosphate biosynthetic process	0.0013	0.0002	6.17	0.151204	0.629296	gene-LOC113083470
GO:0009189	deoxyribonucleoside diphosphate biosynthetic process	0.0013	0.0002	6.17	0.151204	0.629296	gene-LOC113083470
GO:0018315	molybdenum incorporation into molybdenum-molybdopterin complex	0.0013	0.0002	6.17	0.151204	0.629296	gene-LOC113117268
GO:0019065	receptor-mediated endocytosis of virus by host cell	0.0013	0.0002	6.17	0.151204	0.629296	gene-LOC113066756
GO:0021693	cerebellar Purkinje cell layer structural organization	0.0013	0.0002	6.17	0.151204	0.629296	gene-LOC113114016
GO:0021698	cerebellar cortex structural organization	0.0013	0.0002	6.17	0.151204	0.629296	gene-LOC113114016
GO:0030043	actin filament fragmentation	0.0013	0.0002	6.17	0.151204	0.629296	gene-LOC113117674
GO:0032058	positive regulation of translational initiation in response to stress	0.0013	0.0002	6.17	0.151204	0.629296	gene-LOC113108099
GO:0032223	negative regulation of synaptic transmission, cholinergic	0.0013	0.0002	6.17	0.151204	0.629296	gene-LOC113038855
GO:0032635	interleukin-6 production	0.0013	0.0002	6.17	0.151204	0.629296	gene-LOC113058570
GO:0033484	nitric oxide homeostasis	0.0013	0.0002	6.17	0.151204	0.629296	gene-LOC113066756
GO:0035470	positive regulation of vascular wound healing	0.0013	0.0002	6.17	0.151204	0.629296	gene-LOC113117022
GO:0038161	prolactin signaling pathway	0.0013	0.0002	6.17	0.151204	0.629296	gene-LOC113096320
GO:0043327	chemotaxis to cAMP	0.0013	0.0002	6.17	0.151204	0.629296	gene-LOC113108967
GO:0045218	zonula adherens maintenance	0.0013	0.0002	6.17	0.151204	0.629296	gene-LOC113047887
GO:0045575	basophil activation	0.0013	0.0002	6.17	0.151204	0.629296	gene-LOC113069658
GO:0048079	regulation of cuticle pigmentation	0.0013	0.0002	6.17	0.151204	0.629296	gene-LOC113051821
GO:0048211	Golgi vesicle docking	0.0013	0.0002	6.17	0.151204	0.629296	gene-LOC113108613
GO:0051510	regulation of unidimensional cell growth	0.0013	0.0002	6.17	0.151204	0.629296	gene-LOC113117674
GO:0051511	negative regulation of unidimensional cell growth	0.0013	0.0002	6.17	0.151204	0.629296	gene-LOC113117674
GO:0060161	positive regulation of dopamine receptor signaling pathway	0.0013	0.0002	6.17	0.151204	0.629296	gene-LOC113066756
GO:0070667	negative regulation of mast cell proliferation	0.0013	0.0002	6.17	0.151204	0.629296	gene-LOC113069658
GO:0070781	response to biotin	0.0013	0.0002	6.17	0.151204	0.629296	gene-LOC113108967
GO:0071250	cellular response to nitrite	0.0013	0.0002	6.17	0.151204	0.629296	gene-LOC113106421
GO:0072579	glycine receptor clustering	0.0013	0.0002	6.17	0.151204	0.629296	gene-LOC113117268
GO:0075509	endocytosis involved in viral entry into host cell	0.0013	0.0002	6.17	0.151204	0.629296	gene-LOC113066756
GO:0080033	response to nitrite	0.0013	0.0002	6.17	0.151204	0.629296	gene-LOC113106421
GO:0097484	dendrite extension	0.0013	0.0002	6.17	0.151204	0.629296	gene-LOC113076123
GO:0098970	postsynaptic neurotransmitter receptor diffusion trapping	0.0013	0.0002	6.17	0.151204	0.629296	gene-LOC113117268
GO:1900085	negative regulation of peptidyl-tyrosine autophosphorylation	0.0013	0.0002	6.17	0.151204	0.629296	gene-LOC113066756
GO:1901844	regulation of cell communication by electrical coupling involved in cardiac
conduction	0.0013	0.0002	6.17	0.151204	0.629296	gene-LOC113066756
GO:1901979	regulation of inward rectifier potassium channel activity	0.0013	0.0002	6.17	0.151204	0.629296	gene-LOC113066756
GO:1903609	negative regulation of inward rectifier potassium channel activity	0.0013	0.0002	6.17	0.151204	0.629296	gene-LOC113066756
GO:1903817	negative regulation of voltage-gated potassium channel activity	0.0013	0.0002	6.17	0.151204	0.629296	gene-LOC113066756
GO:1905873	positive regulation of protein localization to cell leading edge	0.0013	0.0002	6.17	0.151204	0.629296	gene-LOC113117674
GO:1905875	negative regulation of postsynaptic density organization	0.0013	0.0002	6.17	0.151204	0.629296	gene-LOC113117674
GO:2000182	regulation of progesterone biosynthetic process	0.0013	0.0002	6.17	0.151204	0.629296	gene-LOC113106421
GO:2000210	positive regulation of anoikis	0.0013	0.0002	6.17	0.151204	0.629296	gene-LOC113054366
GO:2000286	receptor internalization involved in canonical Wnt signaling pathway	0.0013	0.0002	6.17	0.151204	0.629296	gene-LOC113066756
GO:2000618	regulation of histone H4-K16 acetylation	0.0013	0.0002	6.17	0.151204	0.629296	gene-LOC113076123
GO:2000769	regulation of establishment or maintenance of cell polarity regulating cell
shape	0.0013	0.0002	6.17	0.151204	0.629296	gene-LOC113117674
GO:2000771	positive regulation of establishment or maintenance of cell polarity regulating
cell shape	0.0013	0.0002	6.17	0.151204	0.629296	gene-LOC113117674
GO:2000782	regulation of establishment of cell polarity regulating cell shape	0.0013	0.0002	6.17	0.151204	0.629296	gene-LOC113117674
GO:2000784	positive regulation of establishment of cell polarity regulating cell shape	0.0013	0.0002	6.17	0.151204	0.629296	gene-LOC113117674
GO:2000814	positive regulation of barbed-end actin filament capping	0.0013	0.0002	6.17	0.151204	0.629296	gene-LOC113117674
GO:0001953	negative regulation of cell-matrix adhesion	0.0052	0.0027	1.94	0.151545	0.629296	gene-LOC113045905;gene-LOC113056987;gene-LOC113069658;gene-LOC113107334
GO:0014065	phosphatidylinositol 3-kinase signaling	0.0052	0.0027	1.94	0.151545	0.629296	gene-LOC113045905;gene-LOC113046799;gene-LOC113061640;gene-pik3c2g
GO:0046326	positive regulation of glucose import	0.0052	0.0027	1.94	0.151545	0.629296	gene-LOC113045905;gene-LOC113105992;gene-LOC113105993;gene-LOC113113489
GO:0055094	response to lipoprotein particle	0.0052	0.0027	1.94	0.151545	0.629296	Carassius_auratus_newGene_10544;Carassius_auratus_newGene_5863;gene-LOC113054763;gene-LOC113058570
GO:0097421	liver regeneration	0.0052	0.0027	1.94	0.151545	0.629296	gene-LOC113042243;gene-LOC113044584;gene-LOC113069124;gene-LOC113114206
GO:0002347	response to tumor cell	0.0026	0.0009	2.88	0.152523	0.630029	gene-LOC113056987;gene-LOC113107334
GO:0003323	type B pancreatic cell development	0.0026	0.0009	2.88	0.152523	0.630029	gene-LOC113114016;gene-LOC113116985
GO:0030720	oocyte localization involved in germarium-derived egg chamber formation	0.0026	0.0009	2.88	0.152523	0.630029	Carassius_auratus_newGene_9229;gene-LOC113114016
GO:0034389	lipid particle organization	0.0026	0.0009	2.88	0.152523	0.630029	gene-LOC113091618;gene-ldah
GO:0042407	cristae formation	0.0026	0.0009	2.88	0.152523	0.630029	gene-LOC113060755;gene-LOC113067244
GO:0051601	exocyst localization	0.0026	0.0009	2.88	0.152523	0.630029	Carassius_auratus_newGene_1491;gene-LOC113116954
GO:1902805	positive regulation of synaptic vesicle transport	0.0026	0.0009	2.88	0.152523	0.630029	gene-LOC113069124;gene-LOC113093088
GO:0009636	response to toxic substance	0.0362	0.0294	1.23	0.153267	0.632628	Carassius_auratus_newGene_5907;Carassius_auratus_newGene_891;Carassius_auratus_newGene_9606;Carassius_auratus_newGene_9779;gene-LOC113038855;gene-LOC113043556;gene-LOC113045905;gene-LOC113048954;gene-LOC113049896;gene-LOC113055297;gene-LOC113056812;gene-LOC113056987;gene-LOC113057061;gene-LOC113058570;gene-LOC113069124;gene-LOC113070191;gene-LOC113071160;gene-LOC113076267;gene-LOC113081671;gene-L…
GO:0031341	regulation of cell killing	0.0078	0.0047	1.66	0.154629	0.637622	gene-LOC113040380;gene-LOC113046984;gene-LOC113055011;gene-LOC113058570;gene-LOC113081866;gene-LOC113112682
GO:0046677	response to antibiotic	0.0297	0.0236	1.26	0.154709	0.637622	Carassius_auratus_newGene_5907;Carassius_auratus_newGene_6735;Carassius_auratus_newGene_9606;Carassius_auratus_newGene_9779;gene-LOC113038855;gene-LOC113043556;gene-LOC113045905;gene-LOC113048954;gene-LOC113055297;gene-LOC113056812;gene-LOC113056987;gene-LOC113058570;gene-LOC113060640;gene-LOC113069124;gene-LOC113070191;gene-LOC113071160;gene-LOC113087172;gene-LOC113092992;gene-LOC113107334;gene-…
GO:0016485	protein processing	0.0103	0.0068	1.53	0.155503	0.639918	gene-LOC113042243;gene-LOC113044584;gene-LOC113055775;gene-LOC113057061;gene-LOC113058476;gene-LOC113073777;gene-LOC113111602;gene-LOC113112921
GO:0006733	oxidoreduction coenzyme metabolic process	0.0052	0.0027	1.92	0.155895	0.639918	gene-LOC113050553;gene-LOC113092992;gene-LOC113117637;gene-sord
GO:0035006	melanization defense response	0.0052	0.0027	1.92	0.155895	0.639918	gene-LOC113039600;gene-LOC113071160;gene-LOC113078678;gene-LOC113107840
GO:0001659	temperature homeostasis	0.009	0.0057	1.58	0.156037	0.639918	gene-LOC113049079;gene-LOC113049082;gene-LOC113049286;gene-LOC113049287;gene-LOC113055011;gene-LOC113081866;gene-LOC113106421
GO:0034331	cell junction maintenance	0.0039	0.0018	2.2	0.156313	0.639918	gene-LOC113047887;gene-LOC113055588;gene-LOC113093088
GO:0050854	regulation of antigen receptor-mediated signaling pathway	0.0039	0.0018	2.2	0.156313	0.639918	gene-LOC113046558;gene-LOC113096277;gene-LOC113115106
GO:0060008	Sertoli cell differentiation	0.0039	0.0018	2.2	0.156313	0.639918	gene-LOC113056812;gene-LOC113094715;gene-LOC113106903
GO:0098869	cellular oxidant detoxification	0.0039	0.0018	2.2	0.156313	0.639918	Carassius_auratus_newGene_891;gene-LOC113058570;gene-LOC113113366
GO:1990748	cellular detoxification	0.0039	0.0018	2.2	0.156313	0.639918	Carassius_auratus_newGene_891;gene-LOC113058570;gene-LOC113113366
GO:0006109	regulation of carbohydrate metabolic process	0.0168	0.0123	1.37	0.158883	0.649957	Carassius_auratus_newGene_5907;Carassius_auratus_newGene_9229;Carassius_auratus_newGene_9606;Carassius_auratus_newGene_9779;gene-LOC113045002;gene-LOC113055297;gene-LOC113069658;gene-LOC113077637;gene-LOC113106421;gene-LOC113108289;gene-LOC113109851;gene-LOC113112470;gene-LOC113117637
GO:0010037	response to carbon dioxide	0.0026	0.0009	2.79	0.160674	0.652913	gene-LOC113043144;gene-LOC113115116
GO:0032727	positive regulation of interferon-alpha production	0.0026	0.0009	2.79	0.160674	0.652913	gene-LOC113068531;gene-LOC113107216
GO:0042117	monocyte activation	0.0026	0.0009	2.79	0.160674	0.652913	gene-LOC113056987;gene-LOC113107334
GO:0043501	skeletal muscle adaptation	0.0026	0.0009	2.79	0.160674	0.652913	gene-LOC113098483;gene-LOC113106421
GO:0044860	protein localization to plasma membrane raft	0.0026	0.0009	2.79	0.160674	0.652913	gene-LOC113041686;gene-LOC113066756
GO:0048087	positive regulation of developmental pigmentation	0.0026	0.0009	2.79	0.160674	0.652913	gene-LOC113051821;gene-LOC113069124
GO:0048532	anatomical structure arrangement	0.0026	0.0009	2.79	0.160674	0.652913	gene-LOC113087172;gene-LOC113114016
GO:0060855	venous endothelial cell migration involved in lymph vessel development	0.0026	0.0009	2.79	0.160674	0.652913	gene-LOC113038874;gene-LOC113114206
GO:2000345	regulation of hepatocyte proliferation	0.0026	0.0009	2.79	0.160674	0.652913	gene-LOC113042243;gene-LOC113044584
GO:0046513	ceramide biosynthetic process	0.0065	0.0037	1.74	0.160904	0.653366	gene-LOC113045240;gene-LOC113110956;gene-LOC113116567;gene-LOC113117677;gene-LOC113119998
GO:0090303	positive regulation of wound healing	0.0078	0.0047	1.64	0.161122	0.65377	gene-LOC113038734;gene-LOC113041310;gene-LOC113042243;gene-LOC113044584;gene-LOC113080866;gene-LOC113117022
GO:0070167	regulation of biomineral tissue development	0.009	0.0058	1.57	0.161887	0.655467	gene-LOC113053331;gene-LOC113058570;gene-LOC113063252;gene-LOC113069658;gene-LOC113070191;gene-LOC113108126;gene-LOC113108503
GO:0010543	regulation of platelet activation	0.0039	0.0018	2.16	0.161898	0.655467	gene-LOC113041310;gene-LOC113058570;gene-LOC113115106
GO:0032469	endoplasmic reticulum calcium ion homeostasis	0.0039	0.0018	2.16	0.161898	0.655467	gene-LOC113045009;gene-LOC113069124;gene-LOC113099200
GO:0046854	phosphatidylinositol phosphorylation	0.009	0.0058	1.56	0.164848	0.663879	gene-LOC113045905;gene-LOC113045954;gene-LOC113046799;gene-LOC113061640;gene-LOC113081810;gene-fgf19;gene-pik3c2g
GO:1901565	organonitrogen compound catabolic process	0.0375	0.0309	1.21	0.165176	0.663879	Carassius_auratus_newGene_11643;Carassius_auratus_newGene_5907;Carassius_auratus_newGene_8844;Carassius_auratus_newGene_9606;Carassius_auratus_newGene_9779;gene-LOC113038734;gene-LOC113038855;gene-LOC113038900;gene-LOC113041349;gene-LOC113043436;gene-LOC113044583;gene-LOC113044584;gene-LOC113049896;gene-LOC113055297;gene-LOC113058570;gene-LOC113069658;gene-LOC113075980;gene-LOC113076267;gene-LOC1…
GO:0010594	regulation of endothelial cell migration	0.0142	0.0101	1.4	0.165672	0.663879	gene-LOC113038874;gene-LOC113044655;gene-LOC113045905;gene-LOC113048954;gene-LOC113058570;gene-LOC113061640;gene-LOC113114016;gene-LOC113114206;gene-LOC113117022;gene-LOC113120523;gene-pik3c2g
GO:0006508	proteolysis	0.0594	0.0512	1.16	0.166594	0.663879	Carassius_auratus_newGene_11643;Carassius_auratus_newGene_11994;Carassius_auratus_newGene_934;gene-LOC113039478;gene-LOC113041349;gene-LOC113042243;gene-LOC113042535;gene-LOC113044088;gene-LOC113044583;gene-LOC113044584;gene-LOC113044669;gene-LOC113049896;gene-LOC113050371;gene-LOC113051402;gene-LOC113051482;gene-LOC113051484;gene-LOC113051485;gene-LOC113055775;gene-LOC113056987;gene-LOC113057061…
GO:0009166	nucleotide catabolic process	0.0039	0.0018	2.12	0.167542	0.663879	gene-LOC113050553;gene-LOC113080866;gene-LOC113117637
GO:0014014	negative regulation of gliogenesis	0.0039	0.0018	2.12	0.167542	0.663879	gene-LOC113045240;gene-LOC113116567;gene-LOC113119998
GO:1902475	L-alpha-amino acid transmembrane transport	0.0039	0.0018	2.12	0.167542	0.663879	Carassius_auratus_newGene_7423;gene-LOC113050216;gene-LOC113093913
GO:0030198	extracellular matrix organization	0.0271	0.0216	1.26	0.168609	0.663879	Carassius_auratus_newGene_1699;Carassius_auratus_newGene_3872;gene-LOC113038734;gene-LOC113045436;gene-LOC113049896;gene-LOC113051821;gene-LOC113055775;gene-LOC113056987;gene-LOC113057042;gene-LOC113057061;gene-LOC113066134;gene-LOC113071271;gene-LOC113071275;gene-LOC113076267;gene-LOC113099200;gene-LOC113100362;gene-LOC113107334;gene-LOC113108436;gene-LOC113114206;gene-LOC113115116;gene-LOC11311…
GO:0006220	pyrimidine nucleotide metabolic process	0.0026	0.001	2.7	0.168902	0.663879	gene-LOC113069658;gene-LOC113083470
GO:0006458	'de novo' protein folding	0.0026	0.001	2.7	0.168902	0.663879	Carassius_auratus_newGene_891;gene-LOC113057848
GO:0007460	R8 cell fate commitment	0.0026	0.001	2.7	0.168902	0.663879	Carassius_auratus_newGene_9229;gene-LOC113114016
GO:1903044	protein localization to membrane raft	0.0026	0.001	2.7	0.168902	0.663879	gene-LOC113041686;gene-LOC113066756
GO:0006835	dicarboxylic acid transport	0.0052	0.0028	1.86	0.169218	0.663879	gene-LOC113050216;gene-LOC113060640;gene-LOC113093913;gene-LOC113096689
GO:0036092	phosphatidylinositol-3-phosphate biosynthetic process	0.0052	0.0028	1.86	0.169218	0.663879	gene-LOC113045905;gene-LOC113061640;gene-fgf19;gene-pik3c2g
GO:0051338	regulation of transferase activity	0.0556	0.0477	1.16	0.169603	0.663879	Carassius_auratus_newGene_3329;Carassius_auratus_newGene_5907;Carassius_auratus_newGene_9606;Carassius_auratus_newGene_9779;gene-LOC113045905;gene-LOC113046646;gene-LOC113046799;gene-LOC113048954;gene-LOC113049079;gene-LOC113049082;gene-LOC113049286;gene-LOC113049287;gene-LOC113050445;gene-LOC113055297;gene-LOC113056023;gene-LOC113056987;gene-LOC113057848;gene-LOC113058570;gene-LOC113060623;gene-…
GO:1903707	negative regulation of hemopoiesis	0.0129	0.0091	1.42	0.169887	0.663879	Carassius_auratus_newGene_9229;gene-LOC113045905;gene-LOC113057042;gene-LOC113064843;gene-LOC113068531;gene-LOC113096277;gene-LOC113107216;gene-LOC113114016;gene-LOC113115106;gene-LOC113119445
GO:0006021	inositol biosynthetic process	0.0013	0.0002	5.4	0.170853	0.663879	gene-LOC113045954
GO:0006983	ER overload response	0.0013	0.0002	5.4	0.170853	0.663879	gene-LOC113087172
GO:0009219	pyrimidine deoxyribonucleotide metabolic process	0.0013	0.0002	5.4	0.170853	0.663879	gene-LOC113083470
GO:0009912	auditory receptor cell fate commitment	0.0013	0.0002	5.4	0.170853	0.663879	gene-LOC113114016
GO:0015705	iodide transport	0.0013	0.0002	5.4	0.170853	0.663879	gene-LOC113060640
GO:0016024	CDP-diacylglycerol biosynthetic process	0.0013	0.0002	5.4	0.170853	0.663879	gene-LOC113077852
GO:0016115	terpenoid catabolic process	0.0013	0.0002	5.4	0.170853	0.663879	gene-LOC113043556
GO:0019321	pentose metabolic process	0.0013	0.0002	5.4	0.170853	0.663879	gene-LOC113092992
GO:0031536	positive regulation of exit from mitosis	0.0013	0.0002	5.4	0.170853	0.663879	gene-LOC113116985
GO:0032056	positive regulation of translation in response to stress	0.0013	0.0002	5.4	0.170853	0.663879	gene-LOC113108099
GO:0032637	interleukin-8 production	0.0013	0.0002	5.4	0.170853	0.663879	gene-LOC113058570
GO:0032848	negative regulation of cellular pH reduction	0.0013	0.0002	5.4	0.170853	0.663879	gene-LOC113069124
GO:0036018	cellular response to erythropoietin	0.0013	0.0002	5.4	0.170853	0.663879	gene-LOC113069124
GO:0039526	modulation by virus of host apoptotic process	0.0013	0.0002	5.4	0.170853	0.663879	gene-LOC113069124
GO:0042270	protection from natural killer cell mediated cytotoxicity	0.0013	0.0002	5.4	0.170853	0.663879	gene-LOC113112682
GO:0042426	choline catabolic process	0.0013	0.0002	5.4	0.170853	0.663879	gene-LOC113038855
GO:0042539	hypotonic salinity response	0.0013	0.0002	5.4	0.170853	0.663879	gene-LOC113043144
GO:0042779	tRNA 3'-trailer cleavage	0.0013	0.0002	5.4	0.170853	0.663879	gene-LOC113051811
GO:0043249	erythrocyte maturation	0.0013	0.0002	5.4	0.170853	0.663879	gene-LOC113092992
GO:0043375	CD8-positive, alpha-beta T cell lineage commitment	0.0013	0.0002	5.4	0.170853	0.663879	gene-LOC113069124
GO:0044794	positive regulation by host of viral process	0.0013	0.0002	5.4	0.170853	0.663879	gene-LOC113117674
GO:0045608	negative regulation of auditory receptor cell differentiation	0.0013	0.0002	5.4	0.170853	0.663879	gene-LOC113114016
GO:0045632	negative regulation of mechanoreceptor differentiation	0.0013	0.0002	5.4	0.170853	0.663879	gene-LOC113114016
GO:0046794	transport of virus	0.0013	0.0002	5.4	0.170853	0.663879	gene-LOC113066756
GO:0050857	positive regulation of antigen receptor-mediated signaling pathway	0.0013	0.0002	5.4	0.170853	0.663879	gene-LOC113096277
GO:0050862	positive regulation of T cell receptor signaling pathway	0.0013	0.0002	5.4	0.170853	0.663879	gene-LOC113096277
GO:0060120	inner ear receptor cell fate commitment	0.0013	0.0002	5.4	0.170853	0.663879	gene-LOC113114016
GO:0060154	cellular process regulating host cell cycle in response to virus	0.0013	0.0002	5.4	0.170853	0.663879	gene-LOC113069124
GO:0061303	cornea development in camera-type eye	0.0013	0.0002	5.4	0.170853	0.663879	Carassius_auratus_newGene_3329
GO:0070073	clustering of voltage-gated calcium channels	0.0013	0.0002	5.4	0.170853	0.663879	gene-LOC113068294
GO:0071839	apoptotic process in bone marrow	0.0013	0.0002	5.4	0.170853	0.663879	gene-LOC113069124
GO:0071934	thiamine transmembrane transport	0.0013	0.0002	5.4	0.170853	0.663879	gene-LOC113096689
GO:0072177	mesonephric duct development	0.0013	0.0002	5.4	0.170853	0.663879	gene-LOC113038742
GO:0097343	ripoptosome assembly	0.0013	0.0002	5.4	0.170853	0.663879	gene-LOC113096277
GO:1901026	ripoptosome assembly involved in necroptotic process	0.0013	0.0002	5.4	0.170853	0.663879	gene-LOC113096277
GO:1901569	fatty acid derivative catabolic process	0.0013	0.0002	5.4	0.170853	0.663879	gene-LOC113098224
GO:1902173	negative regulation of keratinocyte apoptotic process	0.0013	0.0002	5.4	0.170853	0.663879	gene-LOC113112682
GO:1905217	response to astaxanthin	0.0013	0.0002	5.4	0.170853	0.663879	gene-LOC113069124
GO:1905218	cellular response to astaxanthin	0.0013	0.0002	5.4	0.170853	0.663879	gene-LOC113069124
GO:1990044	protein localization to lipid droplet	0.0013	0.0002	5.4	0.170853	0.663879	gene-LOC113091618
GO:2000981	negative regulation of inner ear receptor cell differentiation	0.0013	0.0002	5.4	0.170853	0.663879	gene-LOC113114016
GO:1901360	organic cyclic compound metabolic process	0.1176	0.1066	1.1	0.1728	0.670971	Carassius_auratus_newGene_10544;Carassius_auratus_newGene_5863;Carassius_auratus_newGene_5907;Carassius_auratus_newGene_6735;Carassius_auratus_newGene_8844;Carassius_auratus_newGene_9606;Carassius_auratus_newGene_9779;gene-LOC113038733;gene-LOC113038855;gene-LOC113038900;gene-LOC113039600;gene-LOC113039735;gene-LOC113040380;gene-LOC113041686;gene-LOC113044073;gene-LOC113044088;gene-LOC113046101;g…
GO:0045069	regulation of viral genome replication	0.0039	0.0019	2.09	0.173243	0.671325	gene-LOC113044088;gene-LOC113057604;gene-LOC113069124
GO:1901985	positive regulation of protein acetylation	0.0039	0.0019	2.09	0.173243	0.671325	gene-LOC113058570;gene-LOC113076123;gene-LOC113106421
GO:0009268	response to pH	0.0052	0.0028	1.84	0.173746	0.671325	gene-LOC113043144;gene-LOC113050216;gene-LOC113069658;gene-LOC113093913
GO:0016052	carbohydrate catabolic process	0.0052	0.0028	1.84	0.173746	0.671325	gene-LOC113050553;gene-LOC113112470;gene-LOC113117637;gene-sord
GO:0035010	encapsulation of foreign target	0.0052	0.0028	1.84	0.173746	0.671325	gene-LOC113039600;gene-LOC113071160;gene-LOC113078678;gene-LOC113107840
GO:1904385	cellular response to angiotensin	0.0052	0.0028	1.84	0.173746	0.671325	gene-LOC113043144;gene-LOC113060640;gene-LOC113066756;gene-LOC113081671
GO:1905953	negative regulation of lipid localization	0.0052	0.0028	1.84	0.173746	0.671325	Carassius_auratus_newGene_10544;Carassius_auratus_newGene_5863;gene-LOC113054763;gene-LOC113106903
GO:0008654	phospholipid biosynthetic process	0.0155	0.0114	1.36	0.174004	0.671851	Carassius_auratus_newGene_7372;gene-LOC113038855;gene-LOC113045905;gene-LOC113061640;gene-LOC113070191;gene-LOC113106044;gene-LOC113109702;gene-LOC113110844;gene-LOC113114074;gene-fgf19;gene-mvk;gene-pik3c2g
GO:0002068	glandular epithelial cell development	0.0026	0.001	2.62	0.177199	0.680842	gene-LOC113114016;gene-LOC113116985
GO:0006663	platelet activating factor biosynthetic process	0.0026	0.001	2.62	0.177199	0.680842	gene-LOC113070191;gene-LOC113106044
GO:0019320	hexose catabolic process	0.0026	0.001	2.62	0.177199	0.680842	gene-LOC113050553;gene-LOC113117637
GO:0032328	alanine transport	0.0026	0.001	2.62	0.177199	0.680842	gene-LOC113050216;gene-LOC113093913
GO:0043369	CD4-positive or CD8-positive, alpha-beta T cell lineage commitment	0.0026	0.001	2.62	0.177199	0.680842	gene-LOC113069124;gene-LOC113096277
GO:0045955	negative regulation of calcium ion-dependent exocytosis	0.0026	0.001	2.62	0.177199	0.680842	gene-LOC113065879;gene-LOC113106460
GO:0051904	pigment granule transport	0.0026	0.001	2.62	0.177199	0.680842	gene-LOC113040243;gene-LOC113102999
GO:0071402	cellular response to lipoprotein particle stimulus	0.0052	0.0028	1.82	0.178314	0.684651	Carassius_auratus_newGene_10544;Carassius_auratus_newGene_5863;gene-LOC113054763;gene-LOC113058570
GO:0035641	locomotory exploration behavior	0.0039	0.0019	2.06	0.178998	0.686317	gene-LOC113071275;gene-LOC113093088;gene-LOC113100362
GO:0071071	regulation of phospholipid biosynthetic process	0.0039	0.0019	2.06	0.178998	0.686317	gene-LOC113069399;gene-LOC113099200;gene-LOC113106044
GO:0017158	regulation of calcium ion-dependent exocytosis	0.0065	0.0039	1.67	0.180004	0.688255	gene-LOC113065879;gene-LOC113067717;gene-LOC113069124;gene-LOC113093088;gene-LOC113106460
GO:0032649	regulation of interferon-gamma production	0.0065	0.0039	1.67	0.180004	0.688255	gene-LOC113055011;gene-LOC113068531;gene-LOC113081866;gene-LOC113107216;gene-LOC113112682
GO:0032873	negative regulation of stress-activated MAPK cascade	0.0065	0.0039	1.67	0.180004	0.688255	Carassius_auratus_newGene_9229;gene-LOC113055524;gene-LOC113057848;gene-LOC113061545;gene-LOC113112682
GO:0070303	negative regulation of stress-activated protein kinase signaling cascade	0.0065	0.0039	1.67	0.180004	0.688255	Carassius_auratus_newGene_9229;gene-LOC113055524;gene-LOC113057848;gene-LOC113061545;gene-LOC113112682
GO:0002761	regulation of myeloid leukocyte differentiation	0.0103	0.007	1.47	0.180149	0.688332	gene-LOC113043144;gene-LOC113045905;gene-LOC113064843;gene-LOC113068531;gene-LOC113107216;gene-LOC113107457;gene-LOC113115106;gene-LOC113119445
GO:1902882	regulation of response to oxidative stress	0.0078	0.0049	1.58	0.181282	0.691579	gene-LOC113044802;gene-LOC113048954;gene-LOC113057848;gene-LOC113062564;gene-LOC113099200;gene-LOC113109593
GO:0045744	negative regulation of G-protein coupled receptor protein signaling pathway	0.0052	0.0029	1.8	0.182923	0.691579	gene-LOC113049079;gene-LOC113049082;gene-LOC113049286;gene-LOC113049287
GO:0071711	basement membrane organization	0.0052	0.0029	1.8	0.182923	0.691579	Carassius_auratus_newGene_3872;gene-LOC113045436;gene-LOC113051821;gene-LOC113108436
GO:0030308	negative regulation of cell growth	0.0181	0.0138	1.31	0.183288	0.691579	gene-LOC113053331;gene-LOC113056812;gene-LOC113056987;gene-LOC113069124;gene-LOC113069658;gene-LOC113071275;gene-LOC113077428;gene-LOC113092992;gene-LOC113100362;gene-LOC113107334;gene-LOC113108126;gene-LOC113108503;gene-LOC113116621;gene-LOC113117674
GO:0002366	leukocyte activation involved in immune response	0.0258	0.0207	1.25	0.184228	0.691579	gene-LOC113038734;gene-LOC113040380;gene-LOC113046984;gene-LOC113050553;gene-LOC113057061;gene-LOC113061666;gene-LOC113062564;gene-LOC113066120;gene-LOC113069658;gene-LOC113071160;gene-LOC113080866;gene-LOC113106044;gene-LOC113108099;gene-LOC113112470;gene-LOC113112682;gene-LOC113114016;gene-LOC113118058;gene-LOC113118438;gene-slc2a5;gene-txndc5
GO:0097191	extrinsic apoptotic signaling pathway	0.0078	0.0049	1.57	0.184736	0.691579	gene-LOC113045905;gene-LOC113061545;gene-LOC113068531;gene-LOC113069124;gene-LOC113107216;gene-LOC113115223
GO:0001774	microglial cell activation	0.0039	0.0019	2.03	0.184804	0.691579	gene-LOC113068531;gene-LOC113099200;gene-LOC113107216
GO:0006730	one-carbon metabolic process	0.0039	0.0019	2.03	0.184804	0.691579	gene-LOC113050260;gene-LOC113050708;gene-LOC113094248
GO:0071869	response to catecholamine	0.0039	0.0019	2.03	0.184804	0.691579	gene-LOC113058570;gene-LOC113099200;gene-LOC113106421
GO:0002360	T cell lineage commitment	0.0026	0.001	2.54	0.185557	0.691579	gene-LOC113069124;gene-LOC113096277
GO:0015721	bile acid and bile salt transport	0.0026	0.001	2.54	0.185557	0.691579	gene-LOC113118058;gene-LOC113118438
GO:0033762	response to glucagon	0.0026	0.001	2.54	0.185557	0.691579	Carassius_auratus_newGene_5863;gene-LOC113054763
GO:0038033	positive regulation of endothelial cell chemotaxis by VEGF-activated vascular
endothelial growth factor receptor signaling pathway	0.0026	0.001	2.54	0.185557	0.691579	gene-LOC113048954;gene-LOC113114206
GO:0051088	PMA-inducible membrane protein ectodomain proteolysis	0.0026	0.001	2.54	0.185557	0.691579	gene-LOC113056987;gene-LOC113107334
GO:2001046	positive regulation of integrin-mediated signaling pathway	0.0026	0.001	2.54	0.185557	0.691579	gene-LOC113057042;gene-LOC113094715
GO:0071214	cellular response to abiotic stimulus	0.0207	0.0161	1.28	0.186025	0.691579	gene-LOC113045905;gene-LOC113050216;gene-LOC113050553;gene-LOC113056812;gene-LOC113058570;gene-LOC113066756;gene-LOC113068531;gene-LOC113069124;gene-LOC113069658;gene-LOC113087172;gene-LOC113093913;gene-LOC113107216;gene-LOC113109115;gene-LOC113110695;gene-LOC113110760;gene-LOC113112682
GO:1901566	organonitrogen compound biosynthetic process	0.0426	0.0361	1.18	0.186227	0.691579	Carassius_auratus_newGene_10544;Carassius_auratus_newGene_7372;gene-LOC113038855;gene-LOC113044655;gene-LOC113045240;gene-LOC113050553;gene-LOC113054437;gene-LOC113057604;gene-LOC113059995;gene-LOC113060093;gene-LOC113060640;gene-LOC113070191;gene-LOC113072309;gene-LOC113072373;gene-LOC113081671;gene-LOC113083470;gene-LOC113092992;gene-LOC113099989;gene-LOC113105918;gene-LOC113106044;gene-LOC1131…
GO:0071236	cellular response to antibiotic	0.0129	0.0093	1.39	0.186967	0.691579	Carassius_auratus_newGene_5907;Carassius_auratus_newGene_9606;Carassius_auratus_newGene_9779;gene-LOC113048954;gene-LOC113055297;gene-LOC113070191;gene-LOC113071160;gene-LOC113087172;gene-LOC113109851;gene-LOC113117674
GO:0098693	regulation of synaptic vesicle cycle	0.0065	0.0039	1.65	0.187871	0.691579	gene-LOC113065879;gene-LOC113067717;gene-LOC113069124;gene-LOC113093088;gene-LOC113106460
GO:0045598	regulation of fat cell differentiation	0.0078	0.005	1.56	0.188216	0.691579	Carassius_auratus_newGene_7372;gene-LOC113045006;gene-LOC113069658;gene-LOC113076748;gene-LOC113110954;gene-LOC113119445
GO:0045807	positive regulation of endocytosis	0.0168	0.0127	1.32	0.189605	0.691579	Carassius_auratus_newGene_10544;Carassius_auratus_newGene_11569;gene-LOC113041310;gene-LOC113061640;gene-LOC113066120;gene-LOC113066756;gene-LOC113069124;gene-LOC113080386;gene-LOC113093088;gene-LOC113099200;gene-LOC113114016;gene-pik3c2g;gene-txndc5
GO:0000491	small nucleolar ribonucleoprotein complex assembly	0.0013	0.0003	4.8	0.190049	0.691579	gene-LOC113081967
GO:0001516	prostaglandin biosynthetic process	0.0013	0.0003	4.8	0.190049	0.691579	gene-LOC113098224
GO:0002036	regulation of L-glutamate transport	0.0013	0.0003	4.8	0.190049	0.691579	gene-LOC113055524
GO:0002326	B cell lineage commitment	0.0013	0.0003	4.8	0.190049	0.691579	gene-LOC113069124
GO:0002785	negative regulation of antimicrobial peptide production	0.0013	0.0003	4.8	0.190049	0.691579	gene-LOC113094716
GO:0006054	N-acetylneuraminate metabolic process	0.0013	0.0003	4.8	0.190049	0.691579	gene-LOC113107207
GO:0006085	acetyl-CoA biosynthetic process	0.0013	0.0003	4.8	0.190049	0.691579	gene-LOC113047232
GO:0006207	'de novo' pyrimidine nucleobase biosynthetic process	0.0013	0.0003	4.8	0.190049	0.691579	gene-LOC113038039
GO:0009186	deoxyribonucleoside diphosphate metabolic process	0.0013	0.0003	4.8	0.190049	0.691579	gene-LOC113083470
GO:0019050	suppression by virus of host apoptotic process	0.0013	0.0003	4.8	0.190049	0.691579	gene-LOC113069124
GO:0019249	lactate biosynthetic process	0.0013	0.0003	4.8	0.190049	0.691579	gene-LOC113055524
GO:0030167	proteoglycan catabolic process	0.0013	0.0003	4.8	0.190049	0.691579	gene-LOC113038734
GO:0032241	positive regulation of nucleobase-containing compound transport	0.0013	0.0003	4.8	0.190049	0.691579	gene-LOC113113761
GO:0032445	fructose import	0.0013	0.0003	4.8	0.190049	0.691579	gene-slc2a5
GO:0035469	determination of pancreatic left/right asymmetry	0.0013	0.0003	4.8	0.190049	0.691579	gene-LOC113114016
GO:0036037	CD8-positive, alpha-beta T cell activation	0.0013	0.0003	4.8	0.190049	0.691579	gene-LOC113069124
GO:0036490	regulation of translation in response to endoplasmic reticulum stress	0.0013	0.0003	4.8	0.190049	0.691579	gene-LOC113108099
GO:0036491	regulation of translation initiation in response to endoplasmic reticulum stress	0.0013	0.0003	4.8	0.190049	0.691579	gene-LOC113108099
GO:0038167	epidermal growth factor receptor signaling pathway via positive regulation of
NF-kappaB transcription factor activity	0.0013	0.0003	4.8	0.190049	0.691579	gene-LOC113107457
GO:0038168	epidermal growth factor receptor signaling pathway via I-kappaB kinase/NF-kappaB
cascade	0.0013	0.0003	4.8	0.190049	0.691579	gene-LOC113107457
GO:0043201	response to leucine	0.0013	0.0003	4.8	0.190049	0.691579	gene-LOC113106421
GO:0043374	CD8-positive, alpha-beta T cell differentiation	0.0013	0.0003	4.8	0.190049	0.691579	gene-LOC113069124
GO:0043545	molybdopterin cofactor metabolic process	0.0013	0.0003	4.8	0.190049	0.691579	gene-LOC113117268
GO:0045714	regulation of low-density lipoprotein particle receptor biosynthetic process	0.0013	0.0003	4.8	0.190049	0.691579	gene-LOC113045577
GO:0045716	positive regulation of low-density lipoprotein particle receptor biosynthetic
process	0.0013	0.0003	4.8	0.190049	0.691579	gene-LOC113045577
GO:0046457	prostanoid biosynthetic process	0.0013	0.0003	4.8	0.190049	0.691579	gene-LOC113098224
GO:0046833	positive regulation of RNA export from nucleus	0.0013	0.0003	4.8	0.190049	0.691579	gene-LOC113113761
GO:0051189	prosthetic group metabolic process	0.0013	0.0003	4.8	0.190049	0.691579	gene-LOC113117268
GO:0051791	medium-chain fatty acid metabolic process	0.0013	0.0003	4.8	0.190049	0.691579	gene-LOC113116610
GO:0051941	regulation of amino acid uptake involved in synaptic transmission	0.0013	0.0003	4.8	0.190049	0.691579	gene-LOC113055524
GO:0051946	regulation of glutamate uptake involved in transmission of nerve impulse	0.0013	0.0003	4.8	0.190049	0.691579	gene-LOC113055524
GO:0060567	negative regulation of DNA-templated transcription, termination	0.0013	0.0003	4.8	0.190049	0.691579	gene-LOC113055524
GO:0060842	arterial endothelial cell differentiation	0.0013	0.0003	4.8	0.190049	0.691579	gene-LOC113114016
GO:0061043	regulation of vascular wound healing	0.0013	0.0003	4.8	0.190049	0.691579	gene-LOC113117022
GO:0061314	Notch signaling involved in heart development	0.0013	0.0003	4.8	0.190049	0.691579	gene-LOC113114016
GO:0061484	hematopoietic stem cell homeostasis	0.0013	0.0003	4.8	0.190049	0.691579	gene-LOC113063914
GO:0071910	determination of liver left/right asymmetry	0.0013	0.0003	4.8	0.190049	0.691579	gene-LOC113114016
GO:0090151	establishment of protein localization to mitochondrial membrane	0.0013	0.0003	4.8	0.190049	0.691579	gene-LOC113057848
GO:0090240	positive regulation of histone H4 acetylation	0.0013	0.0003	4.8	0.190049	0.691579	gene-LOC113076123
GO:0097167	circadian regulation of translation	0.0013	0.0003	4.8	0.190049	0.691579	gene-LOC113055524
GO:0098704	carbohydrate import across plasma membrane	0.0013	0.0003	4.8	0.190049	0.691579	gene-slc2a5
GO:1903332	regulation of protein folding	0.0013	0.0003	4.8	0.190049	0.691579	gene-LOC113087172
GO:1903596	regulation of gap junction assembly	0.0013	0.0003	4.8	0.190049	0.691579	gene-LOC113066756
GO:1903598	positive regulation of gap junction assembly	0.0013	0.0003	4.8	0.190049	0.691579	gene-LOC113066756
GO:1903925	response to bisphenol A	0.0013	0.0003	4.8	0.190049	0.691579	gene-LOC113056812
GO:1904183	negative regulation of pyruvate dehydrogenase activity	0.0013	0.0003	4.8	0.190049	0.691579	gene-LOC113119880
GO:1904702	regulation of protein localization to cell-cell adherens junction	0.0013	0.0003	4.8	0.190049	0.691579	Carassius_auratus_newGene_11569
GO:1904703	negative regulation of protein localization to cell-cell adherens junction	0.0013	0.0003	4.8	0.190049	0.691579	Carassius_auratus_newGene_11569
GO:1990539	fructose import across plasma membrane	0.0013	0.0003	4.8	0.190049	0.691579	gene-slc2a5
GO:2000323	negative regulation of glucocorticoid receptor signaling pathway	0.0013	0.0003	4.8	0.190049	0.691579	gene-LOC113055524
GO:2000766	negative regulation of cytoplasmic translation	0.0013	0.0003	4.8	0.190049	0.691579	gene-LOC113105013
GO:1903900	regulation of viral life cycle	0.0065	0.0039	1.64	0.19185	0.697674	gene-LOC113044088;gene-LOC113044802;gene-LOC113057604;gene-LOC113069124;gene-LOC113109593
GO:0009651	response to salt stress	0.0052	0.0029	1.76	0.192256	0.697766	gene-LOC113043144;gene-LOC113065879;gene-LOC113081671;gene-LOC113106460
GO:0034404	nucleobase-containing small molecule biosynthetic process	0.0052	0.0029	1.76	0.192256	0.697766	gene-LOC113050553;gene-LOC113069658;gene-LOC113080866;gene-LOC113117637
GO:0046885	regulation of hormone biosynthetic process	0.0052	0.0029	1.76	0.192256	0.697766	gene-LOC113053331;gene-LOC113106421;gene-LOC113108126;gene-LOC113108503
GO:0003309	type B pancreatic cell differentiation	0.0026	0.001	2.47	0.19397	0.699831	gene-LOC113114016;gene-LOC113116985
GO:0030853	negative regulation of granulocyte differentiation	0.0026	0.001	2.47	0.19397	0.699831	gene-LOC113064843;gene-LOC113119445
GO:0032647	regulation of interferon-alpha production	0.0026	0.001	2.47	0.19397	0.699831	gene-LOC113068531;gene-LOC113107216
GO:0032770	positive regulation of monooxygenase activity	0.0026	0.001	2.47	0.19397	0.699831	gene-LOC113044655;gene-LOC113120523
GO:0032981	mitochondrial respiratory chain complex I assembly	0.0026	0.001	2.47	0.19397	0.699831	gene-LOC113097514;gene-LOC113097729
GO:0045605	negative regulation of epidermal cell differentiation	0.0026	0.001	2.47	0.19397	0.699831	gene-LOC113060623;gene-LOC113114016
GO:0051000	positive regulation of nitric-oxide synthase activity	0.0026	0.001	2.47	0.19397	0.699831	gene-LOC113044655;gene-LOC113120523
GO:0055093	response to hyperoxia	0.0026	0.001	2.47	0.19397	0.699831	gene-LOC113058570;gene-LOC113066756
GO:0099515	actin filament-based transport	0.0026	0.001	2.47	0.19397	0.699831	Carassius_auratus_newGene_11569;gene-LOC113037727
GO:0090050	positive regulation of cell migration involved in sprouting angiogenesis	0.0039	0.002	1.96	0.19656	0.708248	gene-LOC113061640;gene-LOC113114206;gene-pik3c2g
GO:1905898	positive regulation of response to endoplasmic reticulum stress	0.0039	0.002	1.96	0.19656	0.708248	gene-LOC113045905;gene-LOC113066756;gene-LOC113099200
GO:1901890	positive regulation of cell junction assembly	0.0052	0.003	1.75	0.196978	0.709288	gene-LOC113066756;gene-LOC113069658;gene-LOC113114206;gene-LOC113117674
GO:0071375	cellular response to peptide hormone stimulus	0.022	0.0174	1.26	0.197815	0.711836	Carassius_auratus_newGene_5863;Carassius_auratus_newGene_7372;gene-LOC113043144;gene-LOC113045905;gene-LOC113050445;gene-LOC113054763;gene-LOC113058570;gene-LOC113060640;gene-LOC113061640;gene-LOC113066756;gene-LOC113069124;gene-LOC113069658;gene-LOC113081671;gene-LOC113081810;gene-LOC113096320;gene-LOC113117674;gene-pik3c2g
GO:0003073	regulation of systemic arterial blood pressure	0.0078	0.0051	1.53	0.198805	0.714022	gene-LOC113042243;gene-LOC113044584;gene-LOC113058570;gene-LOC113081671;gene-LOC113092992;gene-slc2a5
GO:0046834	lipid phosphorylation	0.0078	0.0051	1.53	0.198805	0.714022	gene-LOC113045905;gene-LOC113046799;gene-LOC113061640;gene-LOC113081810;gene-fgf19;gene-pik3c2g
GO:0009123	nucleoside monophosphate metabolic process	0.009	0.0061	1.48	0.198941	0.714022	gene-LOC113041686;gene-LOC113050553;gene-LOC113069658;gene-LOC113072309;gene-LOC113072373;gene-LOC113083470;gene-LOC113117637
GO:0051262	protein tetramerization	0.009	0.0061	1.48	0.198941	0.714022	gene-LOC113038855;gene-LOC113046558;gene-LOC113049878;gene-LOC113060640;gene-LOC113093088;gene-LOC113099200;gene-LOC113115116
GO:0009755	hormone-mediated signaling pathway	0.0129	0.0094	1.37	0.199621	0.715996	gene-LOC113044410;gene-LOC113046710;gene-LOC113054971;gene-LOC113056458;gene-LOC113056812;gene-LOC113068652;gene-LOC113069223;gene-LOC113069466;gene-LOC113096320;gene-LOC113106421
GO:0010033	response to organic substance	0.1421	0.1314	1.08	0.200193	0.717579	Carassius_auratus_newGene_10544;Carassius_auratus_newGene_5863;Carassius_auratus_newGene_5907;Carassius_auratus_newGene_6735;Carassius_auratus_newGene_7372;Carassius_auratus_newGene_8844;Carassius_auratus_newGene_9606;Carassius_auratus_newGene_9779;gene-LOC113038733;gene-LOC113038855;gene-LOC113038874;gene-LOC113038900;gene-LOC113039429;gene-LOC113041310;gene-LOC113042243;gene-LOC113042987;gene-L…
GO:0001816	cytokine production	0.0116	0.0083	1.39	0.200488	0.718168	Carassius_auratus_newGene_10544;gene-LOC113042987;gene-LOC113046558;gene-LOC113055775;gene-LOC113058570;gene-LOC113065879;gene-LOC113092992;gene-LOC113099200;gene-LOC113106460
GO:0050829	defense response to Gram-negative bacterium	0.009	0.0062	1.47	0.20217	0.720277	gene-LOC113041310;gene-LOC113048886;gene-LOC113058570;gene-LOC113060217;gene-LOC113061666;gene-LOC113099200;gene-LOC113116456
GO:0002026	regulation of the force of heart contraction	0.0026	0.0011	2.4	0.20243	0.720277	gene-LOC113058570;gene-LOC113066756
GO:0010523	negative regulation of calcium ion transport into cytosol	0.0026	0.0011	2.4	0.20243	0.720277	gene-LOC113058570;gene-LOC113069124
GO:0014047	glutamate secretion	0.0026	0.0011	2.4	0.20243	0.720277	gene-LOC113050216;gene-LOC113093913
GO:0043696	dedifferentiation	0.0026	0.0011	2.4	0.20243	0.720277	Carassius_auratus_newGene_9229;gene-LOC113116985
GO:0043697	cell dedifferentiation	0.0026	0.0011	2.4	0.20243	0.720277	Carassius_auratus_newGene_9229;gene-LOC113116985
GO:0060143	positive regulation of syncytium formation by plasma membrane fusion	0.0026	0.0011	2.4	0.20243	0.720277	gene-LOC113056987;gene-LOC113107334
GO:2000427	positive regulation of apoptotic cell clearance	0.0039	0.002	1.93	0.202505	0.720277	Carassius_auratus_newGene_10544;gene-LOC113066120;gene-txndc5
GO:2001252	positive regulation of chromosome organization	0.0116	0.0084	1.39	0.203243	0.720277	Carassius_auratus_newGene_5863;Carassius_auratus_newGene_7372;gene-LOC113054763;gene-LOC113058570;gene-LOC113062169;gene-LOC113076101;gene-LOC113076123;gene-LOC113106421;gene-LOC113107572
GO:0048521	negative regulation of behavior	0.0065	0.004	1.6	0.203963	0.720277	gene-LOC113049079;gene-LOC113049082;gene-LOC113049286;gene-LOC113049287;gene-LOC113056812
GO:0046474	glycerophospholipid biosynthetic process	0.0129	0.0095	1.36	0.204784	0.720277	Carassius_auratus_newGene_7372;gene-LOC113038855;gene-LOC113045905;gene-LOC113061640;gene-LOC113070191;gene-LOC113106044;gene-LOC113109702;gene-LOC113110844;gene-fgf19;gene-pik3c2g
GO:0071322	cellular response to carbohydrate stimulus	0.0103	0.0073	1.42	0.206374	0.720277	gene-LOC113038733;gene-LOC113042243;gene-LOC113044584;gene-LOC113046101;gene-LOC113060640;gene-LOC113069124;gene-LOC113106421;gene-slc2a5
GO:0010828	positive regulation of glucose transport	0.0052	0.003	1.71	0.206525	0.720277	gene-LOC113045905;gene-LOC113105992;gene-LOC113105993;gene-LOC113113489
GO:0010039	response to iron ion	0.0039	0.002	1.91	0.208492	0.720277	gene-LOC113045905;gene-LOC113069124;gene-LOC113092992
GO:0042108	positive regulation of cytokine biosynthetic process	0.0039	0.002	1.91	0.208492	0.720277	gene-LOC113048954;gene-LOC113068531;gene-LOC113107216
GO:0043114	regulation of vascular permeability	0.0039	0.002	1.91	0.208492	0.720277	gene-LOC113081693;gene-LOC113099603;gene-LOC113116621
GO:1900015	regulation of cytokine production involved in inflammatory response	0.0039	0.002	1.91	0.208492	0.720277	gene-LOC113046558;gene-LOC113055524;gene-LOC113058570
GO:1903055	positive regulation of extracellular matrix organization	0.0039	0.002	1.91	0.208492	0.720277	gene-LOC113042243;gene-LOC113044584;gene-LOC113051821
GO:0000715	nucleotide-excision repair, DNA damage recognition	0.0013	0.0003	4.32	0.2088	0.720277	gene-LOC113044088
GO:0003310	pancreatic A cell differentiation	0.0013	0.0003	4.32	0.2088	0.720277	gene-LOC113116985
GO:0006844	acyl carnitine transport	0.0013	0.0003	4.32	0.2088	0.720277	gene-LOC113114271
GO:0007287	Nebenkern assembly	0.0013	0.0003	4.32	0.2088	0.720277	gene-LOC113060093
GO:0008300	isoprenoid catabolic process	0.0013	0.0003	4.32	0.2088	0.720277	gene-LOC113043556
GO:0010044	response to aluminum ion	0.0013	0.0003	4.32	0.2088	0.720277	gene-LOC113069124
GO:0010459	negative regulation of heart rate	0.0013	0.0003	4.32	0.2088	0.720277	gene-LOC113045905
GO:0010512	negative regulation of phosphatidylinositol biosynthetic process	0.0013	0.0003	4.32	0.2088	0.720277	gene-LOC113069399
GO:0014806	smooth muscle hyperplasia	0.0013	0.0003	4.32	0.2088	0.720277	gene-LOC113058570
GO:0014900	muscle hyperplasia	0.0013	0.0003	4.32	0.2088	0.720277	gene-LOC113058570
GO:0016998	cell wall macromolecule catabolic process	0.0013	0.0003	4.32	0.2088	0.720277	gene-LOC113113605
GO:0021523	somatic motor neuron differentiation	0.0013	0.0003	4.32	0.2088	0.720277	gene-LOC113114016
GO:0021747	cochlear nucleus development	0.0013	0.0003	4.32	0.2088	0.720277	gene-LOC113069124
GO:0032218	riboflavin transport	0.0013	0.0003	4.32	0.2088	0.720277	gene-LOC113116559
GO:0032889	regulation of vacuole fusion, non-autophagic	0.0013	0.0003	4.32	0.2088	0.720277	gene-LOC113065773
GO:0034316	negative regulation of Arp2/3 complex-mediated actin nucleation	0.0013	0.0003	4.32	0.2088	0.720277	gene-LOC113056796
GO:0034638	phosphatidylcholine catabolic process	0.0013	0.0003	4.32	0.2088	0.720277	gene-LOC113069658
GO:0036066	protein O-linked fucosylation	0.0013	0.0003	4.32	0.2088	0.720277	gene-LOC113054437
GO:0039702	viral budding via host ESCRT complex	0.0013	0.0003	4.32	0.2088	0.720277	Carassius_auratus_newGene_11643
GO:0043651	linoleic acid metabolic process	0.0013	0.0003	4.32	0.2088	0.720277	gene-LOC113117731
GO:0044788	modulation by host of viral process	0.0013	0.0003	4.32	0.2088	0.720277	gene-LOC113117674
GO:0045607	regulation of auditory receptor cell differentiation	0.0013	0.0003	4.32	0.2088	0.720277	gene-LOC113114016
GO:0045631	regulation of mechanoreceptor differentiation	0.0013	0.0003	4.32	0.2088	0.720277	gene-LOC113114016
GO:0045634	regulation of melanocyte differentiation	0.0013	0.0003	4.32	0.2088	0.720277	gene-LOC113069124
GO:0045636	positive regulation of melanocyte differentiation	0.0013	0.0003	4.32	0.2088	0.720277	gene-LOC113069124
GO:0051639	actin filament network formation	0.0013	0.0003	4.32	0.2088	0.720277	gene-LOC113052936
GO:0060907	positive regulation of macrophage cytokine production	0.0013	0.0003	4.32	0.2088	0.720277	gene-LOC113056023
GO:0061031	endodermal digestive tract morphogenesis	0.0013	0.0003	4.32	0.2088	0.720277	gene-LOC113045436
GO:0061042	vascular wound healing	0.0013	0.0003	4.32	0.2088	0.720277	gene-LOC113038734
GO:0061081	positive regulation of myeloid leukocyte cytokine production involved in immune
response	0.0013	0.0003	4.32	0.2088	0.720277	gene-LOC113056023
GO:0070966	nuclear-transcribed mRNA catabolic process, no-go decay	0.0013	0.0003	4.32	0.2088	0.720277	gene-LOC113072471
GO:0071244	cellular response to carbon dioxide	0.0013	0.0003	4.32	0.2088	0.720277	gene-LOC113043144
GO:0071403	cellular response to high density lipoprotein particle stimulus	0.0013	0.0003	4.32	0.2088	0.720277	gene-LOC113058570
GO:0090077	foam cell differentiation	0.0013	0.0003	4.32	0.2088	0.720277	gene-ldah
GO:0098939	dendritic transport of mitochondrion	0.0013	0.0003	4.32	0.2088	0.720277	gene-LOC113060093
GO:1902172	regulation of keratinocyte apoptotic process	0.0013	0.0003	4.32	0.2088	0.720277	gene-LOC113112682
GO:1902646	regulation of 1-phosphatidyl-1D-myo-inositol 4,5-bisphosphate biosynthetic
process	0.0013	0.0003	4.32	0.2088	0.720277	gene-LOC113069399
GO:1902647	negative regulation of 1-phosphatidyl-1D-myo-inositol 4,5-bisphosphate
biosynthetic process	0.0013	0.0003	4.32	0.2088	0.720277	gene-LOC113069399
GO:1904177	regulation of adipose tissue development	0.0013	0.0003	4.32	0.2088	0.720277	gene-LOC113114074
GO:2000980	regulation of inner ear receptor cell differentiation	0.0013	0.0003	4.32	0.2088	0.720277	gene-LOC113114016
GO:2001246	negative regulation of phosphatidylcholine biosynthetic process	0.0013	0.0003	4.32	0.2088	0.720277	gene-LOC113106044
GO:0050878	regulation of body fluid levels	0.0284	0.0235	1.21	0.209498	0.721221	gene-LOC113038734;gene-LOC113038872;gene-LOC113041310;gene-LOC113042243;gene-LOC113044584;gene-LOC113045905;gene-LOC113046799;gene-LOC113048499;gene-LOC113050445;gene-LOC113053331;gene-LOC113058570;gene-LOC113060623;gene-LOC113066756;gene-LOC113074642;gene-LOC113080866;gene-LOC113094715;gene-LOC113096320;gene-LOC113108126;gene-LOC113108503;gene-LOC113115106;gene-LOC113115116;gene-LOC113116621
GO:0007033	vacuole organization	0.0078	0.0051	1.51	0.209609	0.721221	Carassius_auratus_newGene_10544;gene-LOC113058603;gene-LOC113061545;gene-LOC113061640;gene-LOC113068652;gene-pik3c2g
GO:1900542	regulation of purine nucleotide metabolic process	0.0078	0.0051	1.51	0.209609	0.721221	Carassius_auratus_newGene_9229;gene-LOC113058570;gene-LOC113060741;gene-LOC113063919;gene-LOC113069124;gene-LOC113106421
GO:0030335	positive regulation of cell migration	0.0336	0.0283	1.19	0.210835	0.721221	gene-LOC113038874;gene-LOC113041310;gene-LOC113044655;gene-LOC113044669;gene-LOC113045905;gene-LOC113046646;gene-LOC113048954;gene-LOC113051939;gene-LOC113056987;gene-LOC113058570;gene-LOC113061640;gene-LOC113069124;gene-LOC113069658;gene-LOC113087172;gene-LOC113094715;gene-LOC113095657;gene-LOC113099200;gene-LOC113107334;gene-LOC113108289;gene-LOC113112682;gene-LOC113114206;gene-LOC113116985;gen…
GO:0001878	response to yeast	0.0026	0.0011	2.34	0.210931	0.721221	gene-LOC113045905;gene-LOC113099200
GO:0007451	dorsal/ventral lineage restriction, imaginal disc	0.0026	0.0011	2.34	0.210931	0.721221	Carassius_auratus_newGene_9229;gene-LOC113114016
GO:0032728	positive regulation of interferon-beta production	0.0026	0.0011	2.34	0.210931	0.721221	gene-LOC113068531;gene-LOC113107216
GO:0044126	regulation of growth of symbiont in host	0.0026	0.0011	2.34	0.210931	0.721221	gene-LOC113044073;gene-mcoln2
GO:0044144	modulation of growth of symbiont involved in interaction with host	0.0026	0.0011	2.34	0.210931	0.721221	gene-LOC113044073;gene-mcoln2
GO:0045649	regulation of macrophage differentiation	0.0026	0.0011	2.34	0.210931	0.721221	gene-LOC113064843;gene-LOC113119445
GO:0046469	platelet activating factor metabolic process	0.0026	0.0011	2.34	0.210931	0.721221	gene-LOC113070191;gene-LOC113106044
GO:0048268	clathrin coat assembly	0.0026	0.0011	2.34	0.210931	0.721221	gene-LOC113061640;gene-pik3c2g
GO:1902950	regulation of dendritic spine maintenance	0.0026	0.0011	2.34	0.210931	0.721221	gene-LOC113099200;gene-LOC113117674
GO:2001044	regulation of integrin-mediated signaling pathway	0.0026	0.0011	2.34	0.210931	0.721221	gene-LOC113057042;gene-LOC113094715
GO:0002443	leukocyte mediated immunity	0.022	0.0176	1.24	0.21104	0.721221	gene-LOC113038734;gene-LOC113042987;gene-LOC113050553;gene-LOC113057061;gene-LOC113061666;gene-LOC113062564;gene-LOC113066120;gene-LOC113071160;gene-LOC113080866;gene-LOC113106044;gene-LOC113108099;gene-LOC113112470;gene-LOC113112682;gene-LOC113118058;gene-LOC113118438;gene-slc2a5;gene-txndc5
GO:0031338	regulation of vesicle fusion	0.0052	0.0031	1.69	0.211348	0.721825	gene-LOC113067717;gene-LOC113070191;gene-LOC113116954;gene-usp6nl
GO:0006672	ceramide metabolic process	0.0065	0.0041	1.58	0.212177	0.724064	gene-LOC113045240;gene-LOC113106411;gene-LOC113110956;gene-LOC113116567;gene-LOC113119998
GO:0048771	tissue remodeling	0.0103	0.0074	1.41	0.212399	0.724064	gene-LOC113058570;gene-LOC113066756;gene-LOC113069658;gene-LOC113077637;gene-LOC113094715;gene-LOC113107457;gene-LOC113108289;gene-LOC113114016
GO:1904064	positive regulation of cation transmembrane transport	0.0103	0.0074	1.41	0.212399	0.724064	gene-LOC113041686;gene-LOC113058570;gene-LOC113072309;gene-LOC113072373;gene-LOC113092992;gene-LOC113093088;gene-LOC113094715;gene-LOC113117674
GO:0006140	regulation of nucleotide metabolic process	0.0078	0.0052	1.5	0.213256	0.726537	Carassius_auratus_newGene_9229;gene-LOC113058570;gene-LOC113060741;gene-LOC113063919;gene-LOC113069124;gene-LOC113106421
GO:0009913	epidermal cell differentiation	0.0168	0.013	1.29	0.213774	0.727849	Carassius_auratus_newGene_11569;Carassius_auratus_newGene_3329;gene-LOC113039478;gene-LOC113056987;gene-LOC113083500;gene-LOC113094715;gene-LOC113102999;gene-LOC113107213;gene-LOC113107214;gene-LOC113107334;gene-LOC113114016;gene-LOC113116985;gene-fgf19
GO:0015807	L-amino acid transport	0.0039	0.0021	1.88	0.214517	0.728578	Carassius_auratus_newGene_7423;gene-LOC113050216;gene-LOC113093913
GO:0031281	positive regulation of cyclase activity	0.0039	0.0021	1.88	0.214517	0.728578	gene-LOC113058570;gene-LOC113060741;gene-LOC113063919
GO:0040024	dauer larval development	0.0039	0.0021	1.88	0.214517	0.728578	gene-LOC113045905;gene-LOC113106903;gene-LOC113108967
GO:0045920	negative regulation of exocytosis	0.0039	0.0021	1.88	0.214517	0.728578	gene-LOC113065879;gene-LOC113106460;gene-LOC113116954
GO:0003382	epithelial cell morphogenesis	0.009	0.0063	1.44	0.215283	0.728646	gene-LOC113039478;gene-LOC113060623;gene-LOC113071160;gene-LOC113083500;gene-LOC113094715;gene-LOC113107213;gene-LOC113107214
GO:0035690	cellular response to drug	0.0258	0.0213	1.22	0.216593	0.728646	Carassius_auratus_newGene_5907;Carassius_auratus_newGene_9606;Carassius_auratus_newGene_9779;gene-LOC113043144;gene-LOC113048954;gene-LOC113055297;gene-LOC113056812;gene-LOC113056987;gene-LOC113058570;gene-LOC113069124;gene-LOC113071160;gene-LOC113072349;gene-LOC113081671;gene-LOC113087172;gene-LOC113098483;gene-LOC113106421;gene-LOC113107334;gene-LOC113109851;gene-LOC113114206;gene-LOC113117674
GO:0002758	innate immune response-activating signal transduction	0.0078	0.0052	1.49	0.216925	0.728646	gene-LOC113042987;gene-LOC113057604;gene-LOC113068531;gene-LOC113081810;gene-LOC113096277;gene-LOC113107216
GO:0032091	negative regulation of protein binding	0.0078	0.0052	1.49	0.216925	0.728646	gene-LOC113046646;gene-LOC113056987;gene-LOC113066756;gene-LOC113073996;gene-LOC113087172;gene-LOC113107334
GO:0001890	placenta development	0.0155	0.0119	1.3	0.217141	0.728646	gene-LOC113039478;gene-LOC113053331;gene-LOC113056987;gene-LOC113060623;gene-LOC113070191;gene-LOC113083500;gene-LOC113107213;gene-LOC113107214;gene-LOC113107334;gene-LOC113108126;gene-LOC113108503;gene-LOC113110844
GO:0030324	lung development	0.0142	0.0108	1.32	0.217824	0.728646	Carassius_auratus_newGene_5863;gene-LOC113038874;gene-LOC113046646;gene-LOC113054763;gene-LOC113055775;gene-LOC113057042;gene-LOC113058570;gene-LOC113060623;gene-LOC113071271;gene-LOC113108289;gene-LOC113114206
GO:0045017	glycerolipid biosynthetic process	0.0129	0.0097	1.34	0.217932	0.728646	Carassius_auratus_newGene_7372;gene-LOC113038855;gene-LOC113045905;gene-LOC113061640;gene-LOC113070191;gene-LOC113106044;gene-LOC113109702;gene-LOC113110844;gene-fgf19;gene-pik3c2g
GO:0003018	vascular process in circulatory system	0.0168	0.0131	1.28	0.218306	0.728646	gene-LOC113055524;gene-LOC113056812;gene-LOC113058570;gene-LOC113061640;gene-LOC113066756;gene-LOC113081671;gene-LOC113081693;gene-LOC113092992;gene-LOC113099603;gene-LOC113114206;gene-LOC113116621;gene-LOC113117731;gene-pik3c2g
GO:0034035	purine ribonucleoside bisphosphate metabolic process	0.0026	0.0011	2.27	0.219465	0.728646	gene-LOC113060640;gene-LOC113069658
GO:0048384	retinoic acid receptor signaling pathway	0.0026	0.0011	2.27	0.219465	0.728646	gene-LOC113058570;gene-LOC113116088
GO:0050427	3'-phosphoadenosine 5'-phosphosulfate metabolic process	0.0026	0.0011	2.27	0.219465	0.728646	gene-LOC113060640;gene-LOC113069658
GO:0071072	negative regulation of phospholipid biosynthetic process	0.0026	0.0011	2.27	0.219465	0.728646	gene-LOC113069399;gene-LOC113106044
GO:0048660	regulation of smooth muscle cell proliferation	0.0142	0.0108	1.31	0.220343	0.728646	gene-LOC113042987;gene-LOC113044669;gene-LOC113045905;gene-LOC113056812;gene-LOC113058570;gene-LOC113066756;gene-LOC113106421;gene-LOC113108289;gene-LOC113114206;gene-LOC113116621;gene-LOC113119445
GO:0001892	embryonic placenta development	0.0065	0.0042	1.55	0.220494	0.728646	gene-LOC113039478;gene-LOC113060623;gene-LOC113083500;gene-LOC113107213;gene-LOC113107214
GO:0006885	regulation of pH	0.0065	0.0042	1.55	0.220494	0.728646	gene-LOC113043144;gene-LOC113060640;gene-LOC113069124;gene-LOC113081671;gene-LOC113113974
GO:0014741	negative regulation of muscle hypertrophy	0.0039	0.0021	1.85	0.220579	0.728646	gene-LOC113092992;gene-LOC113098483;gene-LOC113108289
GO:0030858	positive regulation of epithelial cell differentiation	0.0039	0.0021	1.85	0.220579	0.728646	gene-LOC113053331;gene-LOC113108126;gene-LOC113108503
GO:0051402	neuron apoptotic process	0.0052	0.0031	1.66	0.221087	0.728646	gene-LOC113069124;gene-LOC113087172;gene-LOC113099200;gene-LOC113115223
GO:1902074	response to salt	0.0052	0.0031	1.66	0.221087	0.728646	gene-LOC113056812;gene-LOC113058570;gene-LOC113060640;gene-LOC113087172
GO:0045184	establishment of protein localization	0.0504	0.0442	1.14	0.221771	0.728646	Carassius_auratus_newGene_10544;Carassius_auratus_newGene_1491;gene-LOC113041686;gene-LOC113044073;gene-LOC113044655;gene-LOC113045905;gene-LOC113046558;gene-LOC113048954;gene-LOC113051821;gene-LOC113053828;gene-LOC113057848;gene-LOC113057939;gene-LOC113058570;gene-LOC113059863;gene-LOC113060093;gene-LOC113063072;gene-LOC113070155;gene-LOC113075398;gene-LOC113081671;gene-LOC113087024;gene-LOC1130…
GO:0051385	response to mineralocorticoid	0.0052	0.0031	1.65	0.226001	0.728646	gene-LOC113058570;gene-LOC113069124;gene-LOC113081671;gene-LOC113112682
GO:0010823	negative regulation of mitochondrion organization	0.0039	0.0021	1.83	0.226675	0.728646	gene-LOC113069124;gene-LOC113099200;gene-LOC113106421
GO:0036315	cellular response to sterol	0.0039	0.0021	1.83	0.226675	0.728646	gene-LOC113038733;gene-LOC113046101;gene-LOC113068652
GO:0071378	cellular response to growth hormone stimulus	0.0039	0.0021	1.83	0.226675	0.728646	gene-LOC113045905;gene-LOC113050445;gene-LOC113096320
GO:1903793	positive regulation of anion transport	0.0039	0.0021	1.83	0.226675	0.728646	Carassius_auratus_newGene_10544;gene-LOC113050216;gene-LOC113093913
GO:0002934	desmosome organization	0.0013	0.0003	3.93	0.227118	0.728646	gene-LOC113060623
GO:0003363	lamellipodium assembly involved in ameboidal cell migration	0.0013	0.0003	3.93	0.227118	0.728646	gene-LOC113095657
GO:0006048	UDP-N-acetylglucosamine biosynthetic process	0.0013	0.0003	3.93	0.227118	0.728646	gene-LOC113069477
GO:0006525	arginine metabolic process	0.0013	0.0003	3.93	0.227118	0.728646	gene-LOC113058570
GO:0006577	amino-acid betaine metabolic process	0.0013	0.0003	3.93	0.227118	0.728646	gene-LOC113116610
GO:0006649	phospholipid transfer to membrane	0.0013	0.0003	3.93	0.227118	0.728646	Carassius_auratus_newGene_10544
GO:0006741	NADP biosynthetic process	0.0013	0.0003	3.93	0.227118	0.728646	gene-LOC113092992
GO:0007529	establishment of synaptic specificity at neuromuscular junction	0.0013	0.0003	3.93	0.227118	0.728646	gene-LOC113117268
GO:0009086	methionine biosynthetic process	0.0013	0.0003	3.93	0.227118	0.728646	Carassius_auratus_newGene_7483
GO:0009265	2'-deoxyribonucleotide biosynthetic process	0.0013	0.0003	3.93	0.227118	0.728646	gene-LOC113083470
GO:0009437	carnitine metabolic process	0.0013	0.0003	3.93	0.227118	0.728646	gene-LOC113116610
GO:0010041	response to iron(III) ion	0.0013	0.0003	3.93	0.227118	0.728646	gene-LOC113092992
GO:0010958	regulation of amino acid import	0.0013	0.0003	3.93	0.227118	0.728646	gene-LOC113055524
GO:0014805	smooth muscle adaptation	0.0013	0.0003	3.93	0.227118	0.728646	gene-LOC113058570
GO:0019054	modulation by virus of host process	0.0013	0.0003	3.93	0.227118	0.728646	gene-LOC113069124
GO:0021764	amygdala development	0.0013	0.0003	3.93	0.227118	0.728646	gene-LOC113056812
GO:0021816	extension of a leading process involved in cell motility in cerebral cortex
radial glia guided migration	0.0013	0.0003	3.93	0.227118	0.728646	gene-LOC113095657
GO:0031163	metallo-sulfur cluster assembly	0.0013	0.0003	3.93	0.227118	0.728646	gene-LOC113096607
GO:0031268	pseudopodium organization	0.0013	0.0003	3.93	0.227118	0.728646	gene-LOC113095657
GO:0031269	pseudopodium assembly	0.0013	0.0003	3.93	0.227118	0.728646	gene-LOC113095657
GO:0032324	molybdopterin cofactor biosynthetic process	0.0013	0.0003	3.93	0.227118	0.728646	gene-LOC113117268
GO:0032640	tumor necrosis factor production	0.0013	0.0003	3.93	0.227118	0.728646	gene-LOC113099200
GO:0033700	phospholipid efflux	0.0013	0.0003	3.93	0.227118	0.728646	Carassius_auratus_newGene_10544
GO:0034141	positive regulation of toll-like receptor 3 signaling pathway	0.0013	0.0003	3.93	0.227118	0.728646	gene-LOC113066756
GO:0035092	sperm chromatin condensation	0.0013	0.0003	3.93	0.227118	0.728646	Carassius_auratus_newGene_891
GO:0036258	multivesicular body assembly	0.0013	0.0003	3.93	0.227118	0.728646	Carassius_auratus_newGene_11643
GO:0036466	synaptic vesicle recycling via endosome	0.0013	0.0003	3.93	0.227118	0.728646	gene-LOC113069124
GO:0036507	protein demannosylation	0.0013	0.0003	3.93	0.227118	0.728646	gene-LOC113094149
GO:0036508	protein alpha-1,2-demannosylation	0.0013	0.0003	3.93	0.227118	0.728646	gene-LOC113094149
GO:0038027	apolipoprotein A-I-mediated signaling pathway	0.0013	0.0003	3.93	0.227118	0.728646	Carassius_auratus_newGene_10544
GO:0045651	positive regulation of macrophage differentiation	0.0013	0.0003	3.93	0.227118	0.728646	gene-LOC113119445
GO:0046385	deoxyribose phosphate biosynthetic process	0.0013	0.0003	3.93	0.227118	0.728646	gene-LOC113083470
GO:0048240	sperm capacitation	0.0013	0.0003	3.93	0.227118	0.728646	gene-LOC113060640
GO:0048669	collateral sprouting in absence of injury	0.0013	0.0003	3.93	0.227118	0.728646	gene-LOC113099200
GO:0051131	chaperone-mediated protein complex assembly	0.0013	0.0003	3.93	0.227118	0.728646	gene-LOC113057848
GO:0051563	smooth endoplasmic reticulum calcium ion homeostasis	0.0013	0.0003	3.93	0.227118	0.728646	gene-LOC113099200
GO:0060743	epithelial cell maturation involved in prostate gland development	0.0013	0.0003	3.93	0.227118	0.728646	gene-LOC113056812
GO:0061888	regulation of astrocyte activation	0.0013	0.0003	3.93	0.227118	0.728646	gene-LOC113099200
GO:0061890	positive regulation of astrocyte activation	0.0013	0.0003	3.93	0.227118	0.728646	gene-LOC113099200
GO:0070666	regulation of mast cell proliferation	0.0013	0.0003	3.93	0.227118	0.728646	gene-LOC113069658
GO:0071287	cellular response to manganese ion	0.0013	0.0003	3.93	0.227118	0.728646	gene-LOC113087172
GO:0071455	cellular response to hyperoxia	0.0013	0.0003	3.93	0.227118	0.728646	gene-LOC113066756
GO:0071706	tumor necrosis factor superfamily cytokine production	0.0013	0.0003	3.93	0.227118	0.728646	gene-LOC113099200
GO:0071874	cellular response to norepinephrine stimulus	0.0013	0.0003	3.93	0.227118	0.728646	gene-LOC113099200
GO:0072014	proximal tubule development	0.0013	0.0003	3.93	0.227118	0.728646	gene-LOC113114016
GO:0072554	blood vessel lumenization	0.0013	0.0003	3.93	0.227118	0.728646	gene-LOC113114016
GO:0090239	regulation of histone H4 acetylation	0.0013	0.0003	3.93	0.227118	0.728646	gene-LOC113076123
GO:0090308	regulation of methylation-dependent chromatin silencing	0.0013	0.0003	3.93	0.227118	0.728646	gene-LOC113062169
GO:0090309	positive regulation of methylation-dependent chromatin silencing	0.0013	0.0003	3.93	0.227118	0.728646	gene-LOC113062169
GO:0098935	dendritic transport	0.0013	0.0003	3.93	0.227118	0.728646	gene-LOC113060093
GO:0098957	anterograde axonal transport of mitochondrion	0.0013	0.0003	3.93	0.227118	0.728646	gene-LOC113060093
GO:0106001	intestinal hexose absorption	0.0013	0.0003	3.93	0.227118	0.728646	gene-slc2a5
GO:1902618	cellular response to fluoride	0.0013	0.0003	3.93	0.227118	0.728646	gene-LOC113069124
GO:1902994	regulation of phospholipid efflux	0.0013	0.0003	3.93	0.227118	0.728646	Carassius_auratus_newGene_10544
GO:1902995	positive regulation of phospholipid efflux	0.0013	0.0003	3.93	0.227118	0.728646	Carassius_auratus_newGene_10544
GO:1903789	regulation of amino acid transmembrane transport	0.0013	0.0003	3.93	0.227118	0.728646	gene-LOC113055524
GO:1904020	regulation of G-protein coupled receptor internalization	0.0013	0.0003	3.93	0.227118	0.728646	gene-LOC113099200
GO:1904022	positive regulation of G-protein coupled receptor internalization	0.0013	0.0003	3.93	0.227118	0.728646	gene-LOC113099200
GO:1904578	response to thapsigargin	0.0013	0.0003	3.93	0.227118	0.728646	gene-LOC113069124
GO:1904579	cellular response to thapsigargin	0.0013	0.0003	3.93	0.227118	0.728646	gene-LOC113069124
GO:1905749	regulation of endosome to plasma membrane protein transport	0.0013	0.0003	3.93	0.227118	0.728646	gene-LOC113069399
GO:1905751	positive regulation of endosome to plasma membrane protein transport	0.0013	0.0003	3.93	0.227118	0.728646	gene-LOC113069399
GO:1905891	regulation of cellular response to thapsigargin	0.0013	0.0003	3.93	0.227118	0.728646	gene-LOC113099200
GO:1905893	positive regulation of cellular response to thapsigargin	0.0013	0.0003	3.93	0.227118	0.728646	gene-LOC113099200
GO:1905894	regulation of cellular response to tunicamycin	0.0013	0.0003	3.93	0.227118	0.728646	gene-LOC113099200
GO:1905896	positive regulation of cellular response to tunicamycin	0.0013	0.0003	3.93	0.227118	0.728646	gene-LOC113099200
GO:1905908	positive regulation of amyloid fibril formation	0.0013	0.0003	3.93	0.227118	0.728646	gene-LOC113099200
GO:1905927	regulation of invadopodium disassembly	0.0013	0.0003	3.93	0.227118	0.728646	gene-LOC113051939
GO:1905929	positive regulation of invadopodium disassembly	0.0013	0.0003	3.93	0.227118	0.728646	gene-LOC113051939
GO:1905945	regulation of response to calcium ion	0.0013	0.0003	3.93	0.227118	0.728646	gene-LOC113099200
GO:0005978	glycogen biosynthetic process	0.0026	0.0012	2.22	0.228028	0.72944	gene-LOC113050553;gene-LOC113055524
GO:0006308	DNA catabolic process	0.0026	0.0012	2.22	0.228028	0.72944	gene-LOC113040380;gene-LOC113046984
GO:0033197	response to vitamin E	0.0026	0.0012	2.22	0.228028	0.72944	gene-LOC113058570;gene-LOC113069124
GO:0098903	regulation of membrane repolarization during action potential	0.0026	0.0012	2.22	0.228028	0.72944	gene-LOC113066756;gene-LOC113094715
GO:1901522	positive regulation of transcription from RNA polymerase II promoter involved in
cellular response to chemical stimulus	0.0026	0.0012	2.22	0.228028	0.72944	Carassius_auratus_newGene_6735;gene-LOC113120801
GO:0032103	positive regulation of response to external stimulus	0.0245	0.0203	1.21	0.230421	0.736664	gene-LOC113042243;gene-LOC113044584;gene-LOC113046558;gene-LOC113048954;gene-LOC113051939;gene-LOC113053331;gene-LOC113056023;gene-LOC113057604;gene-LOC113068531;gene-LOC113070191;gene-LOC113081671;gene-LOC113083916;gene-LOC113099200;gene-LOC113107216;gene-LOC113108126;gene-LOC113108503;gene-LOC113113366;gene-LOC113114206;gene-LOC113117022
GO:0034767	positive regulation of ion transmembrane transport	0.0103	0.0075	1.37	0.230864	0.737474	gene-LOC113041686;gene-LOC113058570;gene-LOC113072309;gene-LOC113072373;gene-LOC113092992;gene-LOC113093088;gene-LOC113094715;gene-LOC113117674
GO:0043618	regulation of transcription from RNA polymerase II promoter in response to
stress	0.0052	0.0032	1.63	0.230942	0.737474	Carassius_auratus_newGene_6735;gene-LOC113083916;gene-LOC113087172;gene-LOC113120801
GO:0051648	vesicle localization	0.0168	0.0133	1.27	0.232143	0.74088	Carassius_auratus_newGene_11569;Carassius_auratus_newGene_1491;gene-LOC113037727;gene-LOC113038872;gene-LOC113040243;gene-LOC113046646;gene-LOC113055588;gene-LOC113068294;gene-LOC113068946;gene-LOC113069124;gene-LOC113093088;gene-LOC113102999;gene-LOC113108613
GO:0035065	regulation of histone acetylation	0.0039	0.0022	1.8	0.232803	0.741694	gene-LOC113058570;gene-LOC113076123;gene-LOC113106421
GO:0051349	positive regulation of lyase activity	0.0039	0.0022	1.8	0.232803	0.741694	gene-LOC113058570;gene-LOC113060741;gene-LOC113063919
GO:2000425	regulation of apoptotic cell clearance	0.0039	0.0022	1.8	0.232803	0.741694	Carassius_auratus_newGene_10544;gene-LOC113066120;gene-txndc5
GO:0071705	nitrogen compound transport	0.0556	0.0494	1.12	0.234687	0.745004	Carassius_auratus_newGene_10544;Carassius_auratus_newGene_1491;Carassius_auratus_newGene_7423;gene-LOC113041686;gene-LOC113044073;gene-LOC113044655;gene-LOC113045905;gene-LOC113046558;gene-LOC113048886;gene-LOC113048954;gene-LOC113050216;gene-LOC113051821;gene-LOC113053828;gene-LOC113057848;gene-LOC113057939;gene-LOC113058570;gene-LOC113059863;gene-LOC113060093;gene-LOC113063072;gene-LOC113075398…
GO:0034249	negative regulation of cellular amide metabolic process	0.009	0.0065	1.4	0.235505	0.745004	Carassius_auratus_newGene_10544;gene-LOC113054697;gene-LOC113075980;gene-LOC113094243;gene-LOC113105013;gene-LOC113108289;gene-mvk
GO:0032101	regulation of response to external stimulus	0.0568	0.0507	1.12	0.235866	0.745004	gene-LOC113038734;gene-LOC113040380;gene-LOC113041310;gene-LOC113042243;gene-LOC113044584;gene-LOC113045002;gene-LOC113045240;gene-LOC113046558;gene-LOC113046984;gene-LOC113048499;gene-LOC113048954;gene-LOC113051939;gene-LOC113053331;gene-LOC113055524;gene-LOC113056023;gene-LOC113057604;gene-LOC113058570;gene-LOC113060741;gene-LOC113063919;gene-LOC113066756;gene-LOC113068531;gene-LOC113069658;gen…
GO:1901800	positive regulation of proteasomal protein catabolic process	0.0052	0.0032	1.62	0.23591	0.745004	gene-LOC113044088;gene-LOC113066756;gene-LOC113094716;gene-LOC113119445
GO:1902743	regulation of lamellipodium organization	0.0052	0.0032	1.62	0.23591	0.745004	gene-LOC113069658;gene-LOC113076123;gene-LOC113099912;gene-LOC113117674
GO:0000272	polysaccharide catabolic process	0.0026	0.0012	2.16	0.236614	0.745004	gene-LOC113050553;gene-LOC113112470
GO:0009251	glucan catabolic process	0.0026	0.0012	2.16	0.236614	0.745004	gene-LOC113050553;gene-LOC113112470
GO:0018208	peptidyl-proline modification	0.0026	0.0012	2.16	0.236614	0.745004	gene-LOC113044802;gene-LOC113109593
GO:0030574	collagen catabolic process	0.0026	0.0012	2.16	0.236614	0.745004	gene-LOC113055775;gene-LOC113057061
GO:0042424	catecholamine catabolic process	0.0026	0.0012	2.16	0.236614	0.745004	gene-LOC113107011;gene-LOC113107162
GO:0044247	cellular polysaccharide catabolic process	0.0026	0.0012	2.16	0.236614	0.745004	gene-LOC113050553;gene-LOC113112470
GO:0045683	negative regulation of epidermis development	0.0026	0.0012	2.16	0.236614	0.745004	gene-LOC113060623;gene-LOC113114016
GO:0065002	intracellular protein transmembrane transport	0.0026	0.0012	2.16	0.236614	0.745004	gene-LOC113075398;gene-LOC113114129
GO:0071539	protein localization to centrosome	0.0026	0.0012	2.16	0.236614	0.745004	gene-LOC113054643;gene-LOC113102999
GO:1904627	response to phorbol 13-acetate 12-myristate	0.0026	0.0012	2.16	0.236614	0.745004	gene-LOC113056987;gene-LOC113107334
GO:1904628	cellular response to phorbol 13-acetate 12-myristate	0.0026	0.0012	2.16	0.236614	0.745004	gene-LOC113056987;gene-LOC113107334
GO:1905508	protein localization to microtubule organizing center	0.0026	0.0012	2.16	0.236614	0.745004	gene-LOC113054643;gene-LOC113102999
GO:0046324	regulation of glucose import	0.0065	0.0043	1.51	0.237416	0.745004	gene-LOC113045905;gene-LOC113069658;gene-LOC113105992;gene-LOC113105993;gene-LOC113113489
GO:0030323	respiratory tube development	0.0142	0.011	1.29	0.238297	0.745004	Carassius_auratus_newGene_5863;gene-LOC113038874;gene-LOC113046646;gene-LOC113054763;gene-LOC113055775;gene-LOC113057042;gene-LOC113058570;gene-LOC113060623;gene-LOC113071271;gene-LOC113108289;gene-LOC113114206
GO:0007173	epidermal growth factor receptor signaling pathway	0.009	0.0065	1.39	0.238936	0.745004	gene-LOC113039600;gene-LOC113045905;gene-LOC113061640;gene-LOC113071160;gene-LOC113107457;gene-LOC113114911;gene-pik3c2g
GO:0071867	response to monoamine	0.0039	0.0022	1.78	0.23896	0.745004	gene-LOC113058570;gene-LOC113099200;gene-LOC113106421
GO:0046329	negative regulation of JNK cascade	0.0052	0.0032	1.6	0.240903	0.745004	Carassius_auratus_newGene_9229;gene-LOC113055524;gene-LOC113061545;gene-LOC113112682
GO:0071549	cellular response to dexamethasone stimulus	0.0052	0.0032	1.6	0.240903	0.745004	gene-LOC113069124;gene-LOC113071160;gene-LOC113081671;gene-LOC113098483
GO:0009161	ribonucleoside monophosphate metabolic process	0.0078	0.0054	1.43	0.243173	0.745004	gene-LOC113041686;gene-LOC113050553;gene-LOC113069658;gene-LOC113072309;gene-LOC113072373;gene-LOC113117637
GO:0009167	purine ribonucleoside monophosphate metabolic process	0.0078	0.0054	1.43	0.243173	0.745004	gene-LOC113041686;gene-LOC113050553;gene-LOC113069658;gene-LOC113072309;gene-LOC113072373;gene-LOC113117637
GO:0030500	regulation of bone mineralization	0.0078	0.0054	1.43	0.243173	0.745004	gene-LOC113053331;gene-LOC113063252;gene-LOC113069658;gene-LOC113070191;gene-LOC113108126;gene-LOC113108503
GO:0031056	regulation of histone modification	0.0103	0.0077	1.35	0.24348	0.745004	Carassius_auratus_newGene_5863;Carassius_auratus_newGene_7372;gene-LOC113054763;gene-LOC113058570;gene-LOC113076101;gene-LOC113076123;gene-LOC113106421;gene-LOC113107572
GO:0000492	box C/D snoRNP assembly	0.0013	0.0004	3.6	0.245013	0.745004	gene-LOC113081967
GO:0001757	somite specification	0.0013	0.0004	3.6	0.245013	0.745004	gene-LOC113114016
GO:0006294	nucleotide-excision repair, preincision complex assembly	0.0013	0.0004	3.6	0.245013	0.745004	gene-LOC113044088
GO:0006657	CDP-choline pathway	0.0013	0.0004	3.6	0.245013	0.745004	gene-LOC113110844
GO:0006735	NADH regeneration	0.0013	0.0004	3.6	0.245013	0.745004	gene-sord
GO:0006808	regulation of nitrogen utilization	0.0013	0.0004	3.6	0.245013	0.745004	gene-LOC113069124
GO:0006971	hypotonic response	0.0013	0.0004	3.6	0.245013	0.745004	gene-LOC113043144
GO:0007077	mitotic nuclear envelope disassembly	0.0013	0.0004	3.6	0.245013	0.745004	Carassius_auratus_newGene_7372
GO:0010040	response to iron(II) ion	0.0013	0.0004	3.6	0.245013	0.745004	gene-LOC113045905
GO:0010224	response to UV-B	0.0013	0.0004	3.6	0.245013	0.745004	gene-LOC113069124
GO:0019184	nonribosomal peptide biosynthetic process	0.0013	0.0004	3.6	0.245013	0.745004	gene-LOC113113366
GO:0019430	removal of superoxide radicals	0.0013	0.0004	3.6	0.245013	0.745004	gene-LOC113058570
GO:0030505	inorganic diphosphate transport	0.0013	0.0004	3.6	0.245013	0.745004	gene-LOC113069658
GO:0030854	positive regulation of granulocyte differentiation	0.0013	0.0004	3.6	0.245013	0.745004	gene-LOC113119445
GO:0031554	regulation of DNA-templated transcription, termination	0.0013	0.0004	3.6	0.245013	0.745004	gene-LOC113055524
GO:0034134	toll-like receptor 2 signaling pathway	0.0013	0.0004	3.6	0.245013	0.745004	gene-LOC113081810
GO:0034380	high-density lipoprotein particle assembly	0.0013	0.0004	3.6	0.245013	0.745004	Carassius_auratus_newGene_10544
GO:0035542	regulation of SNARE complex assembly	0.0013	0.0004	3.6	0.245013	0.745004	gene-LOC113116954
GO:0035912	dorsal aorta morphogenesis	0.0013	0.0004	3.6	0.245013	0.745004	gene-LOC113114016
GO:0042135	neurotransmitter catabolic process	0.0013	0.0004	3.6	0.245013	0.745004	gene-LOC113038855
GO:0042535	positive regulation of tumor necrosis factor biosynthetic process	0.0013	0.0004	3.6	0.245013	0.745004	gene-LOC113048954
GO:0042595	behavioral response to starvation	0.0013	0.0004	3.6	0.245013	0.745004	gene-LOC113048954
GO:0045213	neurotransmitter receptor metabolic process	0.0013	0.0004	3.6	0.245013	0.745004	gene-LOC113038855
GO:0046348	amino sugar catabolic process	0.0013	0.0004	3.6	0.245013	0.745004	gene-LOC113107207
GO:0050932	regulation of pigment cell differentiation	0.0013	0.0004	3.6	0.245013	0.745004	gene-LOC113069124
GO:0050942	positive regulation of pigment cell differentiation	0.0013	0.0004	3.6	0.245013	0.745004	gene-LOC113069124
GO:0051608	histamine transport	0.0013	0.0004	3.6	0.245013	0.745004	gene-LOC113048886
GO:0055016	hypochord development	0.0013	0.0004	3.6	0.245013	0.745004	gene-LOC113114016
GO:0060353	regulation of cell adhesion molecule production	0.0013	0.0004	3.6	0.245013	0.745004	gene-LOC113066756
GO:0060355	positive regulation of cell adhesion molecule production	0.0013	0.0004	3.6	0.245013	0.745004	gene-LOC113066756
GO:0060625	regulation of protein deneddylation	0.0013	0.0004	3.6	0.245013	0.745004	gene-LOC113117059
GO:0061056	sclerotome development	0.0013	0.0004	3.6	0.245013	0.745004	gene-LOC113114016
GO:0071450	cellular response to oxygen radical	0.0013	0.0004	3.6	0.245013	0.745004	gene-LOC113058570
GO:0071451	cellular response to superoxide	0.0013	0.0004	3.6	0.245013	0.745004	gene-LOC113058570
GO:0080144	amino acid homeostasis	0.0013	0.0004	3.6	0.245013	0.745004	gene-LOC113112682
GO:0097501	stress response to metal ion	0.0013	0.0004	3.6	0.245013	0.745004	gene-LOC113087172
GO:1901299	negative regulation of hydrogen peroxide-mediated programmed cell death	0.0013	0.0004	3.6	0.245013	0.745004	gene-LOC113057848
GO:1901838	positive regulation of transcription of nuclear large rRNA transcript from RNA
polymerase I promoter	0.0013	0.0004	3.6	0.245013	0.745004	gene-LOC113040243
GO:1902713	regulation of interferon-gamma secretion	0.0013	0.0004	3.6	0.245013	0.745004	gene-LOC113112682
GO:1902715	positive regulation of interferon-gamma secretion	0.0013	0.0004	3.6	0.245013	0.745004	gene-LOC113112682
GO:1903588	negative regulation of blood vessel endothelial cell proliferation involved in
sprouting angiogenesis	0.0013	0.0004	3.6	0.245013	0.745004	gene-LOC113114016
GO:1903753	negative regulation of p38MAPK cascade	0.0013	0.0004	3.6	0.245013	0.745004	gene-LOC113057848
GO:1904152	regulation of retrograde protein transport, ER to cytosol	0.0013	0.0004	3.6	0.245013	0.745004	gene-LOC113094149
GO:1904204	regulation of skeletal muscle hypertrophy	0.0013	0.0004	3.6	0.245013	0.745004	gene-LOC113108289
GO:1904205	negative regulation of skeletal muscle hypertrophy	0.0013	0.0004	3.6	0.245013	0.745004	gene-LOC113108289
GO:1904293	negative regulation of ERAD pathway	0.0013	0.0004	3.6	0.245013	0.745004	gene-LOC113094149
GO:2000812	regulation of barbed-end actin filament capping	0.0013	0.0004	3.6	0.245013	0.745004	gene-LOC113117674
GO:0007464	R3/R4 cell fate commitment	0.0039	0.0022	1.75	0.245144	0.745004	Carassius_auratus_newGene_9229;gene-LOC113060623;gene-LOC113114016
GO:0048056	R3/R4 cell differentiation	0.0039	0.0022	1.75	0.245144	0.745004	Carassius_auratus_newGene_9229;gene-LOC113060623;gene-LOC113114016
GO:0000737	DNA catabolic process, endonucleolytic	0.0026	0.0012	2.11	0.245215	0.745004	gene-LOC113040380;gene-LOC113046984
GO:0002755	MyD88-dependent toll-like receptor signaling pathway	0.0026	0.0012	2.11	0.245215	0.745004	gene-LOC113042987;gene-LOC113057604
GO:0032402	melanosome transport	0.0026	0.0012	2.11	0.245215	0.745004	gene-LOC113040243;gene-LOC113102999
GO:0034109	homotypic cell-cell adhesion	0.0026	0.0012	2.11	0.245215	0.745004	gene-LOC113071160;gene-LOC113115106
GO:0048789	cytoskeletal matrix organization at active zone	0.0026	0.0012	2.11	0.245215	0.745004	gene-LOC113067717;gene-LOC113093088
GO:0060837	blood vessel endothelial cell differentiation	0.0026	0.0012	2.11	0.245215	0.745004	gene-LOC113114016;gene-LOC113114206
GO:0097067	cellular response to thyroid hormone stimulus	0.0026	0.0012	2.11	0.245215	0.745004	gene-LOC113071160;gene-LOC113106421
GO:1904292	regulation of ERAD pathway	0.0026	0.0012	2.11	0.245215	0.745004	gene-LOC113066756;gene-LOC113094149
GO:0016236	macroautophagy	0.0078	0.0054	1.42	0.246998	0.750004	Carassius_auratus_newGene_11643;gene-LOC113061545;gene-LOC113061640;gene-LOC113068652;gene-mcoln2;gene-pik3c2g
GO:0006950	response to stress	0.1486	0.1396	1.06	0.247704	0.751734	Carassius_auratus_newGene_10544;Carassius_auratus_newGene_3872;Carassius_auratus_newGene_5863;Carassius_auratus_newGene_5907;Carassius_auratus_newGene_6735;Carassius_auratus_newGene_7372;Carassius_auratus_newGene_9229;Carassius_auratus_newGene_9606;Carassius_auratus_newGene_9779;gene-LOC113038734;gene-LOC113038855;gene-LOC113038872;gene-LOC113038918;gene-LOC113039429;gene-LOC113039600;gene-LOC113…
GO:0051100	negative regulation of binding	0.0103	0.0077	1.34	0.249872	0.757896	gene-LOC113046646;gene-LOC113055524;gene-LOC113056987;gene-LOC113057848;gene-LOC113066756;gene-LOC113073996;gene-LOC113087172;gene-LOC113107334
GO:0006793	phosphorus metabolic process	0.0879	0.0808	1.09	0.250762	0.760176	Carassius_auratus_newGene_3329;Carassius_auratus_newGene_5907;Carassius_auratus_newGene_7372;Carassius_auratus_newGene_9606;Carassius_auratus_newGene_9779;gene-LOC113038855;gene-LOC113040163;gene-LOC113040243;gene-LOC113041686;gene-LOC113042987;gene-LOC113045905;gene-LOC113046646;gene-LOC113046799;gene-LOC113050553;gene-LOC113055297;gene-LOC113056159;gene-LOC113060640;gene-LOC113061545;gene-LOC11…
GO:0051044	positive regulation of membrane protein ectodomain proteolysis	0.0039	0.0022	1.73	0.251354	0.761131	gene-LOC113056987;gene-LOC113099200;gene-LOC113107334
GO:0090311	regulation of protein deacetylation	0.0039	0.0022	1.73	0.251354	0.761131	Carassius_auratus_newGene_5863;Carassius_auratus_newGene_7372;gene-LOC113054763
GO:0035296	regulation of tube diameter	0.0155	0.0124	1.26	0.25151	0.761184	gene-LOC113051821;gene-LOC113055524;gene-LOC113056812;gene-LOC113058570;gene-LOC113061640;gene-LOC113066756;gene-LOC113081671;gene-LOC113092992;gene-LOC113114206;gene-LOC113116621;gene-LOC113117731;gene-pik3c2g
GO:0007252	I-kappaB phosphorylation	0.0026	0.0013	2.06	0.253829	0.764837	gene-LOC113068531;gene-LOC113107216
GO:0008089	anterograde axonal transport	0.0026	0.0013	2.06	0.253829	0.764837	gene-LOC113048954;gene-LOC113060093
GO:0036148	phosphatidylglycerol acyl-chain remodeling	0.0026	0.0013	2.06	0.253829	0.764837	gene-LOC113070191;gene-LOC113106044
GO:0046667	compound eye retinal cell programmed cell death	0.0026	0.0013	2.06	0.253829	0.764837	Carassius_auratus_newGene_9229;gene-LOC113114016
GO:0050702	interleukin-1 beta secretion	0.0026	0.0013	2.06	0.253829	0.764837	Carassius_auratus_newGene_10544;gene-LOC113046558
GO:0050858	negative regulation of antigen receptor-mediated signaling pathway	0.0026	0.0013	2.06	0.253829	0.764837	gene-LOC113046558;gene-LOC113115106
GO:0050860	negative regulation of T cell receptor signaling pathway	0.0026	0.0013	2.06	0.253829	0.764837	gene-LOC113046558;gene-LOC113115106
GO:1902414	protein localization to cell junction	0.0026	0.0013	2.06	0.253829	0.764837	gene-LOC113055588;gene-LOC113094715
GO:0006810	transport	0.1641	0.155	1.06	0.254327	0.765919	Carassius_auratus_newGene_10544;Carassius_auratus_newGene_11569;Carassius_auratus_newGene_11643;Carassius_auratus_newGene_1491;Carassius_auratus_newGene_3329;Carassius_auratus_newGene_7423;gene-LOC113037727;gene-LOC113038734;gene-LOC113038855;gene-LOC113038872;gene-LOC113040163;gene-LOC113040243;gene-LOC113041171;gene-LOC113041310;gene-LOC113041686;gene-LOC113042197;gene-LOC113042648;gene-LOC1130…
GO:0050792	regulation of viral process	0.0078	0.0055	1.41	0.254699	0.766619	gene-LOC113044088;gene-LOC113044802;gene-LOC113057604;gene-LOC113069124;gene-LOC113109593;gene-LOC113117674
GO:1903321	negative regulation of protein modification by small protein conjugation or
removal	0.0052	0.0033	1.56	0.256021	0.770178	Carassius_auratus_newGene_3329;gene-LOC113055524;gene-LOC113066756;gene-dcun1d4
GO:0015804	neutral amino acid transport	0.0039	0.0023	1.71	0.257586	0.770275	Carassius_auratus_newGene_7423;gene-LOC113050216;gene-LOC113093913
GO:0019058	viral life cycle	0.0039	0.0023	1.71	0.257586	0.770275	Carassius_auratus_newGene_11643;gene-LOC113066756;gene-LOC113112682
GO:0032963	collagen metabolic process	0.0039	0.0023	1.71	0.257586	0.770275	gene-LOC113055775;gene-LOC113057061;gene-LOC113066134
GO:0048581	negative regulation of post-embryonic development	0.0039	0.0023	1.71	0.257586	0.770275	Carassius_auratus_newGene_9229;gene-LOC113055524;gene-LOC113104414
GO:0070741	response to interleukin-6	0.0039	0.0023	1.71	0.257586	0.770275	gene-LOC113041310;gene-LOC113106421;gene-LOC113117674
GO:0071354	cellular response to interleukin-6	0.0039	0.0023	1.71	0.257586	0.770275	gene-LOC113041310;gene-LOC113106421;gene-LOC113117674
GO:0009126	purine nucleoside monophosphate metabolic process	0.0078	0.0055	1.4	0.258574	0.770275	gene-LOC113041686;gene-LOC113050553;gene-LOC113069658;gene-LOC113072309;gene-LOC113072373;gene-LOC113117637
GO:1901700	response to oxygen-containing compound	0.0943	0.0873	1.08	0.259004	0.770275	Carassius_auratus_newGene_10544;Carassius_auratus_newGene_5863;Carassius_auratus_newGene_5907;Carassius_auratus_newGene_7372;Carassius_auratus_newGene_9606;Carassius_auratus_newGene_9779;gene-LOC113038733;gene-LOC113038855;gene-LOC113041310;gene-LOC113042243;gene-LOC113043144;gene-LOC113043556;gene-LOC113044410;gene-LOC113044584;gene-LOC113044669;gene-LOC113045905;gene-LOC113046101;gene-LOC113046…
GO:0007076	mitotic chromosome condensation	0.0026	0.0013	2.01	0.262448	0.770275	Carassius_auratus_newGene_6735;gene-LOC113120801
GO:0008053	mitochondrial fusion	0.0026	0.0013	2.01	0.262448	0.770275	gene-LOC113060755;gene-LOC113067244
GO:0010544	negative regulation of platelet activation	0.0026	0.0013	2.01	0.262448	0.770275	gene-LOC113058570;gene-LOC113115106
GO:0015800	acidic amino acid transport	0.0026	0.0013	2.01	0.262448	0.770275	gene-LOC113050216;gene-LOC113093913
GO:0032958	inositol phosphate biosynthetic process	0.0026	0.0013	2.01	0.262448	0.770275	gene-LOC113040243;gene-LOC113050380
GO:0042149	cellular response to glucose starvation	0.0026	0.0013	2.01	0.262448	0.770275	gene-LOC113069124;gene-LOC113087172
GO:0060056	mammary gland involution	0.0026	0.0013	2.01	0.262448	0.770275	gene-LOC113066756;gene-LOC113108289
GO:0071108	protein K48-linked deubiquitination	0.0026	0.0013	2.01	0.262448	0.770275	gene-LOC113094716;gene-LOC113096277
GO:0050994	regulation of lipid catabolic process	0.0078	0.0056	1.39	0.262464	0.770275	gene-LOC113045240;gene-LOC113055011;gene-LOC113081866;gene-LOC113091618;gene-LOC113116567;gene-LOC113119998
GO:0002213	defense response to insect	0.0013	0.0004	3.32	0.262493	0.770275	Carassius_auratus_newGene_9229
GO:0006152	purine nucleoside catabolic process	0.0013	0.0004	3.32	0.262493	0.770275	gene-LOC113080866
GO:0006474	N-terminal protein amino acid acetylation	0.0013	0.0004	3.32	0.262493	0.770275	gene-LOC113099912
GO:0006659	phosphatidylserine biosynthetic process	0.0013	0.0004	3.32	0.262493	0.770275	gene-LOC113119264
GO:0006750	glutathione biosynthetic process	0.0013	0.0004	3.32	0.262493	0.770275	gene-LOC113113366
GO:0009112	nucleobase metabolic process	0.0013	0.0004	3.32	0.262493	0.770275	gene-LOC113062750
GO:0010573	vascular endothelial growth factor production	0.0013	0.0004	3.32	0.262493	0.770275	gene-LOC113055775
GO:0018198	peptidyl-cysteine modification	0.0013	0.0004	3.32	0.262493	0.770275	gene-LOC113058570
GO:0019371	cyclooxygenase pathway	0.0013	0.0004	3.32	0.262493	0.770275	gene-LOC113098224
GO:0019695	choline metabolic process	0.0013	0.0004	3.32	0.262493	0.770275	gene-LOC113038855
GO:0032053	ciliary basal body organization	0.0013	0.0004	3.32	0.262493	0.770275	gene-LOC113074642
GO:0034139	regulation of toll-like receptor 3 signaling pathway	0.0013	0.0004	3.32	0.262493	0.770275	gene-LOC113066756
GO:0034982	mitochondrial protein processing	0.0013	0.0004	3.32	0.262493	0.770275	gene-LOC113067244
GO:0035907	dorsal aorta development	0.0013	0.0004	3.32	0.262493	0.770275	gene-LOC113114016
GO:0045074	regulation of interleukin-10 biosynthetic process	0.0013	0.0004	3.32	0.262493	0.770275	gene-LOC113119445
GO:0046130	purine ribonucleoside catabolic process	0.0013	0.0004	3.32	0.262493	0.770275	gene-LOC113080866
GO:0046653	tetrahydrofolate metabolic process	0.0013	0.0004	3.32	0.262493	0.770275	gene-LOC113094248
GO:0046755	viral budding	0.0013	0.0004	3.32	0.262493	0.770275	Carassius_auratus_newGene_11643
GO:0048280	vesicle fusion with Golgi apparatus	0.0013	0.0004	3.32	0.262493	0.770275	gene-LOC113108613
GO:0060235	lens induction in camera-type eye	0.0013	0.0004	3.32	0.262493	0.770275	gene-LOC113061545
GO:0061072	iris morphogenesis	0.0013	0.0004	3.32	0.262493	0.770275	gene-LOC113061545
GO:0090098	positive regulation of decapentaplegic signaling pathway	0.0013	0.0004	3.32	0.262493	0.770275	gene-LOC113060622
GO:0097011	cellular response to granulocyte macrophage colony-stimulating factor stimulus	0.0013	0.0004	3.32	0.262493	0.770275	gene-LOC113116621
GO:1902396	protein localization to bicellular tight junction	0.0013	0.0004	3.32	0.262493	0.770275	gene-LOC113094715
GO:1905000	regulation of membrane repolarization during atrial cardiac muscle cell action
potential	0.0013	0.0004	3.32	0.262493	0.770275	gene-LOC113094715
GO:1990108	protein linear deubiquitination	0.0013	0.0004	3.32	0.262493	0.770275	gene-LOC113096277
GO:2000535	regulation of entry of bacterium into host cell	0.0013	0.0004	3.32	0.262493	0.770275	gene-LOC113066756
GO:2001138	regulation of phospholipid transport	0.0013	0.0004	3.32	0.262493	0.770275	Carassius_auratus_newGene_10544
GO:2001140	positive regulation of phospholipid transport	0.0013	0.0004	3.32	0.262493	0.770275	Carassius_auratus_newGene_10544
GO:0022602	ovulation cycle process	0.0065	0.0045	1.45	0.263425	0.772187	gene-LOC113044669;gene-LOC113058570;gene-LOC113070191;gene-LOC113098224;gene-LOC113115116
GO:0050766	positive regulation of phagocytosis	0.0065	0.0045	1.45	0.263425	0.772187	Carassius_auratus_newGene_10544;gene-LOC113061640;gene-LOC113066120;gene-pik3c2g;gene-txndc5
GO:0022404	molting cycle process	0.0103	0.0079	1.31	0.266081	0.779556	gene-LOC113044410;gene-LOC113046710;gene-LOC113054971;gene-LOC113069124;gene-LOC113069223;gene-LOC113069466;gene-LOC113099200;gene-LOC113108289
GO:0017148	negative regulation of translation	0.0078	0.0056	1.39	0.26637	0.779988	gene-LOC113054697;gene-LOC113075980;gene-LOC113094243;gene-LOC113105013;gene-LOC113108289;gene-mvk
GO:1904062	regulation of cation transmembrane transport	0.0194	0.0161	1.2	0.267317	0.782345	gene-LOC113041686;gene-LOC113058570;gene-LOC113061640;gene-LOC113066756;gene-LOC113072309;gene-LOC113072373;gene-LOC113092992;gene-LOC113093088;gene-LOC113094715;gene-LOC113099200;gene-LOC113106421;gene-LOC113115106;gene-LOC113115529;gene-LOC113117674;gene-pik3c2g
GO:0016573	histone acetylation	0.0078	0.0056	1.38	0.270291	0.785131	gene-LOC113044583;gene-LOC113044584;gene-LOC113055524;gene-LOC113075277;gene-LOC113110675;gene-LOC113111329
GO:0045732	positive regulation of protein catabolic process	0.0116	0.0091	1.28	0.270474	0.785131	gene-LOC113041349;gene-LOC113044088;gene-LOC113056987;gene-LOC113066756;gene-LOC113094716;gene-LOC113099200;gene-LOC113106044;gene-LOC113107334;gene-LOC113119445
GO:0006090	pyruvate metabolic process	0.0026	0.0013	1.96	0.271068	0.785131	gene-LOC113050553;gene-LOC113117637
GO:0034059	response to anoxia	0.0026	0.0013	1.96	0.271068	0.785131	Carassius_auratus_newGene_5863;gene-LOC113054763
GO:0035161	imaginal disc lineage restriction	0.0026	0.0013	1.96	0.271068	0.785131	Carassius_auratus_newGene_9229;gene-LOC113114016
GO:0038089	positive regulation of cell migration by vascular endothelial growth factor
signaling pathway	0.0026	0.0013	1.96	0.271068	0.785131	gene-LOC113048954;gene-LOC113114206
GO:0042634	regulation of hair cycle	0.0026	0.0013	1.96	0.271068	0.785131	gene-LOC113038734;gene-LOC113055524
GO:0042676	compound eye cone cell fate commitment	0.0026	0.0013	1.96	0.271068	0.785131	Carassius_auratus_newGene_9229;gene-LOC113114016
GO:0043508	negative regulation of JUN kinase activity	0.0026	0.0013	1.96	0.271068	0.785131	gene-LOC113061545;gene-LOC113112682
GO:0043631	RNA polyadenylation	0.0026	0.0013	1.96	0.271068	0.785131	gene-LOC113099200;gene-LOC113113761
GO:2000726	negative regulation of cardiac muscle cell differentiation	0.0026	0.0013	1.96	0.271068	0.785131	gene-LOC113092992;gene-LOC113114016
GO:0030282	bone mineralization	0.0052	0.0034	1.52	0.271323	0.785131	gene-LOC113053331;gene-LOC113077637;gene-LOC113108126;gene-LOC113108503
GO:0051602	response to electrical stimulus	0.0052	0.0034	1.52	0.271323	0.785131	gene-LOC113069124;gene-LOC113098483;gene-LOC113099200;gene-LOC113106421
GO:0008340	determination of adult lifespan	0.0155	0.0126	1.23	0.271983	0.785131	Carassius_auratus_newGene_5863;Carassius_auratus_newGene_9229;gene-LOC113043556;gene-LOC113045905;gene-LOC113048954;gene-LOC113054763;gene-LOC113057848;gene-LOC113059995;gene-LOC113061545;gene-LOC113096277;gene-LOC113108967;gene-LOC113112470
GO:0035150	regulation of tube size	0.0207	0.0173	1.19	0.272006	0.785131	Carassius_auratus_newGene_3872;gene-LOC113051821;gene-LOC113055524;gene-LOC113056812;gene-LOC113058570;gene-LOC113060623;gene-LOC113061640;gene-LOC113066756;gene-LOC113071160;gene-LOC113081671;gene-LOC113092992;gene-LOC113108436;gene-LOC113114206;gene-LOC113116621;gene-LOC113117731;gene-pik3c2g
GO:0008217	regulation of blood pressure	0.0129	0.0103	1.26	0.273573	0.785131	gene-LOC113042243;gene-LOC113044584;gene-LOC113045905;gene-LOC113058570;gene-LOC113081671;gene-LOC113092992;gene-LOC113114016;gene-LOC113116621;gene-LOC113117731;gene-slc2a5
GO:0014823	response to activity	0.009	0.0068	1.33	0.274061	0.785131	gene-LOC113056812;gene-LOC113058570;gene-LOC113071160;gene-LOC113081671;gene-LOC113106421;gene-LOC113114206;gene-LOC113117674
GO:0002252	immune effector process	0.0401	0.0356	1.12	0.275892	0.785131	Carassius_auratus_newGene_3329;gene-LOC113038734;gene-LOC113039600;gene-LOC113040380;gene-LOC113042987;gene-LOC113045905;gene-LOC113046984;gene-LOC113050553;gene-LOC113057061;gene-LOC113061666;gene-LOC113062564;gene-LOC113066120;gene-LOC113068531;gene-LOC113069124;gene-LOC113069658;gene-LOC113071160;gene-LOC113078678;gene-LOC113080866;gene-LOC113097726;gene-LOC113099200;gene-LOC113106044;gene-LOC…
GO:0042116	macrophage activation	0.0039	0.0024	1.64	0.276397	0.785131	gene-LOC113068531;gene-LOC113099200;gene-LOC113107216
GO:0043129	surfactant homeostasis	0.0039	0.0024	1.64	0.276397	0.785131	gene-LOC113070191;gene-LOC113106044;gene-LOC113114206
GO:1900408	negative regulation of cellular response to oxidative stress	0.0039	0.0024	1.64	0.276397	0.785131	gene-LOC113048954;gene-LOC113057848;gene-LOC113062564
GO:1903202	negative regulation of oxidative stress-induced cell death	0.0039	0.0024	1.64	0.276397	0.785131	gene-LOC113048954;gene-LOC113057848;gene-LOC113062564
GO:0002218	activation of innate immune response	0.0078	0.0057	1.36	0.278173	0.785131	gene-LOC113042987;gene-LOC113057604;gene-LOC113068531;gene-LOC113081810;gene-LOC113096277;gene-LOC113107216
GO:0006473	protein acetylation	0.0078	0.0057	1.36	0.278173	0.785131	gene-LOC113044583;gene-LOC113044584;gene-LOC113055524;gene-LOC113099912;gene-LOC113110675;gene-LOC113111329
GO:0032570	response to progesterone	0.0078	0.0057	1.36	0.278173	0.785131	Carassius_auratus_newGene_5863;gene-LOC113045905;gene-LOC113054763;gene-LOC113066756;gene-LOC113098224;gene-LOC113112682
GO:2000378	negative regulation of reactive oxygen species metabolic process	0.0078	0.0057	1.36	0.278173	0.785131	gene-LOC113055011;gene-LOC113056812;gene-LOC113066756;gene-LOC113069124;gene-LOC113081866;gene-LOC113092992
GO:1901342	regulation of vasculature development	0.0245	0.0211	1.17	0.279174	0.785131	gene-LOC113038874;gene-LOC113039429;gene-LOC113044669;gene-LOC113045905;gene-LOC113048954;gene-LOC113056987;gene-LOC113057848;gene-LOC113058570;gene-LOC113061545;gene-LOC113061640;gene-LOC113068531;gene-LOC113081671;gene-LOC113107216;gene-LOC113107334;gene-LOC113114016;gene-LOC113114206;gene-LOC113116621;gene-LOC113117022;gene-pik3c2g
GO:0050680	negative regulation of epithelial cell proliferation	0.0103	0.008	1.29	0.279263	0.785131	gene-LOC113042243;gene-LOC113044584;gene-LOC113056812;gene-LOC113066756;gene-LOC113070155;gene-LOC113087024;gene-LOC113114016;gene-LOC113114206
GO:0001911	negative regulation of leukocyte mediated cytotoxicity	0.0013	0.0004	3.09	0.27957	0.785131	gene-LOC113112682
GO:0002716	negative regulation of natural killer cell mediated immunity	0.0013	0.0004	3.09	0.27957	0.785131	gene-LOC113112682
GO:0006607	NLS-bearing protein import into nucleus	0.0013	0.0004	3.09	0.27957	0.785131	gene-LOC113097726
GO:0009631	cold acclimation	0.0013	0.0004	3.09	0.27957	0.785131	gene-LOC113048954
GO:0009951	polarity specification of dorsal/ventral axis	0.0013	0.0004	3.09	0.27957	0.785131	gene-LOC113045577
GO:0010753	positive regulation of cGMP-mediated signaling	0.0013	0.0004	3.09	0.27957	0.785131	gene-LOC113116621
GO:0017196	N-terminal peptidyl-methionine acetylation	0.0013	0.0004	3.09	0.27957	0.785131	gene-LOC113099912
GO:0018057	peptidyl-lysine oxidation	0.0013	0.0004	3.09	0.27957	0.785131	gene-LOC113057042
GO:0018158	protein oxidation	0.0013	0.0004	3.09	0.27957	0.785131	gene-LOC113057042
GO:0019236	response to pheromone	0.0013	0.0004	3.09	0.27957	0.785131	gene-LOC113106903
GO:0031342	negative regulation of cell killing	0.0013	0.0004	3.09	0.27957	0.785131	gene-LOC113112682
GO:0031665	negative regulation of lipopolysaccharide-mediated signaling pathway	0.0013	0.0004	3.09	0.27957	0.785131	gene-LOC113119445
GO:0032489	regulation of Cdc42 protein signal transduction	0.0013	0.0004	3.09	0.27957	0.785131	Carassius_auratus_newGene_10544
GO:0033591	response to L-ascorbic acid	0.0013	0.0004	3.09	0.27957	0.785131	gene-LOC113069124
GO:0035163	embryonic hemocyte differentiation	0.0013	0.0004	3.09	0.27957	0.785131	Carassius_auratus_newGene_9229
GO:0035165	embryonic crystal cell differentiation	0.0013	0.0004	3.09	0.27957	0.785131	Carassius_auratus_newGene_9229
GO:0035425	autocrine signaling	0.0013	0.0004	3.09	0.27957	0.785131	gene-LOC113112682
GO:0035865	cellular response to potassium ion	0.0013	0.0004	3.09	0.27957	0.785131	gene-LOC113106421
GO:0042454	ribonucleoside catabolic process	0.0013	0.0004	3.09	0.27957	0.785131	gene-LOC113080866
GO:0042723	thiamine-containing compound metabolic process	0.0013	0.0004	3.09	0.27957	0.785131	gene-LOC113096689
GO:0045953	negative regulation of natural killer cell mediated cytotoxicity	0.0013	0.0004	3.09	0.27957	0.785131	gene-LOC113112682
GO:0060011	Sertoli cell proliferation	0.0013	0.0004	3.09	0.27957	0.785131	gene-LOC113056812
GO:0060739	mesenchymal-epithelial cell signaling involved in prostate gland development	0.0013	0.0004	3.09	0.27957	0.785131	gene-LOC113071271
GO:0061901	regulation of 1-phosphatidylinositol-3-kinase activity	0.0013	0.0004	3.09	0.27957	0.785131	gene-LOC113099200
GO:0061903	positive regulation of 1-phosphatidylinositol-3-kinase activity	0.0013	0.0004	3.09	0.27957	0.785131	gene-LOC113099200
GO:0090107	regulation of high-density lipoprotein particle assembly	0.0013	0.0004	3.09	0.27957	0.785131	Carassius_auratus_newGene_10544
GO:0090201	negative regulation of release of cytochrome c from mitochondria	0.0013	0.0004	3.09	0.27957	0.785131	gene-LOC113069124
GO:0090258	negative regulation of mitochondrial fission	0.0013	0.0004	3.09	0.27957	0.785131	gene-LOC113106421
GO:0098735	positive regulation of the force of heart contraction	0.0013	0.0004	3.09	0.27957	0.785131	gene-LOC113058570
GO:1900084	regulation of peptidyl-tyrosine autophosphorylation	0.0013	0.0004	3.09	0.27957	0.785131	gene-LOC113066756
GO:1905590	fibronectin fibril organization	0.0013	0.0004	3.09	0.27957	0.785131	gene-LOC113057042
GO:1905871	regulation of protein localization to cell leading edge	0.0013	0.0004	3.09	0.27957	0.785131	gene-LOC113117674
GO:1905906	regulation of amyloid fibril formation	0.0013	0.0004	3.09	0.27957	0.785131	gene-LOC113099200
GO:2000317	negative regulation of T-helper 17 type immune response	0.0013	0.0004	3.09	0.27957	0.785131	gene-LOC113057042
GO:2000320	negative regulation of T-helper 17 cell differentiation	0.0013	0.0004	3.09	0.27957	0.785131	gene-LOC113057042
GO:2000328	regulation of T-helper 17 cell lineage commitment	0.0013	0.0004	3.09	0.27957	0.785131	gene-LOC113057042
GO:2000329	negative regulation of T-helper 17 cell lineage commitment	0.0013	0.0004	3.09	0.27957	0.785131	gene-LOC113057042
GO:2001198	regulation of dendritic cell differentiation	0.0013	0.0004	3.09	0.27957	0.785131	gene-LOC113064843
GO:2001199	negative regulation of dendritic cell differentiation	0.0013	0.0004	3.09	0.27957	0.785131	gene-LOC113064843
GO:2001200	positive regulation of dendritic cell differentiation	0.0013	0.0004	3.09	0.27957	0.785131	gene-LOC113064843
GO:0001946	lymphangiogenesis	0.0026	0.0013	1.92	0.279685	0.785131	gene-LOC113038874;gene-LOC113114206
GO:0005980	glycogen catabolic process	0.0026	0.0013	1.92	0.279685	0.785131	gene-LOC113050553;gene-LOC113112470
GO:0019048	modulation by virus of host morphology or physiology	0.0026	0.0013	1.92	0.279685	0.785131	gene-LOC113061545;gene-LOC113069124
GO:0030852	regulation of granulocyte differentiation	0.0026	0.0013	1.92	0.279685	0.785131	gene-LOC113064843;gene-LOC113119445
GO:0032369	negative regulation of lipid transport	0.0026	0.0013	1.92	0.279685	0.785131	Carassius_auratus_newGene_5863;gene-LOC113054763
GO:0034394	protein localization to cell surface	0.0026	0.0013	1.92	0.279685	0.785131	gene-LOC113051821;gene-LOC113094715
GO:0034629	cellular protein complex localization	0.0026	0.0013	1.92	0.279685	0.785131	Carassius_auratus_newGene_1491;gene-LOC113116954
GO:0045468	regulation of R8 cell spacing in compound eye	0.0026	0.0013	1.92	0.279685	0.785131	Carassius_auratus_newGene_9229;gene-LOC113114016
GO:0048070	regulation of developmental pigmentation	0.0026	0.0013	1.92	0.279685	0.785131	gene-LOC113051821;gene-LOC113069124
[truncated: 4,018 more rows]

## Sheet: Cellular components
ID	Description	GeneRatio	BgRatio	enrich_factor	pvalue	qvalue	geneID
GO:0005783	endoplasmic reticulum	0.1477	0.0668	2.21	1.49243e-15	7.42806e-13	Carassius_auratus_newGene_10544;Carassius_auratus_newGene_11707;Carassius_auratus_newGene_1699;Carassius_auratus_newGene_5863;Carassius_auratus_newGene_5907;Carassius_auratus_newGene_6735;Carassius_auratus_newGene_6955;Carassius_auratus_newGene_7372;Carassius_auratus_newGene_8844;Carassius_auratus_newGene_891;Carassius_auratus_newGene_9606;Carassius_auratus_newGene_9779;gene-LOC113038733;gene-LOC…
GO:0005789	endoplasmic reticulum membrane	0.0876	0.0294	2.98	2.56606e-15	7.42806e-13	Carassius_auratus_newGene_10544;Carassius_auratus_newGene_5863;Carassius_auratus_newGene_5907;Carassius_auratus_newGene_6735;Carassius_auratus_newGene_6955;Carassius_auratus_newGene_7011;Carassius_auratus_newGene_7372;Carassius_auratus_newGene_8844;Carassius_auratus_newGene_9241;Carassius_auratus_newGene_9606;Carassius_auratus_newGene_9779;gene-LOC113038733;gene-LOC113038872;gene-LOC113038900;gen…
GO:0044432	endoplasmic reticulum part	0.0784	0.0351	2.23	7.70225e-09	1.4864e-06	Carassius_auratus_newGene_10544;Carassius_auratus_newGene_1699;Carassius_auratus_newGene_5863;Carassius_auratus_newGene_5907;Carassius_auratus_newGene_6735;Carassius_auratus_newGene_6955;Carassius_auratus_newGene_7372;Carassius_auratus_newGene_8844;Carassius_auratus_newGene_891;Carassius_auratus_newGene_9606;Carassius_auratus_newGene_9779;gene-LOC113038733;gene-LOC113038855;gene-LOC113038872;gene…
GO:0030134	COPII-coated ER to Golgi transport vesicle	0.017	0.0022	7.8	1.03317e-08	1.49538e-06	Carassius_auratus_newGene_5863;gene-LOC113038872;gene-LOC113051821;gene-LOC113054763;gene-LOC113057939;gene-LOC113078045;gene-LOC113099200;gene-LOC113099909;gene-LOC113101281;gene-LOC113105082;gene-LOC113108613;gene-LOC113114164;gene-LOC113114257
GO:0034663	endoplasmic reticulum chaperone complex	0.0131	0.0012	10.82	1.90036e-08	2.20041e-06	Carassius_auratus_newGene_5907;Carassius_auratus_newGene_9606;Carassius_auratus_newGene_9779;gene-LOC113044802;gene-LOC113055297;gene-LOC113074649;gene-LOC113087172;gene-LOC113109593;gene-LOC113109851;gene-LOC113109900
GO:0042175	nuclear outer membrane-endoplasmic reticulum membrane network	0.0588	0.0253	2.32	2.02329e-07	1.95229e-05	Carassius_auratus_newGene_10544;Carassius_auratus_newGene_5863;Carassius_auratus_newGene_5907;Carassius_auratus_newGene_6735;Carassius_auratus_newGene_6955;Carassius_auratus_newGene_7372;Carassius_auratus_newGene_8844;Carassius_auratus_newGene_9606;Carassius_auratus_newGene_9779;gene-LOC113038733;gene-LOC113038872;gene-LOC113038900;gene-LOC113044655;gene-LOC113045240;gene-LOC113045905;gene-LOC113…
GO:0098827	endoplasmic reticulum subcompartment	0.0575	0.025	2.31	3.36964e-07	2.78692e-05	Carassius_auratus_newGene_10544;Carassius_auratus_newGene_5863;Carassius_auratus_newGene_5907;Carassius_auratus_newGene_6735;Carassius_auratus_newGene_6955;Carassius_auratus_newGene_7372;Carassius_auratus_newGene_8844;Carassius_auratus_newGene_9606;Carassius_auratus_newGene_9779;gene-LOC113038733;gene-LOC113038872;gene-LOC113038900;gene-LOC113044655;gene-LOC113045240;gene-LOC113046101;gene-LOC113…
GO:0005777	peroxisome	0.0261	0.0079	3.3	3.70161e-06	0.00026788	gene-LOC113045827;gene-LOC113049366;gene-LOC113049990;gene-LOC113053470;gene-LOC113056159;gene-LOC113058570;gene-LOC113062750;gene-LOC113066756;gene-LOC113070703;gene-LOC113092806;gene-LOC113106903;gene-LOC113109859;gene-LOC113114074;gene-LOC113116610;gene-LOC113116909;gene-LOC113117731;gene-LOC113118058;gene-LOC113118438;gene-mvk;gene-pipox
GO:0005793	endoplasmic reticulum-Golgi intermediate compartment	0.0131	0.0025	5.22	2.17515e-05	0.00139922	gene-LOC113038872;gene-LOC113044802;gene-LOC113057939;gene-LOC113078045;gene-LOC113087172;gene-LOC113099909;gene-LOC113101281;gene-LOC113109593;gene-LOC113114164;gene-LOC113114257
GO:0005788	endoplasmic reticulum lumen	0.0301	0.0114	2.63	2.94733e-05	0.00170635	Carassius_auratus_newGene_1699;Carassius_auratus_newGene_891;Carassius_auratus_newGene_92;gene-LOC113038855;gene-LOC113039429;gene-LOC113044802;gene-LOC113045258;gene-LOC113052948;gene-LOC113052949;gene-LOC113066120;gene-LOC113066134;gene-LOC113071271;gene-LOC113080803;gene-LOC113087172;gene-LOC113094149;gene-LOC113099200;gene-LOC113108099;gene-LOC113108289;gene-LOC113109593;gene-LOC113111259;gen…
GO:0044438	microbody part	0.0131	0.0029	4.57	6.86414e-05	0.00331164	gene-LOC113049990;gene-LOC113058570;gene-LOC113066756;gene-LOC113092806;gene-LOC113106903;gene-LOC113116610;gene-LOC113117731;gene-LOC113118058;gene-LOC113118438;gene-pipox
GO:0044439	peroxisomal part	0.0131	0.0029	4.57	6.86414e-05	0.00331164	gene-LOC113049990;gene-LOC113058570;gene-LOC113066756;gene-LOC113092806;gene-LOC113106903;gene-LOC113116610;gene-LOC113117731;gene-LOC113118058;gene-LOC113118438;gene-pipox
GO:0042579	microbody	0.0209	0.007	3	0.000106601	0.0047474	gene-LOC113049990;gene-LOC113053470;gene-LOC113056159;gene-LOC113058570;gene-LOC113062750;gene-LOC113066756;gene-LOC113092806;gene-LOC113106903;gene-LOC113109859;gene-LOC113114074;gene-LOC113116610;gene-LOC113117731;gene-LOC113118058;gene-LOC113118438;gene-mvk;gene-pipox
GO:0012507	ER to Golgi transport vesicle membrane	0.0065	0.0007	9.24	0.000170826	0.00706424	Carassius_auratus_newGene_5863;gene-LOC113038872;gene-LOC113051821;gene-LOC113054763;gene-LOC113108613
GO:1904423	dehydrodolichyl diphosphate synthase complex	0.0039	0.0002	19.02	0.000372882	0.014392	gene-LOC113044655;gene-LOC113082464;gene-LOC113120523
GO:0012505	endomembrane system	0.2013	0.1561	1.29	0.000439591	0.0159063	Carassius_auratus_newGene_10544;Carassius_auratus_newGene_11569;Carassius_auratus_newGene_11643;Carassius_auratus_newGene_1491;Carassius_auratus_newGene_1699;Carassius_auratus_newGene_3329;Carassius_auratus_newGene_5863;Carassius_auratus_newGene_5907;Carassius_auratus_newGene_6735;Carassius_auratus_newGene_6955;Carassius_auratus_newGene_7372;Carassius_auratus_newGene_8844;Carassius_auratus_newGen…
GO:0005778	peroxisomal membrane	0.0105	0.0025	4.23	0.000619535	0.0210987	gene-LOC113049089;gene-LOC113049608;gene-LOC113049990;gene-LOC113066756;gene-LOC113080269;gene-LOC113092806;gene-LOC113118058;gene-LOC113118438
GO:0005615	extracellular space	0.0824	0.0541	1.52	0.000662619	0.0213123	Carassius_auratus_newGene_1699;Carassius_auratus_newGene_934;gene-LOC113038855;gene-LOC113038874;gene-LOC113038918;gene-LOC113039429;gene-LOC113039478;gene-LOC113040163;gene-LOC113041310;gene-LOC113042243;gene-LOC113042987;gene-LOC113043144;gene-LOC113044583;gene-LOC113044584;gene-LOC113045002;gene-LOC113045006;gene-LOC113048352;gene-LOC113049896;gene-LOC113050371;gene-LOC113051344;gene-LOC113055…
GO:0030660	Golgi-associated vesicle membrane	0.0078	0.0018	4.29	0.00270546	0.0814065	Carassius_auratus_newGene_5863;gene-LOC113038872;gene-LOC113042197;gene-LOC113051821;gene-LOC113054763;gene-LOC113108613
GO:0098805	whole membrane	0.0797	0.0554	1.44	0.00287248	0.0814065	Carassius_auratus_newGene_10544;Carassius_auratus_newGene_11643;Carassius_auratus_newGene_1491;Carassius_auratus_newGene_5863;Carassius_auratus_newGene_7372;gene-LOC113037727;gene-LOC113038734;gene-LOC113038872;gene-LOC113041310;gene-LOC113041686;gene-LOC113042197;gene-LOC113042987;gene-LOC113049121;gene-LOC113049990;gene-LOC113051821;gene-LOC113053331;gene-LOC113053828;gene-LOC113054763;gene-LOC…
GO:0032937	SREBP-SCAP-Insig complex	0.0026	0.0001	22.19	0.00295284	0.0814065	Carassius_auratus_newGene_5863;gene-LOC113054763
GO:0070069	cytochrome complex	0.0065	0.0013	4.93	0.00332727	0.0875597	Carassius_auratus_newGene_5907;Carassius_auratus_newGene_9606;Carassius_auratus_newGene_9779;gene-LOC113055297;gene-LOC113109851
GO:0030176	integral component of endoplasmic reticulum membrane	0.0183	0.008	2.3	0.0035125	0.0884153	Carassius_auratus_newGene_5863;Carassius_auratus_newGene_6735;gene-LOC113048886;gene-LOC113054335;gene-LOC113054763;gene-LOC113068946;gene-LOC113076135;gene-LOC113087172;gene-LOC113096332;gene-LOC113105082;gene-LOC113118058;gene-LOC113118438;gene-LOC113120801;gene-dhcr7
GO:0031907	microbody lumen	0.0065	0.0014	4.72	0.00402648	0.0943646	gene-LOC113058570;gene-LOC113106903;gene-LOC113116610;gene-LOC113117731;gene-pipox
GO:0031984	organelle subcompartment	0.068	0.0464	1.47	0.00407483	0.0943646	Carassius_auratus_newGene_10544;Carassius_auratus_newGene_5863;Carassius_auratus_newGene_5907;Carassius_auratus_newGene_6735;Carassius_auratus_newGene_6955;Carassius_auratus_newGene_7372;Carassius_auratus_newGene_8844;Carassius_auratus_newGene_9606;Carassius_auratus_newGene_9779;gene-LOC113038733;gene-LOC113038872;gene-LOC113038900;gene-LOC113044073;gene-LOC113044655;gene-LOC113045240;gene-LOC113…
GO:0005782	peroxisomal matrix	0.0065	0.0015	4.35	0.0057293	0.127576	gene-LOC113058570;gene-LOC113106903;gene-LOC113116610;gene-LOC113117731;gene-pipox
GO:0005798	Golgi-associated vesicle	0.0131	0.0051	2.56	0.00607836	0.130335	Carassius_auratus_newGene_5863;gene-LOC113038872;gene-LOC113042197;gene-LOC113046646;gene-LOC113051821;gene-LOC113054763;gene-LOC113057939;gene-LOC113099200;gene-LOC113108613;gene-LOC113114164
GO:0031982	vesicle	0.119	0.0921	1.29	0.00705609	0.144263	Carassius_auratus_newGene_10544;Carassius_auratus_newGene_11569;Carassius_auratus_newGene_11643;Carassius_auratus_newGene_1491;Carassius_auratus_newGene_5863;Carassius_auratus_newGene_6735;Carassius_auratus_newGene_9229;gene-LOC113037727;gene-LOC113038734;gene-LOC113038872;gene-LOC113040163;gene-LOC113041310;gene-LOC113042197;gene-LOC113042243;gene-LOC113042987;gene-LOC113044584;gene-LOC113044669…
GO:0005786	signal recognition particle, endoplasmic reticulum targeting	0.0039	0.0005	7.4	0.00722625	0.144263	Carassius_auratus_newGene_4959;gene-LOC113052672;gene-LOC113106861
GO:0044421	extracellular region part	0.0745	0.0541	1.38	0.00935441	0.180524	Carassius_auratus_newGene_7372;gene-LOC113038734;gene-LOC113038855;gene-LOC113038874;gene-LOC113038918;gene-LOC113039429;gene-LOC113039478;gene-LOC113040163;gene-LOC113041310;gene-LOC113042243;gene-LOC113042987;gene-LOC113043144;gene-LOC113044583;gene-LOC113044584;gene-LOC113044669;gene-LOC113045002;gene-LOC113045006;gene-LOC113045436;gene-LOC113046558;gene-LOC113049896;gene-LOC113050371;gene-LOC…
GO:0005766	primary lysosome	0.0118	0.0048	2.44	0.012372	0.220979	gene-LOC113057061;gene-LOC113058570;gene-LOC113062564;gene-LOC113066120;gene-LOC113106044;gene-LOC113108099;gene-LOC113112470;gene-LOC113112682;gene-txndc5
GO:0042582	azurophil granule	0.0118	0.0048	2.44	0.012372	0.220979	gene-LOC113057061;gene-LOC113058570;gene-LOC113062564;gene-LOC113066120;gene-LOC113106044;gene-LOC113108099;gene-LOC113112470;gene-LOC113112682;gene-txndc5
GO:0031231	intrinsic component of peroxisomal membrane	0.0039	0.0006	6.05	0.0127588	0.220979	gene-LOC113049990;gene-LOC113118058;gene-LOC113118438
GO:0045252	oxoglutarate dehydrogenase complex	0.0026	0.0002	11.09	0.0129775	0.220979	gene-LOC113110223;gene-LOC113110348
GO:0005942	phosphatidylinositol 3-kinase complex	0.0052	0.0013	4.13	0.0157581	0.260661	gene-LOC113045905;gene-LOC113046799;gene-LOC113061640;gene-pik3c2g
GO:0005739	mitochondrion	0.0693	0.0518	1.34	0.0201655	0.316761	Carassius_auratus_newGene_5863;Carassius_auratus_newGene_7372;gene-LOC113038959;gene-LOC113042535;gene-LOC113043556;gene-LOC113046942;gene-LOC113048954;gene-LOC113053331;gene-LOC113054366;gene-LOC113054763;gene-LOC113055011;gene-LOC113056159;gene-LOC113056812;gene-LOC113058570;gene-LOC113060093;gene-LOC113060755;gene-LOC113061666;gene-LOC113062791;gene-LOC113066756;gene-LOC113069124;gene-LOC11307…
GO:0000839	Hrd1p ubiquitin ligase ERAD-L complex	0.0026	0.0003	8.87	0.0202439	0.316761	gene-LOC113096332;gene-LOC113120918
GO:0044433	cytoplasmic vesicle part	0.0588	0.043	1.37	0.0217254	0.326176	Carassius_auratus_newGene_11643;Carassius_auratus_newGene_1491;Carassius_auratus_newGene_5863;gene-LOC113037727;gene-LOC113038734;gene-LOC113038872;gene-LOC113041310;gene-LOC113042197;gene-LOC113042987;gene-LOC113049121;gene-LOC113050553;gene-LOC113051821;gene-LOC113053828;gene-LOC113054763;gene-LOC113057061;gene-LOC113057848;gene-LOC113058570;gene-LOC113059863;gene-LOC113060640;gene-LOC113061640…
GO:0032579	apical lamina of hyaline layer	0.0013	0	44.37	0.0225358	0.326176	gene-LOC113038918
GO:0033166	hyaline layer	0.0013	0	44.37	0.0225358	0.326176	gene-LOC113038918
GO:0031903	microbody membrane	0.0065	0.0021	3.08	0.0232768	0.328684	gene-LOC113049990;gene-LOC113066756;gene-LOC113092806;gene-LOC113118058;gene-LOC113118438
GO:0072534	perineuronal net	0.0026	0.0003	8.07	0.0243774	0.328822	gene-LOC113071275;gene-LOC113100362
GO:0031090	organelle membrane	0.1059	0.0851	1.24	0.0244225	0.328822	Carassius_auratus_newGene_10544;Carassius_auratus_newGene_11569;Carassius_auratus_newGene_11643;Carassius_auratus_newGene_1491;Carassius_auratus_newGene_5863;Carassius_auratus_newGene_6955;Carassius_auratus_newGene_7372;Carassius_auratus_newGene_8844;gene-LOC113037727;gene-LOC113038733;gene-LOC113038734;gene-LOC113038872;gene-LOC113038900;gene-LOC113041310;gene-LOC113042197;gene-LOC113042987;gene…
GO:0005635	nuclear envelope	0.0275	0.0172	1.6	0.0249992	0.328936	Carassius_auratus_newGene_5863;Carassius_auratus_newGene_6955;Carassius_auratus_newGene_7372;gene-LOC113038855;gene-LOC113045240;gene-LOC113046984;gene-LOC113048886;gene-LOC113051939;gene-LOC113054763;gene-LOC113056663;gene-LOC113058570;gene-LOC113063252;gene-LOC113065595;gene-LOC113069124;gene-LOC113083916;gene-LOC113092965;gene-LOC113099200;gene-LOC113113366;gene-LOC113113761;gene-LOC113116567;…
GO:0097708	intracellular vesicle	0.1072	0.0867	1.24	0.0267321	0.339354	Carassius_auratus_newGene_10544;Carassius_auratus_newGene_11569;Carassius_auratus_newGene_11643;Carassius_auratus_newGene_1491;Carassius_auratus_newGene_5863;Carassius_auratus_newGene_6735;Carassius_auratus_newGene_9229;gene-LOC113037727;gene-LOC113038734;gene-LOC113038872;gene-LOC113040163;gene-LOC113041310;gene-LOC113042197;gene-LOC113042243;gene-LOC113042987;gene-LOC113044584;gene-LOC113044669…
GO:0036020	endolysosome membrane	0.0039	0.0009	4.59	0.0269632	0.339354	gene-LOC113068531;gene-LOC113107216;gene-mcoln2
GO:0016222	procollagen-proline 4-dioxygenase complex	0.0026	0.0004	7.4	0.028822	0.354015	gene-LOC113044802;gene-LOC113109593
GO:0005779	integral component of peroxisomal membrane	0.0039	0.0009	4.44	0.0294701	0.354015	gene-LOC113049990;gene-LOC113118058;gene-LOC113118438
GO:0042025	host cell nucleus	0.0261	0.0165	1.59	0.0299625	0.354015	gene-LOC113044088;gene-LOC113044410;gene-LOC113046710;gene-LOC113054971;gene-LOC113055489;gene-LOC113056812;gene-LOC113062169;gene-LOC113062973;gene-LOC113068956;gene-LOC113069223;gene-LOC113069466;gene-LOC113076239;gene-LOC113092810;gene-LOC113095014;gene-LOC113108967;gene-LOC113111085;gene-LOC113113761;gene-LOC113116088;gene-LOC113120759;gene-hp1bp3
GO:0036019	endolysosome	0.0039	0.0009	4.29	0.0320957	0.365433	gene-LOC113068531;gene-LOC113107216;gene-mcoln2
GO:0031410	cytoplasmic vesicle	0.1072	0.0875	1.23	0.0321914	0.365433	Carassius_auratus_newGene_10544;Carassius_auratus_newGene_11569;Carassius_auratus_newGene_11643;Carassius_auratus_newGene_1491;Carassius_auratus_newGene_5863;Carassius_auratus_newGene_6735;Carassius_auratus_newGene_9229;gene-LOC113037727;gene-LOC113038734;gene-LOC113038872;gene-LOC113040163;gene-LOC113041310;gene-LOC113042197;gene-LOC113042243;gene-LOC113042987;gene-LOC113044584;gene-LOC113044669…
GO:0016006	Nebenkern	0.0026	0.0004	6.83	0.0335617	0.373662	gene-LOC113099989;gene-LOC113111803
GO:0000152	nuclear ubiquitin ligase complex	0.0039	0.001	4.03	0.0377001	0.403132	gene-LOC113041228;gene-LOC113105131;gene-LOC113120761
GO:0005576	extracellular region	0.1216	0.1017	1.2	0.0398848	0.403132	Carassius_auratus_newGene_1271;Carassius_auratus_newGene_1699;Carassius_auratus_newGene_7372;gene-LOC113038483;gene-LOC113038734;gene-LOC113038855;gene-LOC113038874;gene-LOC113038918;gene-LOC113039429;gene-LOC113039478;gene-LOC113039735;gene-LOC113040163;gene-LOC113041310;gene-LOC113042243;gene-LOC113042987;gene-LOC113043144;gene-LOC113043436;gene-LOC113044068;gene-LOC113044583;gene-LOC113044584;…
GO:0044420	extracellular matrix component	0.0078	0.0033	2.4	0.0399536	0.403132	gene-LOC113038855;gene-LOC113038918;gene-LOC113045436;gene-LOC113066134;gene-LOC113071275;gene-LOC113100362
GO:0005637	nuclear inner membrane	0.0065	0.0025	2.64	0.0413776	0.403132	gene-LOC113045240;gene-LOC113054335;gene-LOC113076135;gene-LOC113116567;gene-LOC113119998
GO:0005811	lipid droplet	0.0118	0.006	1.97	0.0414259	0.403132	gene-LOC113055011;gene-LOC113057848;gene-LOC113066756;gene-LOC113070191;gene-LOC113081866;gene-LOC113091618;gene-LOC113106044;gene-ldah;gene-lss
GO:0035102	PRC1 complex	0.0039	0.001	3.8	0.0437689	0.403132	gene-LOC113041228;gene-LOC113105131;gene-LOC113120761
GO:0008250	oligosaccharyltransferase complex	0.0026	0.0004	5.92	0.0438645	0.403132	gene-LOC113041323;gene-LOC113045595
GO:0002141	stereocilia ankle link	0.0013	0.0001	22.19	0.0445644	0.403132	gene-LOC113061217
GO:0002142	stereocilia ankle link complex	0.0013	0.0001	22.19	0.0445644	0.403132	gene-LOC113061217
GO:0009328	phenylalanine-tRNA ligase complex	0.0013	0.0001	22.19	0.0445644	0.403132	gene-fdxacb1
GO:1990843	subsarcolemmal mitochondrion	0.0013	0.0001	22.19	0.0445644	0.403132	gene-LOC113106421
GO:1990844	interfibrillar mitochondrion	0.0013	0.0001	22.19	0.0445644	0.403132	gene-LOC113106421
GO:0035578	azurophil granule lumen	0.0078	0.0034	2.32	0.0461316	0.408443	gene-LOC113057061;gene-LOC113066120;gene-LOC113108099;gene-LOC113112470;gene-LOC113112682;gene-txndc5
GO:0030667	secretory granule membrane	0.0183	0.011	1.66	0.0465625	0.408443	Carassius_auratus_newGene_1491;gene-LOC113037727;gene-LOC113041310;gene-LOC113062564;gene-LOC113066756;gene-LOC113071160;gene-LOC113080866;gene-LOC113099200;gene-LOC113106044;gene-LOC113112682;gene-LOC113118058;gene-LOC113118438;gene-slc2a5;gene-sycn
GO:0098588	bounding membrane of organelle	0.0784	0.0632	1.24	0.050097	0.431309	Carassius_auratus_newGene_10544;Carassius_auratus_newGene_11643;Carassius_auratus_newGene_1491;Carassius_auratus_newGene_5863;Carassius_auratus_newGene_7372;gene-LOC113037727;gene-LOC113038734;gene-LOC113038872;gene-LOC113041310;gene-LOC113042197;gene-LOC113042987;gene-LOC113044073;gene-LOC113046646;gene-LOC113049121;gene-LOC113049990;gene-LOC113051821;gene-LOC113053331;gene-LOC113053828;gene-LOC…
GO:0090575	RNA polymerase II transcription factor complex	0.0118	0.0062	1.89	0.0506592	0.431309	Carassius_auratus_newGene_6735;gene-LOC113044410;gene-LOC113046710;gene-LOC113054971;gene-LOC113061545;gene-LOC113069223;gene-LOC113069466;gene-LOC113116088;gene-LOC113120801
GO:0031227	intrinsic component of endoplasmic reticulum membrane	0.0118	0.0062	1.88	0.0519011	0.431461	Carassius_auratus_newGene_5863;Carassius_auratus_newGene_6735;gene-LOC113048886;gene-LOC113054763;gene-LOC113068946;gene-LOC113087172;gene-LOC113118058;gene-LOC113118438;gene-LOC113120801
GO:0016323	basolateral plasma membrane	0.0275	0.0186	1.47	0.0521675	0.431461	gene-LOC113039478;gene-LOC113041686;gene-LOC113043144;gene-LOC113050216;gene-LOC113055588;gene-LOC113056987;gene-LOC113060217;gene-LOC113060640;gene-LOC113066756;gene-LOC113069399;gene-LOC113069658;gene-LOC113077637;gene-LOC113081671;gene-LOC113083500;gene-LOC113093913;gene-LOC113107213;gene-LOC113107214;gene-LOC113107334;gene-LOC113116456;gene-LOC113118058;gene-LOC113118438
GO:0031228	intrinsic component of Golgi membrane	0.0039	0.0011	3.5	0.0537211	0.438052	gene-LOC113057939;gene-LOC113105918;gene-LOC113114164
GO:0044437	vacuolar part	0.0196	0.0124	1.58	0.0552787	0.444492	gene-LOC113038734;gene-LOC113055927;gene-LOC113057061;gene-LOC113058603;gene-LOC113062564;gene-LOC113063252;gene-LOC113066120;gene-LOC113068531;gene-LOC113106044;gene-LOC113107216;gene-LOC113108099;gene-LOC113112470;gene-LOC113112682;gene-mcoln2;gene-txndc5
GO:0098852	lytic vacuole membrane	0.0118	0.0064	1.85	0.057067	0.449773	gene-LOC113038734;gene-LOC113055927;gene-LOC113058603;gene-LOC113062564;gene-LOC113063252;gene-LOC113068531;gene-LOC113106044;gene-LOC113107216;gene-mcoln2
GO:0005741	mitochondrial outer membrane	0.017	0.0104	1.64	0.0574891	0.449773	Carassius_auratus_newGene_7372;gene-LOC113038197;gene-LOC113053331;gene-LOC113055011;gene-LOC113058570;gene-LOC113069124;gene-LOC113072309;gene-LOC113072373;gene-LOC113081866;gene-LOC113108126;gene-LOC113108503;gene-LOC113109702;gene-LOC113117059
GO:0032009	early phagosome	0.0026	0.0005	4.93	0.0611611	0.465909	gene-LOC113061640;gene-pik3c2g
GO:0097651	phosphatidylinositol 3-kinase complex, class I	0.0026	0.0005	4.93	0.0611611	0.465909	gene-LOC113045905;gene-LOC113046799
GO:0043230	extracellular organelle	0.0092	0.0046	1.99	0.0638476	0.472429	gene-LOC113046558;gene-LOC113056023;gene-LOC113056987;gene-LOC113057848;gene-LOC113060640;gene-LOC113107334;gene-sord
GO:0031967	organelle envelope	0.0471	0.0361	1.3	0.0650998	0.472429	Carassius_auratus_newGene_5863;Carassius_auratus_newGene_6955;Carassius_auratus_newGene_7372;gene-LOC113038855;gene-LOC113045240;gene-LOC113046984;gene-LOC113048886;gene-LOC113051939;gene-LOC113053331;gene-LOC113054763;gene-LOC113055011;gene-LOC113058570;gene-LOC113060755;gene-LOC113063252;gene-LOC113065595;gene-LOC113069124;gene-LOC113070191;gene-LOC113072309;gene-LOC113072373;gene-LOC113081671;…
GO:0031975	envelope	0.0471	0.0361	1.3	0.0650998	0.472429	Carassius_auratus_newGene_5863;Carassius_auratus_newGene_6955;Carassius_auratus_newGene_7372;gene-LOC113038855;gene-LOC113045240;gene-LOC113046984;gene-LOC113048886;gene-LOC113051939;gene-LOC113053331;gene-LOC113054763;gene-LOC113055011;gene-LOC113058570;gene-LOC113060755;gene-LOC113063252;gene-LOC113065595;gene-LOC113069124;gene-LOC113070191;gene-LOC113072309;gene-LOC113072373;gene-LOC113081671;…
GO:0044220	host cell perinuclear region of cytoplasm	0.0013	0.0001	14.79	0.0660971	0.472429	gene-LOC113038872
GO:0070939	Dsl1/NZR complex	0.0013	0.0001	14.79	0.0660971	0.472429	gene-LOC113062977
GO:0031968	organelle outer membrane	0.017	0.0106	1.6	0.0672272	0.474646	Carassius_auratus_newGene_7372;gene-LOC113053331;gene-LOC113055011;gene-LOC113058570;gene-LOC113069124;gene-LOC113072309;gene-LOC113072373;gene-LOC113081671;gene-LOC113081866;gene-LOC113108126;gene-LOC113108503;gene-LOC113109702;gene-LOC113117059
GO:0000323	lytic vacuole	0.0261	0.0182	1.44	0.0685685	0.478284	Carassius_auratus_newGene_11569;gene-LOC113038734;gene-LOC113049896;gene-LOC113055927;gene-LOC113057061;gene-LOC113058570;gene-LOC113058603;gene-LOC113062564;gene-LOC113063252;gene-LOC113066120;gene-LOC113068531;gene-LOC113076267;gene-LOC113099912;gene-LOC113106044;gene-LOC113107216;gene-LOC113108099;gene-LOC113112470;gene-LOC113112682;gene-mcoln2;gene-txndc5
GO:0070062	extracellular exosome	0.0078	0.0038	2.06	0.0722114	0.488232	gene-LOC113056023;gene-LOC113056987;gene-LOC113057848;gene-LOC113060640;gene-LOC113107334;gene-sord
GO:0005765	lysosomal membrane	0.0118	0.0067	1.76	0.0729386	0.488232	gene-LOC113038734;gene-LOC113055927;gene-LOC113058603;gene-LOC113062564;gene-LOC113063252;gene-LOC113068531;gene-LOC113106044;gene-LOC113107216;gene-mcoln2
GO:0019867	outer membrane	0.017	0.0108	1.58	0.0730803	0.488232	Carassius_auratus_newGene_7372;gene-LOC113053331;gene-LOC113055011;gene-LOC113058570;gene-LOC113069124;gene-LOC113072309;gene-LOC113072373;gene-LOC113081671;gene-LOC113081866;gene-LOC113108126;gene-LOC113108503;gene-LOC113109702;gene-LOC113117059
GO:0030173	integral component of Golgi membrane	0.0065	0.0029	2.24	0.0733679	0.488232	gene-LOC113037709;gene-LOC113057939;gene-LOC113105082;gene-LOC113105918;gene-LOC113114164
GO:0097180	serine protease inhibitor complex	0.0052	0.0021	2.5	0.0764055	0.497679	gene-LOC113049896;gene-LOC113057061;gene-LOC113076267;gene-LOC113112682
GO:1903561	extracellular vesicle	0.0078	0.0039	2.03	0.0765069	0.497679	gene-LOC113056023;gene-LOC113056987;gene-LOC113057848;gene-LOC113060640;gene-LOC113107334;gene-sord
GO:0012506	vesicle membrane	0.0314	0.023	1.36	0.0797591	0.51307	Carassius_auratus_newGene_11569;Carassius_auratus_newGene_1491;Carassius_auratus_newGene_5863;gene-LOC113037727;gene-LOC113038872;gene-LOC113041310;gene-LOC113042197;gene-LOC113046558;gene-LOC113051821;gene-LOC113054763;gene-LOC113058570;gene-LOC113060640;gene-LOC113062564;gene-LOC113066756;gene-LOC113071160;gene-LOC113080866;gene-LOC113081671;gene-LOC113099200;gene-LOC113106044;gene-LOC113108613…
GO:0044440	endosomal part	0.0222	0.0153	1.45	0.0816277	0.519321	Carassius_auratus_newGene_11643;gene-LOC113042987;gene-LOC113049121;gene-LOC113053828;gene-LOC113059863;gene-LOC113061640;gene-LOC113066756;gene-LOC113068531;gene-LOC113069399;gene-LOC113096320;gene-LOC113099200;gene-LOC113107216;gene-LOC113112065;gene-LOC113112682;gene-LOC113116165;gene-mcoln2;gene-pik3c2g
GO:0031527	filopodium membrane	0.0026	0.0006	4.03	0.0871079	0.536729	gene-LOC113049121;gene-LOC113112065
GO:0005785	signal recognition particle receptor complex	0.0013	0.0001	11.09	0.0871452	0.536729	gene-LOC113073260
GO:0031414	N-terminal protein acetyltransferase complex	0.0013	0.0001	11.09	0.0871452	0.536729	gene-LOC113099912
GO:0097440	apical dendrite	0.0052	0.0022	2.37	0.0892793	0.544084	gene-LOC113044073;gene-LOC113069658;gene-LOC113094715;gene-LOC113106421
GO:1904724	tertiary granule lumen	0.0039	0.0014	2.77	0.093701	0.561218	gene-LOC113050553;gene-LOC113057061;gene-LOC113061666
GO:1990761	growth cone lamellipodium	0.0026	0.0007	3.86	0.0940295	0.561218	gene-LOC113099200;gene-LOC113099912
GO:1905368	peptidase complex	0.0039	0.0014	2.72	0.0982234	0.573856	gene-LOC113048954;gene-LOC113076101;gene-LOC113107572
GO:0097179	protease inhibitor complex	0.0052	0.0023	2.28	0.0995719	0.573856	gene-LOC113049896;gene-LOC113057061;gene-LOC113076267;gene-LOC113112682
GO:1904090	peptidase inhibitor complex	0.0052	0.0023	2.28	0.0995719	0.573856	gene-LOC113049896;gene-LOC113057061;gene-LOC113076267;gene-LOC113112682
GO:0030126	COPI vesicle coat	0.0026	0.0007	3.7	0.101103	0.573856	gene-LOC113042197;gene-LOC113060785
GO:0031143	pseudopodium	0.0026	0.0007	3.7	0.101103	0.573856	gene-LOC113061640;gene-pik3c2g
GO:0000835	ER ubiquitin ligase complex	0.0013	0.0001	8.87	0.10772	0.593942	gene-LOC113094149
GO:0002139	stereocilia coupling link	0.0013	0.0001	8.87	0.10772	0.593942	gene-LOC113061217
GO:0098723	skeletal muscle myofibril	0.0013	0.0001	8.87	0.10772	0.593942	gene-LOC113112470
GO:0030662	coated vesicle membrane	0.0078	0.0043	1.84	0.110481	0.596473	Carassius_auratus_newGene_5863;gene-LOC113038872;gene-LOC113042197;gene-LOC113051821;gene-LOC113054763;gene-LOC113108613
GO:0030659	cytoplasmic vesicle membrane	0.0275	0.0205	1.34	0.111231	0.596473	Carassius_auratus_newGene_1491;Carassius_auratus_newGene_5863;gene-LOC113037727;gene-LOC113038872;gene-LOC113041310;gene-LOC113042197;gene-LOC113051821;gene-LOC113054763;gene-LOC113058570;gene-LOC113060640;gene-LOC113062564;gene-LOC113066756;gene-LOC113071160;gene-LOC113080866;gene-LOC113099200;gene-LOC113106044;gene-LOC113108613;gene-LOC113112682;gene-LOC113118058;gene-LOC113118438;gene-slc2a5
GO:0031904	endosome lumen	0.0039	0.0015	2.56	0.1123	0.596473	gene-LOC113096320;gene-LOC113099200;gene-LOC113112682
GO:1904813	ficolin-1-rich granule lumen	0.0039	0.0015	2.56	0.1123	0.596473	gene-LOC113050553;gene-LOC113061666;gene-LOC113112470
GO:0101002	ficolin-1-rich granule	0.0078	0.0043	1.81	0.115876	0.609871	gene-LOC113050553;gene-LOC113061666;gene-LOC113071160;gene-LOC113080866;gene-LOC113112470;gene-LOC113112682
GO:0030141	secretory granule	0.0366	0.0288	1.27	0.118441	0.617757	Carassius_auratus_newGene_1491;gene-LOC113037727;gene-LOC113038734;gene-LOC113041310;gene-LOC113042243;gene-LOC113044584;gene-LOC113046646;gene-LOC113050553;gene-LOC113057061;gene-LOC113058570;gene-LOC113061217;gene-LOC113061666;gene-LOC113062564;gene-LOC113066120;gene-LOC113066756;gene-LOC113070191;gene-LOC113071160;gene-LOC113080866;gene-LOC113099200;gene-LOC113106044;gene-LOC113108099;gene-LOC…
GO:0005790	smooth endoplasmic reticulum	0.0039	0.0016	2.47	0.122085	0.619892	gene-LOC113046646;gene-LOC113087172;gene-LOC113108099
GO:0005614	interstitial matrix	0.0026	0.0008	3.29	0.123133	0.619892	gene-LOC113071271;gene-LOC113117022
GO:0005641	nuclear envelope lumen	0.0026	0.0008	3.29	0.123133	0.619892	gene-LOC113038855;gene-LOC113099200
GO:0030127	COPII vesicle coat	0.0026	0.0008	3.29	0.123133	0.619892	gene-LOC113051821;gene-LOC113060844
GO:0002178	palmitoyltransferase complex	0.0013	0.0002	7.4	0.127831	0.62191	gene-LOC113109783
GO:0071682	endocytic vesicle lumen	0.0013	0.0002	7.4	0.127831	0.62191	gene-LOC113057848
GO:0090498	extrinsic component of Golgi membrane	0.0013	0.0002	7.4	0.127831	0.62191	gene-LOC113108613
GO:1990578	perinuclear endoplasmic reticulum membrane	0.0013	0.0002	7.4	0.127831	0.62191	gene-LOC113045905
GO:0005764	lysosome	0.0261	0.0198	1.32	0.129481	0.624691	Carassius_auratus_newGene_11569;gene-LOC113038734;gene-LOC113049896;gene-LOC113055927;gene-LOC113057061;gene-LOC113058570;gene-LOC113058603;gene-LOC113062564;gene-LOC113063252;gene-LOC113066120;gene-LOC113068531;gene-LOC113076267;gene-LOC113099912;gene-LOC113106044;gene-LOC113107216;gene-LOC113108099;gene-LOC113112470;gene-LOC113112682;gene-mcoln2;gene-txndc5
GO:0005773	vacuole	0.0275	0.0211	1.3	0.133302	0.633452	Carassius_auratus_newGene_11569;gene-LOC113038734;gene-LOC113049896;gene-LOC113055927;gene-LOC113057061;gene-LOC113058570;gene-LOC113058603;gene-LOC113062564;gene-LOC113063252;gene-LOC113066120;gene-LOC113068531;gene-LOC113068652;gene-LOC113076267;gene-LOC113099912;gene-LOC113106044;gene-LOC113107216;gene-LOC113108099;gene-LOC113112470;gene-LOC113112682;gene-mcoln2;gene-txndc5
GO:0031519	PcG protein complex	0.0052	0.0026	2.04	0.133486	0.633452	gene-LOC113041228;gene-LOC113063914;gene-LOC113105131;gene-LOC113120761
GO:0031012	extracellular matrix	0.0261	0.02	1.31	0.137473	0.641009	Carassius_auratus_newGene_1699;gene-LOC113038734;gene-LOC113038855;gene-LOC113038874;gene-LOC113038918;gene-LOC113044669;gene-LOC113045436;gene-LOC113051472;gene-LOC113055775;gene-LOC113057042;gene-LOC113057061;gene-LOC113066134;gene-LOC113066733;gene-LOC113071271;gene-LOC113071275;gene-LOC113089626;gene-LOC113100362;gene-LOC113105708;gene-LOC113108436;gene-LOC113117022
GO:0031258	lamellipodium membrane	0.0026	0.0009	3.06	0.1384	0.641009	gene-LOC113049121;gene-LOC113112065
GO:1990391	DNA repair complex	0.0026	0.0009	3.06	0.1384	0.641009	gene-LOC113044088;gene-LOC113051360
GO:0005794	Golgi apparatus	0.0758	0.0658	1.15	0.145225	0.646883	Carassius_auratus_newGene_10544;Carassius_auratus_newGene_3329;Carassius_auratus_newGene_5863;Carassius_auratus_newGene_6735;gene-LOC113037709;gene-LOC113038855;gene-LOC113038872;gene-LOC113040163;gene-LOC113042197;gene-LOC113044073;gene-LOC113045009;gene-LOC113045204;gene-LOC113045905;gene-LOC113046558;gene-LOC113046646;gene-LOC113051939;gene-LOC113054643;gene-LOC113054763;gene-LOC113055927;gene…
GO:0017059	serine C-palmitoyltransferase complex	0.0013	0.0002	6.34	0.147489	0.646883	gene-LOC113117677
GO:0031002	actin rod	0.0013	0.0002	6.34	0.147489	0.646883	gene-LOC113117674
GO:0031088	platelet dense granule membrane	0.0013	0.0002	6.34	0.147489	0.646883	gene-LOC113041310
GO:0031416	NatB complex	0.0013	0.0002	6.34	0.147489	0.646883	gene-LOC113099912
GO:0060102	collagen and cuticulin-based cuticle extracellular matrix	0.0013	0.0002	6.34	0.147489	0.646883	gene-LOC113089626
GO:0090732	cofilin-actin rod	0.0013	0.0002	6.34	0.147489	0.646883	gene-LOC113117674
GO:0031965	nuclear membrane	0.0157	0.0112	1.4	0.153186	0.666816	Carassius_auratus_newGene_5863;Carassius_auratus_newGene_6955;Carassius_auratus_newGene_7372;gene-LOC113045240;gene-LOC113054763;gene-LOC113058570;gene-LOC113065595;gene-LOC113069124;gene-LOC113083916;gene-LOC113113761;gene-LOC113116567;gene-LOC113119998
GO:0031526	brush border membrane	0.0065	0.0037	1.76	0.156068	0.674292	gene-LOC113060640;gene-LOC113077637;gene-LOC113105992;gene-LOC113105993;gene-LOC113113489
GO:0005768	endosome	0.0484	0.0406	1.19	0.157344	0.67462	Carassius_auratus_newGene_11643;Carassius_auratus_newGene_6735;Carassius_auratus_newGene_9229;gene-LOC113040163;gene-LOC113042987;gene-LOC113049079;gene-LOC113049082;gene-LOC113049121;gene-LOC113049286;gene-LOC113049287;gene-LOC113053828;gene-LOC113055927;gene-LOC113058603;gene-LOC113059863;gene-LOC113060093;gene-LOC113061640;gene-LOC113066756;gene-LOC113068531;gene-LOC113069399;gene-LOC113071160…
GO:0005774	vacuolar membrane	0.0118	0.008	1.48	0.158474	0.67462	gene-LOC113038734;gene-LOC113055927;gene-LOC113058603;gene-LOC113062564;gene-LOC113063252;gene-LOC113068531;gene-LOC113106044;gene-LOC113107216;gene-mcoln2
GO:0070461	SAGA-type complex	0.0026	0.0009	2.77	0.161996	0.678981	gene-LOC113076101;gene-LOC113107572
GO:0099023	tethering complex	0.0052	0.0028	1.89	0.162668	0.678981	Carassius_auratus_newGene_1491;gene-LOC113037727;gene-LOC113062977;gene-LOC113116954
GO:0016363	nuclear matrix	0.0065	0.0038	1.73	0.163315	0.678981	Carassius_auratus_newGene_6735;gene-LOC113075980;gene-LOC113081967;gene-LOC113117674;gene-LOC113120801
GO:0005775	vacuolar lumen	0.0092	0.0059	1.56	0.16419	0.678981	gene-LOC113038734;gene-LOC113057061;gene-LOC113066120;gene-LOC113108099;gene-LOC113112470;gene-LOC113112682;gene-txndc5
GO:0031905	early endosome lumen	0.0013	0.0002	5.55	0.166705	0.679673	gene-LOC113112682
GO:0071942	XPC complex	0.0013	0.0002	5.55	0.166705	0.679673	gene-LOC113044088
GO:0031970	organelle envelope lumen	0.0039	0.0019	2.11	0.169525	0.686334	gene-LOC113038855;gene-LOC113099200;gene-LOC113115223
GO:0019898	extrinsic component of membrane	0.0196	0.0149	1.32	0.171057	0.68773	gene-LOC113039478;gene-LOC113045905;gene-LOC113046799;gene-LOC113061640;gene-LOC113062564;gene-LOC113066756;gene-LOC113068946;gene-LOC113083500;gene-LOC113096277;gene-LOC113104414;gene-LOC113107213;gene-LOC113107214;gene-LOC113108613;gene-LOC113117268;gene-pik3c2g
GO:0010008	endosome membrane	0.0183	0.0138	1.33	0.174747	0.696108	Carassius_auratus_newGene_11643;gene-LOC113042987;gene-LOC113049121;gene-LOC113053828;gene-LOC113059863;gene-LOC113061640;gene-LOC113066756;gene-LOC113068531;gene-LOC113069399;gene-LOC113107216;gene-LOC113112065;gene-LOC113116165;gene-mcoln2;gene-pik3c2g
GO:0030658	transport vesicle membrane	0.0065	0.0039	1.68	0.178201	0.696108	Carassius_auratus_newGene_5863;gene-LOC113038872;gene-LOC113051821;gene-LOC113054763;gene-LOC113108613
GO:0005903	brush border	0.0105	0.0071	1.47	0.179224	0.696108	gene-LOC113050216;gene-LOC113060640;gene-LOC113077637;gene-LOC113093913;gene-LOC113094715;gene-LOC113105992;gene-LOC113105993;gene-LOC113113489
GO:0031983	vesicle lumen	0.0157	0.0116	1.35	0.184089	0.696108	gene-LOC113038734;gene-LOC113057061;gene-LOC113057848;gene-LOC113061666;gene-LOC113066120;gene-LOC113081671;gene-LOC113099200;gene-LOC113108099;gene-LOC113112470;gene-LOC113112682;gene-LOC113115116;gene-txndc5
GO:0000153	cytoplasmic ubiquitin ligase complex	0.0013	0.0003	4.93	0.185489	0.696108	gene-LOC113094149
GO:0000836	Hrd1p ubiquitin ligase complex	0.0013	0.0003	4.93	0.185489	0.696108	gene-LOC113094149
GO:0002080	acrosomal membrane	0.0013	0.0003	4.93	0.185489	0.696108	gene-LOC113066756
GO:0070761	pre-snoRNP complex	0.0013	0.0003	4.93	0.185489	0.696108	gene-LOC113081967
GO:0030135	coated vesicle	0.0131	0.0094	1.39	0.186022	0.696108	Carassius_auratus_newGene_5863;gene-LOC113038872;gene-LOC113042197;gene-LOC113046646;gene-LOC113051821;gene-LOC113054763;gene-LOC113057939;gene-LOC113099200;gene-LOC113108613;gene-LOC113114164
GO:0031092	platelet alpha granule membrane	0.0026	0.001	2.54	0.186239	0.696108	gene-LOC113041310;gene-LOC113099200
GO:0005740	mitochondrial envelope	0.0248	0.0198	1.25	0.186367	0.696108	Carassius_auratus_newGene_7372;gene-LOC113053331;gene-LOC113055011;gene-LOC113058570;gene-LOC113060755;gene-LOC113069124;gene-LOC113070191;gene-LOC113072309;gene-LOC113072373;gene-LOC113081866;gene-LOC113099989;gene-LOC113108126;gene-LOC113108503;gene-LOC113109702;gene-LOC113111803;gene-LOC113114271;gene-LOC113115223;gene-LOC113117059;gene-LOC113117674
GO:0030430	host cell cytoplasm	0.0026	0.0011	2.47	0.194431	0.71244	gene-LOC113038872;gene-LOC113046558
GO:0033655	host cell cytoplasm part	0.0026	0.0011	2.47	0.194431	0.71244	gene-LOC113038872;gene-LOC113046558
GO:0070971	endoplasmic reticulum exit site	0.0026	0.0011	2.47	0.194431	0.71244	gene-LOC113051821;gene-LOC113060844
GO:0031966	mitochondrial membrane	0.0248	0.02	1.24	0.196392	0.7151	Carassius_auratus_newGene_7372;gene-LOC113039352;gene-LOC113053331;gene-LOC113055011;gene-LOC113058570;gene-LOC113060755;gene-LOC113069124;gene-LOC113070191;gene-LOC113072309;gene-LOC113072373;gene-LOC113081866;gene-LOC113099989;gene-LOC113108126;gene-LOC113108503;gene-LOC113109702;gene-LOC113111803;gene-LOC113114271;gene-LOC113117059;gene-LOC113117674
GO:0060205	cytoplasmic vesicle lumen	0.0144	0.0107	1.34	0.19923	0.7209	gene-LOC113038734;gene-LOC113057061;gene-LOC113057848;gene-LOC113061666;gene-LOC113066120;gene-LOC113099200;gene-LOC113108099;gene-LOC113112470;gene-LOC113112682;gene-LOC113115116;gene-txndc5
GO:0005868	cytoplasmic dynein complex	0.0026	0.0011	2.4	0.202668	0.721396	gene-LOC113054643;gene-LOC113090814
GO:0042612	MHC class I protein complex	0.0013	0.0003	4.44	0.203849	0.721396	gene-LOC113048352
GO:0005604	basement membrane	0.0105	0.0074	1.41	0.207593	0.721396	gene-LOC113038855;gene-LOC113044669;gene-LOC113045436;gene-LOC113057042;gene-LOC113066134;gene-LOC113071271;gene-LOC113082009;gene-LOC113117022
GO:0018995	host	0.0026	0.0011	2.34	0.210943	0.721396	gene-LOC113038872;gene-LOC113046558
GO:0032994	protein-lipid complex	0.0026	0.0011	2.34	0.210943	0.721396	gene-LOC113091618;gene-LOC113099200
GO:0033643	host cell part	0.0026	0.0011	2.34	0.210943	0.721396	gene-LOC113038872;gene-LOC113046558
GO:0033646	host intracellular part	0.0026	0.0011	2.34	0.210943	0.721396	gene-LOC113038872;gene-LOC113046558
GO:0043656	intracellular region of host	0.0026	0.0011	2.34	0.210943	0.721396	gene-LOC113038872;gene-LOC113046558
GO:0043657	host cell	0.0026	0.0011	2.34	0.210943	0.721396	gene-LOC113038872;gene-LOC113046558
GO:0043202	lysosomal lumen	0.0052	0.0031	1.69	0.212527	0.721396	gene-LOC113038734;gene-LOC113066120;gene-LOC113112682;gene-txndc5
GO:0000145	exocyst	0.0039	0.0021	1.85	0.221243	0.721396	Carassius_auratus_newGene_1491;gene-LOC113037727;gene-LOC113116954
GO:0000015	phosphopyruvate hydratase complex	0.0013	0.0003	4.03	0.221796	0.721396	gene-LOC113065773
GO:0005586	collagen type III trimer	0.0013	0.0003	4.03	0.221796	0.721396	Carassius_auratus_newGene_1699
GO:0005944	phosphatidylinositol 3-kinase complex, class IB	0.0013	0.0003	4.03	0.221796	0.721396	gene-LOC113046799
GO:0034363	intermediate-density lipoprotein particle	0.0013	0.0003	4.03	0.221796	0.721396	gene-LOC113099200
GO:0035183	female germline ring canal inner rim	0.0013	0.0003	4.03	0.221796	0.721396	Carassius_auratus_newGene_7372
GO:0070381	endosome to plasma membrane transport vesicle	0.0013	0.0003	4.03	0.221796	0.721396	gene-LOC113099200
GO:0106003	amyloid-beta complex	0.0013	0.0003	4.03	0.221796	0.721396	gene-LOC113099200
GO:0000124	SAGA complex	0.0026	0.0012	2.22	0.227584	0.731995	gene-LOC113076101;gene-LOC113107572
GO:0030120	vesicle coat	0.0026	0.0012	2.22	0.227584	0.731995	gene-LOC113042197;gene-LOC113051821
GO:0000139	Golgi membrane	0.0275	0.023	1.19	0.233887	0.740989	Carassius_auratus_newGene_5863;gene-LOC113038872;gene-LOC113044073;gene-LOC113046646;gene-LOC113054763;gene-LOC113057939;gene-LOC113058570;gene-LOC113060639;gene-LOC113060785;gene-LOC113060844;gene-LOC113066755;gene-LOC113066756;gene-LOC113068531;gene-LOC113074538;gene-LOC113083916;gene-LOC113099200;gene-LOC113105918;gene-LOC113107216;gene-LOC113108613;gene-LOC113110956;gene-LOC113114164
GO:0005839	proteasome core complex	0.0026	0.0012	2.16	0.235939	0.740989	gene-LOC113060786;gene-LOC113064381
GO:0000109	nucleotide-excision repair complex	0.0013	0.0004	3.7	0.239339	0.740989	gene-LOC113044088
GO:0016589	NURF complex	0.0013	0.0004	3.7	0.239339	0.740989	gene-LOC113091423
GO:0016942	insulin-like growth factor binding protein complex	0.0013	0.0004	3.7	0.239339	0.740989	gene-LOC113108289
GO:0036454	growth factor complex	0.0013	0.0004	3.7	0.239339	0.740989	gene-LOC113108289
GO:0042567	insulin-like growth factor ternary complex	0.0013	0.0004	3.7	0.239339	0.740989	gene-LOC113108289
GO:0030863	cortical cytoskeleton	0.0092	0.0067	1.36	0.256345	0.755752	gene-LOC113037727;gene-LOC113041310;gene-LOC113055588;gene-LOC113058570;gene-LOC113068294;gene-LOC113094715;gene-LOC113117674
GO:0001401	mitochondrial sorting and assembly machinery complex	0.0013	0.0004	3.41	0.256488	0.755752	Carassius_auratus_newGene_2517
GO:0005943	phosphatidylinositol 3-kinase complex, class IA	0.0013	0.0004	3.41	0.256488	0.755752	gene-LOC113045905
GO:0005945	6-phosphofructokinase complex	0.0013	0.0004	3.41	0.256488	0.755752	gene-LOC113111269
GO:0097136	Bcl-2 family protein complex	0.0013	0.0004	3.41	0.256488	0.755752	gene-LOC113069124
GO:0030133	transport vesicle	0.0183	0.0149	1.23	0.256557	0.755752	Carassius_auratus_newGene_5863;gene-LOC113038872;gene-LOC113042243;gene-LOC113044584;gene-LOC113046646;gene-LOC113051821;gene-LOC113054763;gene-LOC113066756;gene-LOC113067717;gene-LOC113068294;gene-LOC113068946;gene-LOC113097536;gene-LOC113099200;gene-LOC113108613
GO:0005771	multivesicular body	0.0039	0.0023	1.71	0.25727	0.755752	gene-LOC113053828;gene-LOC113059863;gene-LOC113116165
GO:0098862	cluster of actin-based cell projections	0.0118	0.0091	1.3	0.261034	0.755752	gene-LOC113050216;gene-LOC113060640;gene-LOC113061217;gene-LOC113077637;gene-LOC113093913;gene-LOC113094715;gene-LOC113105992;gene-LOC113105993;gene-LOC113113489
GO:0044215	other organism	0.0026	0.0013	2.02	0.261083	0.755752	gene-LOC113038872;gene-LOC113046558
GO:0044216	other organism cell	0.0026	0.0013	2.02	0.261083	0.755752	gene-LOC113038872;gene-LOC113046558
GO:0044217	other organism part	0.0026	0.0013	2.02	0.261083	0.755752	gene-LOC113038872;gene-LOC113046558
GO:0090723	growth cone part	0.0026	0.0013	2.02	0.261083	0.755752	gene-LOC113099200;gene-LOC113099912
GO:0044429	mitochondrial part	0.0288	0.0247	1.16	0.261578	0.755752	Carassius_auratus_newGene_7372;gene-LOC113048954;gene-LOC113053331;gene-LOC113055011;gene-LOC113056159;gene-LOC113058570;gene-LOC113060755;gene-LOC113069124;gene-LOC113070191;gene-LOC113072309;gene-LOC113072373;gene-LOC113081866;gene-LOC113099989;gene-LOC113108126;gene-LOC113108503;gene-LOC113109702;gene-LOC113111803;gene-LOC113114271;gene-LOC113115223;gene-LOC113117059;gene-LOC113117674;gene-hykk
GO:0070820	tertiary granule	0.0078	0.0056	1.39	0.262384	0.755752	gene-LOC113050553;gene-LOC113057061;gene-LOC113061666;gene-LOC113071160;gene-LOC113080866;gene-LOC113112682
GO:0035577	azurophil granule membrane	0.0026	0.0013	1.97	0.269474	0.764238	gene-LOC113062564;gene-LOC113106044
GO:0060077	inhibitory synapse	0.0026	0.0013	1.97	0.269474	0.764238	gene-LOC113093088;gene-LOC113117268
GO:0031301	integral component of organelle membrane	0.0092	0.0068	1.34	0.270132	0.764238	gene-LOC113049990;gene-LOC113057939;gene-LOC113060755;gene-LOC113105918;gene-LOC113114164;gene-LOC113118058;gene-LOC113118438
GO:0030663	COPI-coated vesicle membrane	0.0013	0.0004	3.17	0.27325	0.764238	gene-LOC113042197
GO:0034364	high-density lipoprotein particle	0.0013	0.0004	3.17	0.27325	0.764238	gene-LOC113099200
GO:0034385	triglyceride-rich plasma lipoprotein particle	0.0013	0.0004	3.17	0.27325	0.764238	gene-LOC113099200
GO:0043034	costamere	0.0026	0.0014	1.93	0.277862	0.773402	gene-LOC113050553;gene-LOC113094715
GO:0034774	secretory granule lumen	0.0131	0.0105	1.25	0.281299	0.779221	gene-LOC113038734;gene-LOC113057061;gene-LOC113061666;gene-LOC113066120;gene-LOC113099200;gene-LOC113108099;gene-LOC113112470;gene-LOC113112682;gene-LOC113115116;gene-txndc5
GO:0035003	subapical complex	0.0026	0.0014	1.89	0.286244	0.789144	Carassius_auratus_newGene_9229;gene-LOC113114016
GO:0005726	perichromatin fibrils	0.0013	0.0004	2.96	0.289634	0.790958	gene-LOC113081967
GO:0008540	proteasome regulatory particle, base subcomplex	0.0013	0.0004	2.96	0.289634	0.790958	gene-LOC113121123
GO:0031300	intrinsic component of organelle membrane	0.0092	0.007	1.31	0.291165	0.791405	gene-LOC113049990;gene-LOC113057939;gene-LOC113060755;gene-LOC113105918;gene-LOC113114164;gene-LOC113118058;gene-LOC113118438
GO:0099503	secretory vesicle	0.0405	0.0364	1.11	0.29698	0.803439	Carassius_auratus_newGene_1491;gene-LOC113037727;gene-LOC113038734;gene-LOC113041310;gene-LOC113042243;gene-LOC113044584;gene-LOC113046646;gene-LOC113050553;gene-LOC113057061;gene-LOC113058570;gene-LOC113061217;gene-LOC113061666;gene-LOC113062564;gene-LOC113066120;gene-LOC113066756;gene-LOC113067717;gene-LOC113068294;gene-LOC113068946;gene-LOC113070191;gene-LOC113071160;gene-LOC113080866;gene-LOC…
GO:0030673	axolemma	0.0026	0.0014	1.81	0.302973	0.815838	gene-LOC113046646;gene-LOC113071160
GO:0098552	side of membrane	0.0288	0.0256	1.12	0.316685	0.84554	Carassius_auratus_newGene_10544;gene-LOC113041310;gene-LOC113044802;gene-LOC113049121;gene-LOC113050553;gene-LOC113055588;gene-LOC113056987;gene-LOC113066756;gene-LOC113068946;gene-LOC113069399;gene-LOC113069658;gene-LOC113071160;gene-LOC113092992;gene-LOC113093088;gene-LOC113096277;gene-LOC113104414;gene-LOC113107334;gene-LOC113109593;gene-LOC113112065;gene-LOC113114206;gene-LOC113115223;gene-LO…
GO:0030139	endocytic vesicle	0.0157	0.0133	1.18	0.320195	0.84554	Carassius_auratus_newGene_10544;Carassius_auratus_newGene_9229;gene-LOC113057848;gene-LOC113058570;gene-LOC113061640;gene-LOC113066756;gene-LOC113093088;gene-LOC113094715;gene-LOC113095657;gene-LOC113112682;gene-LOC113114016;gene-pik3c2g
GO:0031083	BLOC-1 complex	0.0013	0.0005	2.61	0.321305	0.84554	gene-LOC113039493
GO:0035253	ciliary rootlet	0.0013	0.0005	2.61	0.321305	0.84554	gene-LOC113099200
GO:0090533	cation-transporting ATPase complex	0.0013	0.0005	2.61	0.321305	0.84554	gene-LOC113041686
GO:0001669	acrosomal vesicle	0.0039	0.0027	1.48	0.33104	0.854729	gene-LOC113046646;gene-LOC113061217;gene-LOC113066756
GO:0045335	phagocytic vesicle	0.0078	0.0062	1.27	0.33254	0.854729	Carassius_auratus_newGene_10544;gene-LOC113061640;gene-LOC113094715;gene-LOC113095657;gene-LOC113112682;gene-pik3c2g
GO:0005592	collagen type XI trimer	0.0013	0.0005	2.47	0.336608	0.854729	gene-LOC113066134
GO:0005869	dynactin complex	0.0013	0.0005	2.47	0.336608	0.854729	gene-LOC113102999
GO:0005890	sodium:potassium-exchanging ATPase complex	0.0013	0.0005	2.47	0.336608	0.854729	gene-LOC113041686
GO:0033116	endoplasmic reticulum-Golgi intermediate compartment membrane	0.0013	0.0005	2.47	0.336608	0.854729	gene-LOC113038872
GO:0097441	basilar dendrite	0.0013	0.0005	2.47	0.336608	0.854729	gene-LOC113069658
GO:1990812	growth cone filopodium	0.0013	0.0005	2.47	0.336608	0.854729	gene-LOC113099200
GO:0009898	cytoplasmic side of plasma membrane	0.0131	0.0111	1.17	0.348338	0.874116	gene-LOC113050553;gene-LOC113055588;gene-LOC113066756;gene-LOC113068946;gene-LOC113069399;gene-LOC113092992;gene-LOC113096277;gene-LOC113104414;gene-LOC113115223;gene-LOC113117268
GO:0042405	nuclear inclusion body	0.0013	0.0006	2.34	0.351566	0.874116	gene-LOC113113761
GO:0098983	symmetric, GABA-ergic, inhibitory synapse	0.0013	0.0006	2.34	0.351566	0.874116	gene-LOC113093088
GO:0098985	asymmetric, glutamatergic, excitatory synapse	0.0013	0.0006	2.34	0.351566	0.874116	gene-LOC113093088
GO:0098562	cytoplasmic side of membrane	0.0131	0.0112	1.16	0.357288	0.874116	gene-LOC113050553;gene-LOC113055588;gene-LOC113066756;gene-LOC113068946;gene-LOC113069399;gene-LOC113092992;gene-LOC113096277;gene-LOC113104414;gene-LOC113115223;gene-LOC113117268
GO:0035580	specific granule lumen	0.0026	0.0016	1.58	0.36079	0.874116	gene-LOC113038734;gene-LOC113061666
GO:0101003	ficolin-1-rich granule membrane	0.0039	0.0028	1.4	0.361869	0.874116	gene-LOC113071160;gene-LOC113080866;gene-LOC113112682
GO:0005751	mitochondrial respiratory chain complex IV	0.0013	0.0006	2.22	0.366187	0.874116	gene-LOC113069123
GO:0005914	spot adherens junction	0.0013	0.0006	2.22	0.366187	0.874116	gene-LOC113050553
GO:0032280	symmetric synapse	0.0013	0.0006	2.22	0.366187	0.874116	gene-LOC113093088
GO:0032983	kainate selective glutamate receptor complex	0.0013	0.0006	2.22	0.366187	0.874116	Carassius_auratus_newGene_9086
GO:0061617	MICOS complex	0.0013	0.0006	2.22	0.366187	0.874116	gene-LOC113060755
GO:0009986	cell surface	0.0418	0.039	1.07	0.367335	0.874116	Carassius_auratus_newGene_10544;Carassius_auratus_newGene_4177;Carassius_auratus_newGene_9229;gene-LOC113038855;gene-LOC113040163;gene-LOC113041310;gene-LOC113042270;gene-LOC113044802;gene-LOC113048499;gene-LOC113049121;gene-LOC113050813;gene-LOC113056023;gene-LOC113056987;gene-LOC113066020;gene-LOC113066756;gene-LOC113068531;gene-LOC113069658;gene-LOC113071160;gene-LOC113071275;gene-LOC113087172…
GO:0005905	clathrin-coated pit	0.0039	0.0028	1.39	0.368014	0.874116	Carassius_auratus_newGene_11569;gene-LOC113041310;gene-LOC113099200
GO:0016528	sarcoplasm	0.0039	0.0029	1.36	0.380269	0.874116	gene-LOC113058570;gene-LOC113094715;gene-LOC113112470
GO:0000940	condensed chromosome outer kinetochore	0.0013	0.0006	2.11	0.380479	0.874116	gene-LOC113109963
GO:0005583	fibrillar collagen trimer	0.0013	0.0006	2.11	0.380479	0.874116	gene-LOC113066134
[truncated: 371 more rows]

## Sheet: Molecular functions
ID	Description	GeneRatio	BgRatio	enrich_factor	pvalue	qvalue	geneID
[truncated: 1,153 more rows]
