# Supplementary material for: Transcriptome Analysis Provides Insights into Hepatic Responses to Trichloroisocyanuric Acid Exposure in Goldfish (Carassius auratus)
Source: Animals (Basel). 2021 Sep 23;11(10):2775. doi: 10.3390/ani11102775 (PMC8532840; doi:10.3390/ani11102775)
Supplement: Supplementary file 1 [file animals-11-02775-s001.zip › Supplementary material S3.xlsx]

## Sheet: KEGG_pathway
All pathways enriched by differentially expressed genes
ID	Description	GeneRatio	BgRatio	enrich_factor	pvalue	qvalue	geneID
ko00100	Steroid biosynthesis	0.0376	0.0023	16.47	6.47772e-23	8.72787e-21	Carassius_auratus_newGene_2631;gene-LOC113038585;gene-LOC113038855;gene-LOC113054335;gene-LOC113059233;gene-LOC113062450;gene-LOC113062498;gene-LOC113063930;gene-LOC113068573;gene-LOC113073347;gene-LOC113076135;gene-LOC113078828;gene-LOC113079864;gene-LOC113100989;gene-LOC113106929;gene-LOC113113351;gene-LOC113113575;gene-LOC113115850;gene-LOC113120553;gene-LOC113121083;gene-dhcr7;gene-ebp;gene-l…
ko04141	Protein processing in endoplasmic reticulum	0.098	0.0281	3.49	3.1275e-17	2.10695e-15	Carassius_auratus_newGene_11707;Carassius_auratus_newGene_5395;Carassius_auratus_newGene_6735;Carassius_auratus_newGene_92;Carassius_auratus_newGene_9241;gene-LOC113038872;gene-LOC113040416;gene-LOC113041323;gene-LOC113042270;gene-LOC113042684;gene-LOC113042685;gene-LOC113044088;gene-LOC113044446;gene-LOC113045129;gene-LOC113045258;gene-LOC113045595;gene-LOC113048316;gene-LOC113050459;gene-LOC113…
ko00980	Metabolism of xenobiotics by cytochrome P450	0.0392	0.0054	7.28	1.94546e-14	8.73749e-13	Carassius_auratus_newGene_5907;Carassius_auratus_newGene_7011;Carassius_auratus_newGene_9606;Carassius_auratus_newGene_9779;gene-LOC113055297;gene-LOC113056663;gene-LOC113056744;gene-LOC113057076;gene-LOC113072161;gene-LOC113072529;gene-LOC113076602;gene-LOC113088650;gene-LOC113092965;gene-LOC113093931;gene-LOC113098224;gene-LOC113109851;gene-LOC113112835;gene-LOC113113088;gene-LOC113118075;gene-…
ko00900	Terpenoid backbone biosynthesis	0.0278	0.0027	10.14	3.91082e-13	1.31733e-11	gene-LOC113042202;gene-LOC113044655;gene-LOC113049089;gene-LOC113049608;gene-LOC113053990;gene-LOC113059916;gene-LOC113062791;gene-LOC113066046;gene-LOC113080269;gene-LOC113082464;gene-LOC113109545;gene-LOC113110014;gene-LOC113120523;gene-LOC113120792;gene-fdps;gene-mvd;gene-mvk
ko00982	Drug metabolism - cytochrome P450	0.0327	0.0046	7.09	4.98698e-12	1.34386e-10	Carassius_auratus_newGene_5907;Carassius_auratus_newGene_9606;Carassius_auratus_newGene_9779;gene-LOC113055297;gene-LOC113056663;gene-LOC113057076;gene-LOC113072161;gene-LOC113072529;gene-LOC113088650;gene-LOC113092965;gene-LOC113093931;gene-LOC113105784;gene-LOC113108170;gene-LOC113109851;gene-LOC113112835;gene-LOC113113088;gene-LOC113119694;gene-LOC113119695;gene-LOC113119696;gene-LOC113121145
ko01200	Carbon metabolism	0.0572	0.0167	3.42	2.6722e-10	6.00074e-09	Carassius_auratus_newGene_9683;gene-LOC113039352;gene-LOC113045827;gene-LOC113048782;gene-LOC113050879;gene-LOC113054643;gene-LOC113056249;gene-LOC113057076;gene-LOC113059429;gene-LOC113060523;gene-LOC113062791;gene-LOC113065469;gene-LOC113065536;gene-LOC113065564;gene-LOC113065773;gene-LOC113070452;gene-LOC113071618;gene-LOC113072161;gene-LOC113072450;gene-LOC113092184;gene-LOC113092992;gene-LOC…
ko00071	Fatty acid degradation	0.0294	0.0047	6.2	5.95259e-10	1.01549e-08	gene-LOC113038158;gene-LOC113043584;gene-LOC113049649;gene-LOC113055802;gene-LOC113057076;gene-LOC113062791;gene-LOC113067102;gene-LOC113069931;gene-LOC113072161;gene-LOC113073480;gene-LOC113105619;gene-LOC113107227;gene-LOC113110014;gene-LOC113112835;gene-LOC113117377;gene-LOC113120792;gene-aldh2;gene-ehhadh
ko00620	Pyruvate metabolism	0.0343	0.0066	5.22	6.02946e-10	1.01549e-08	Carassius_auratus_newGene_10187;Carassius_auratus_newGene_9683;gene-LOC113038158;gene-LOC113048028;gene-LOC113048182;gene-LOC113048782;gene-LOC113048915;gene-LOC113059429;gene-LOC113062791;gene-LOC113069931;gene-LOC113071618;gene-LOC113072450;gene-LOC113080845;gene-LOC113081964;gene-LOC113107227;gene-LOC113110014;gene-LOC113112538;gene-LOC113112558;gene-LOC113117432;gene-LOC113120792;gene-aldh2
ko00830	Retinol metabolism	0.0343	0.0072	4.79	3.01502e-09	4.51372e-08	Carassius_auratus_newGene_5907;Carassius_auratus_newGene_8844;Carassius_auratus_newGene_9606;Carassius_auratus_newGene_9779;gene-LOC113038900;gene-LOC113051522;gene-LOC113052948;gene-LOC113052949;gene-LOC113055297;gene-LOC113056711;gene-LOC113057076;gene-LOC113066026;gene-LOC113070433;gene-LOC113072161;gene-LOC113079406;gene-LOC113083757;gene-LOC113090343;gene-LOC113095434;gene-LOC113100639;gene-…
ko00280	Valine, leucine and isoleucine degradation	0.0294	0.0053	5.56	3.69161e-09	4.97395e-08	gene-LOC113038158;gene-LOC113048971;gene-LOC113053990;gene-LOC113055802;gene-LOC113060523;gene-LOC113062791;gene-LOC113069635;gene-LOC113069931;gene-LOC113075830;gene-LOC113107074;gene-LOC113107227;gene-LOC113109545;gene-LOC113110014;gene-LOC113117361;gene-LOC113117377;gene-LOC113120792;gene-aldh2;gene-ehhadh
ko03320	PPAR signaling pathway	0.0425	0.0114	3.72	9.68064e-09	1.18576e-07	gene-LOC113038733;gene-LOC113040163;gene-LOC113043584;gene-LOC113046101;gene-LOC113049006;gene-LOC113049009;gene-LOC113049010;gene-LOC113049649;gene-LOC113053331;gene-LOC113053990;gene-LOC113062973;gene-LOC113067102;gene-LOC113073480;gene-LOC113081964;gene-LOC113091618;gene-LOC113108126;gene-LOC113108503;gene-LOC113109545;gene-LOC113111436;gene-LOC113115755;gene-LOC113116088;gene-LOC113117377;gen…
ko00010	Glycolysis / Gluconeogenesis	0.0359	0.0094	3.82	8.28347e-08	9.23473e-07	Carassius_auratus_newGene_9683;gene-LOC113038158;gene-LOC113048028;gene-LOC113048182;gene-LOC113048782;gene-LOC113057076;gene-LOC113059429;gene-LOC113065773;gene-LOC113069931;gene-LOC113070452;gene-LOC113072161;gene-LOC113072450;gene-LOC113081964;gene-LOC113107227;gene-LOC113111269;gene-LOC113112538;gene-LOC113112558;gene-LOC113112835;gene-LOC113113586;gene-LOC113113588;gene-LOC113117432;gene-ald…
ko00640	Propanoate metabolism	0.0245	0.0045	5.48	8.91007e-08	9.23473e-07	Carassius_auratus_newGene_10187;Carassius_auratus_newGene_9683;gene-LOC113048028;gene-LOC113048182;gene-LOC113048915;gene-LOC113060523;gene-LOC113062791;gene-LOC113072450;gene-LOC113093300;gene-LOC113110014;gene-LOC113112538;gene-LOC113112558;gene-LOC113117432;gene-LOC113120792;gene-ehhadh
ko00053	Ascorbate and aldarate metabolism	0.018	0.0026	6.91	4.2458e-07	4.08619e-06	Carassius_auratus_newGene_5907;Carassius_auratus_newGene_9606;Carassius_auratus_newGene_9779;gene-LOC113038158;gene-LOC113050879;gene-LOC113055297;gene-LOC113069931;gene-LOC113092184;gene-LOC113107227;gene-LOC113109851;gene-aldh2
ko03060	Protein export	0.018	0.0028	6.46	8.69522e-07	7.81045e-06	Carassius_auratus_newGene_4959;gene-LOC113050459;gene-LOC113052672;gene-LOC113070134;gene-LOC113070900;gene-LOC113071253;gene-LOC113071261;gene-LOC113073260;gene-LOC113087172;gene-LOC113095807;gene-LOC113106861
ko00983	Drug metabolism - other enzymes	0.031	0.0085	3.64	1.34674e-06	1.13409e-05	Carassius_auratus_newGene_5907;Carassius_auratus_newGene_9606;Carassius_auratus_newGene_9779;gene-LOC113038039;gene-LOC113041190;gene-LOC113043556;gene-LOC113055297;gene-LOC113056663;gene-LOC113072529;gene-LOC113088650;gene-LOC113092965;gene-LOC113093931;gene-LOC113105628;gene-LOC113109851;gene-LOC113113088;gene-LOC113115806;gene-LOC113119694;gene-LOC113119695;gene-LOC113119696
ko00630	Glyoxylate and dicarboxylate metabolism	0.0229	0.005	4.6	2.1212e-06	1.6812e-05	Carassius_auratus_newGene_9683;gene-LOC113045827;gene-LOC113050664;gene-LOC113056249;gene-LOC113062791;gene-LOC113065564;gene-LOC113072450;gene-LOC113080845;gene-LOC113110014;gene-LOC113112538;gene-LOC113112558;gene-LOC113116909;gene-LOC113117432;gene-LOC113120792
ko00140	Steroid hormone biosynthesis	0.0245	0.0059	4.16	3.28805e-06	2.46123e-05	Carassius_auratus_newGene_5907;Carassius_auratus_newGene_8844;Carassius_auratus_newGene_9606;Carassius_auratus_newGene_9779;gene-LOC113038900;gene-LOC113055297;gene-LOC113077428;gene-LOC113083757;gene-LOC113100639;gene-LOC113100989;gene-LOC113107011;gene-LOC113107162;gene-LOC113109851;gene-comtd1;gene-sts
ko00040	Pentose and glucuronate interconversions	0.0196	0.004	4.94	5.32205e-06	3.77409e-05	Carassius_auratus_newGene_5907;Carassius_auratus_newGene_9606;Carassius_auratus_newGene_9779;gene-LOC113055297;gene-LOC113061555;gene-LOC113063794;gene-LOC113076602;gene-LOC113109851;gene-LOC113117483;gene-LOC113118075;gene-LOC113118076;gene-sord
ko01212	Fatty acid metabolism	0.0278	0.0084	3.31	1.70442e-05	0.000114824	Carassius_auratus_newGene_10187;gene-LOC113043584;gene-LOC113049649;gene-LOC113055802;gene-LOC113062791;gene-LOC113067102;gene-LOC113069873;gene-LOC113073480;gene-LOC113077428;gene-LOC113105619;gene-LOC113106903;gene-LOC113110014;gene-LOC113111436;gene-LOC113111444;gene-LOC113117377;gene-LOC113120792;gene-ehhadh
ko00650	Butanoate metabolism	0.0147	0.0025	5.86	1.97195e-05	0.000122434	gene-LOC113042153;gene-LOC113048971;gene-LOC113053990;gene-LOC113062791;gene-LOC113075830;gene-LOC113109545;gene-LOC113110014;gene-LOC113120792;gene-ehhadh
ko00051	Fructose and mannose metabolism	0.0212	0.0052	4.05	1.99913e-05	0.000122434	gene-LOC113044514;gene-LOC113048241;gene-LOC113055424;gene-LOC113061555;gene-LOC113063794;gene-LOC113070452;gene-LOC113111269;gene-LOC113113586;gene-LOC113113588;gene-LOC113117637;gene-gmppb;gene-pfkfb3;gene-sord
ko00480	Glutathione metabolism	0.0245	0.0073	3.38	4.13896e-05	0.000242466	Carassius_auratus_newGene_6754;gene-LOC113056663;gene-LOC113060385;gene-LOC113065469;gene-LOC113065536;gene-LOC113072529;gene-LOC113088650;gene-LOC113092965;gene-LOC113092992;gene-LOC113093931;gene-LOC113113088;gene-LOC113116972;gene-LOC113119694;gene-LOC113119695;gene-LOC113119696
ko00260	Glycine, serine and threonine metabolism	0.0196	0.0049	4.01	4.4826e-05	0.000251655	Carassius_auratus_newGene_7483;gene-LOC113045827;gene-LOC113063224;gene-LOC113080753;gene-LOC113080845;gene-LOC113090445;gene-LOC113108170;gene-LOC113109650;gene-LOC113116909;gene-LOC113118439;gene-gamt;gene-pipox
ko00120	Primary bile acid biosynthesis	0.0131	0.0023	5.73	6.75348e-05	0.000363977	Carassius_auratus_newGene_10718;gene-LOC113038733;gene-LOC113045547;gene-LOC113046101;gene-LOC113053331;gene-LOC113106903;gene-LOC113108126;gene-LOC113108503
ko00410	beta-Alanine metabolism	0.0147	0.0031	4.81	9.85026e-05	0.000510459	gene-LOC113038158;gene-LOC113042153;gene-LOC113060523;gene-LOC113069931;gene-LOC113093300;gene-LOC113107227;gene-LOC113115806;gene-aldh2;gene-ehhadh
ko00591	Linoleic acid metabolism	0.0163	0.0039	4.16	0.000141251	0.000704876	Carassius_auratus_newGene_8844;gene-LOC113038900;gene-LOC113062931;gene-LOC113070191;gene-LOC113077208;gene-LOC113077392;gene-LOC113083757;gene-LOC113099910;gene-LOC113100639;gene-LOC113114074
ko00330	Arginine and proline metabolism	0.0229	0.0073	3.15	0.000155181	0.000746736	gene-LOC113038158;gene-LOC113038959;gene-LOC113058570;gene-LOC113060385;gene-LOC113069931;gene-LOC113076541;gene-LOC113089886;gene-LOC113107227;gene-LOC113108170;gene-LOC113116972;gene-LOC113118439;gene-aldh2;gene-gamt;gene-l3hypdh
ko00030	Pentose phosphate pathway	0.0163	0.0042	3.89	0.000247736	0.001151	gene-LOC113050879;gene-LOC113065469;gene-LOC113065536;gene-LOC113070452;gene-LOC113092184;gene-LOC113092992;gene-LOC113094719;gene-LOC113111269;gene-LOC113113586;gene-LOC113113588
ko04146	Peroxisome	0.0343	0.0147	2.34	0.000296469	0.00133151	gene-LOC113039018;gene-LOC113039026;gene-LOC113045827;gene-LOC113049239;gene-LOC113049366;gene-LOC113049990;gene-LOC113058570;gene-LOC113064433;gene-LOC113070703;gene-LOC113073480;gene-LOC113092806;gene-LOC113093300;gene-LOC113106903;gene-LOC113116610;gene-LOC113116909;gene-LOC113117731;gene-LOC113118058;gene-LOC113118438;gene-ehhadh;gene-mvk;gene-pipox
ko00072	Synthesis and degradation of ketone bodies	0.0082	0.0012	6.88	0.000676327	0.00284769	gene-LOC113053990;gene-LOC113062791;gene-LOC113109545;gene-LOC113110014;gene-LOC113120792
ko00920	Sulfur metabolism	0.0082	0.0012	6.88	0.000676327	0.00284769	gene-LOC113043523;gene-LOC113043524;gene-LOC113056226;gene-LOC113059747;gene-LOC113115970
ko00380	Tryptophan metabolism	0.0147	0.0044	3.36	0.00146247	0.00597118	gene-LOC113038158;gene-LOC113062791;gene-LOC113069931;gene-LOC113107227;gene-LOC113108170;gene-LOC113110014;gene-LOC113120792;gene-aldh2;gene-ehhadh
ko00561	Glycerolipid metabolism	0.0212	0.0081	2.61	0.00153501	0.00605553	Carassius_auratus_newGene_7372;gene-LOC113038158;gene-LOC113038855;gene-LOC113040163;gene-LOC113061555;gene-LOC113063794;gene-LOC113063930;gene-LOC113069931;gene-LOC113079406;gene-LOC113090343;gene-LOC113096343;gene-LOC113107227;gene-aldh2
ko00020	Citrate cycle (TCA cycle)	0.0147	0.0044	3.32	0.00157302	0.00605553	gene-LOC113039352;gene-LOC113047232;gene-LOC113048782;gene-LOC113054643;gene-LOC113065564;gene-LOC113071618;gene-LOC113081964;gene-LOC113110223;gene-LOC113110348
ko00340	Histidine metabolism	0.0082	0.0016	5.26	0.00238064	0.00891	gene-LOC113038158;gene-LOC113069931;gene-LOC113107227;gene-LOC113108170;gene-aldh2
ko00520	Amino sugar and nucleotide sugar metabolism	0.0196	0.0081	2.41	0.00440006	0.0157595	Carassius_auratus_newGene_3909;gene-LOC113039655;gene-LOC113044514;gene-LOC113050493;gene-LOC113055424;gene-LOC113069477;gene-LOC113101026;gene-LOC113107207;gene-LOC113117483;gene-LOC113117576;gene-gmppb;gene-nagk
ko00350	Tyrosine metabolism	0.0147	0.0052	2.85	0.00444468	0.0157595	gene-LOC113057076;gene-LOC113066221;gene-LOC113070755;gene-LOC113072161;gene-LOC113107011;gene-LOC113107162;gene-LOC113108170;gene-LOC113112835;gene-comtd1
ko01230	Biosynthesis of amino acids	0.0212	0.01	2.12	0.00919098	0.0317529	gene-LOC113050664;gene-LOC113059429;gene-LOC113065564;gene-LOC113065773;gene-LOC113069635;gene-LOC113076541;gene-LOC113089886;gene-LOC113090838;gene-LOC113094719;gene-LOC113111269;gene-LOC113113586;gene-LOC113113588;gene-LOC113119496
ko04920	Adipocytokine signaling pathway	0.0229	0.0117	1.96	0.0132795	0.0447309	Carassius_auratus_newGene_11348;gene-LOC113043584;gene-LOC113048915;gene-LOC113049649;gene-LOC113061531;gene-LOC113062973;gene-LOC113066143;gene-LOC113067102;gene-LOC113073480;gene-LOC113081964;gene-LOC113099908;gene-LOC113106421;gene-LOC113116088;gene-LOC113120759
ko05014	Amyotrophic lateral sclerosis	0.0033	0.0004	7.96	0.0246213	0.080912	gene-LOC113065727;gene-LOC113065742
ko00590	Arachidonic acid metabolism	0.0163	0.008	2.05	0.0255365	0.0819216	gene-LOC113062931;gene-LOC113066012;gene-LOC113070191;gene-LOC113077208;gene-LOC113077392;gene-LOC113098224;gene-LOC113099910;gene-LOC113113366;gene-LOC113114074;gene-LOC113117731
ko00860	Porphyrin and chlorophyll metabolism	0.0114	0.0048	2.36	0.0291703	0.0914026	Carassius_auratus_newGene_5907;Carassius_auratus_newGene_9606;Carassius_auratus_newGene_9779;gene-LOC113042561;gene-LOC113055297;gene-LOC113082399;gene-LOC113109851
ko05012	Parkinson disease	0.0033	0.0005	7.16	0.0302147	0.0925235	gene-LOC113065727;gene-LOC113065742
ko00770	Pantothenate and CoA biosynthesis	0.0065	0.002	3.25	0.0339223	0.101568	gene-LOC113038158;gene-LOC113069635;gene-LOC113115806;gene-aldh2
ko03022	Basal transcription factors	0.0114	0.0051	2.24	0.0377006	0.110427	Carassius_auratus_newGene_3427;Carassius_auratus_newGene_3428;Carassius_auratus_newGene_3429;gene-LOC113039082;gene-LOC113039085;gene-LOC113082888;gene-LOC113082890
ko00250	Alanine, aspartate and glutamate metabolism	0.0114	0.0052	2.2	0.0408726	0.117171	gene-LOC113039655;gene-LOC113042153;gene-LOC113045827;gene-LOC113050664;gene-LOC113090838;gene-LOC113116909;gene-LOC113119496
ko05010	Alzheimer disease	0.0033	0.0005	5.97	0.0427174	0.119908	gene-LOC113065727;gene-LOC113065742
ko00670	One carbon pool by folate	0.0065	0.0022	2.98	0.044615	0.122679	gene-LOC113050708;gene-LOC113094248;gene-LOC113105672;gene-gart
ko05131	Shigellosis	0.0016	0.0001	17.9	0.0550884	0.148449	gene-LOC113057604
ko05020	Prion disease	0.0033	0.0006	5.11	0.0567853	0.150021	gene-LOC113065727;gene-LOC113065742
ko00790	Folate biosynthesis	0.0098	0.0047	2.07	0.0713805	0.183569	gene-LOC113061555;gene-LOC113063794;gene-LOC113098224;gene-LOC113117059;gene-LOC113117268;gene-LOC113117860
ko05016	Huntington disease	0.0033	0.0007	4.47	0.0722086	0.183569	gene-LOC113065727;gene-LOC113065742
ko00240	Pyrimidine metabolism	0.0147	0.0084	1.74	0.0758555	0.189269	gene-LOC113038039;gene-LOC113041190;gene-LOC113045188;gene-LOC113059737;gene-LOC113059751;gene-LOC113083470;gene-LOC113105628;gene-LOC113115806;gene-entpd4
ko05219	Bladder cancer	0.0016	0.0001	11.93	0.0814857	0.196056	gene-LOC113079544
ko05223	Non-small cell lung cancer	0.0016	0.0001	11.93	0.0814857	0.196056	gene-LOC113079544
ko02010	ABC transporters	0.0114	0.0062	1.84	0.0872338	0.206204	Carassius_auratus_newGene_10544;Carassius_auratus_newGene_7894;gene-LOC113041348;gene-LOC113055927;gene-LOC113091322;gene-LOC113098242;gene-LOC113113855
ko00061	Fatty acid biosynthesis	0.0065	0.0028	2.31	0.0949632	0.220604	Carassius_auratus_newGene_10187;gene-LOC113048915;gene-LOC113049649;gene-LOC113073480
ko00510	N-Glycan biosynthesis	0.0131	0.0079	1.67	0.109939	0.251065	Carassius_auratus_newGene_9241;gene-LOC113041323;gene-LOC113044446;gene-LOC113045595;gene-LOC113080791;gene-LOC113109480;gene-LOC113110042;gene-fdxacb1
ko01040	Biosynthesis of unsaturated fatty acids	0.0082	0.0044	1.86	0.131157	0.294528	gene-LOC113069873;gene-LOC113077428;gene-LOC113106903;gene-LOC113111436;gene-LOC113111444
ko00052	Galactose metabolism	0.0082	0.0045	1.83	0.139551	0.308239	gene-LOC113061555;gene-LOC113063794;gene-LOC113111269;gene-LOC113117483;gene-LOC113117576
ko04662	B cell receptor signaling pathway	0.0033	0.0011	2.98	0.143873	0.31266	gene-LOC113078638;gene-LOC113081810
ko00310	Lysine degradation	0.018	0.0125	1.44	0.14694	0.314257	gene-LOC113038158;gene-LOC113062169;gene-LOC113062791;gene-LOC113069931;gene-LOC113107227;gene-LOC113110014;gene-LOC113120792;gene-aldh2;gene-ehhadh;gene-hykk;gene-pipox
ko00270	Cysteine and methionine metabolism	0.0098	0.0061	1.61	0.168871	0.355518	Carassius_auratus_newGene_7483;gene-LOC113048028;gene-LOC113048182;gene-LOC113050260;gene-LOC113062916;gene-LOC113069635
ko00981	Insect hormone biosynthesis	0.0016	0.0003	5.11	0.179914	0.367289	gene-LOC113063929
ko04978	Mineral absorption	0.0016	0.0003	5.11	0.179914	0.367289	gene-LOC113058145
ko00910	Nitrogen metabolism	0.0049	0.0025	1.95	0.198473	0.396067	gene-LOC113043144;gene-LOC113050664;gene-LOC113077757
ko00290	Valine, leucine and isoleucine biosynthesis	0.0016	0.0004	4.47	0.20283	0.396067	gene-LOC113069635
ko04657	IL-17 signaling pathway	0.0016	0.0004	4.47	0.20283	0.396067	gene-LOC113058278
ko04151	PI3K-Akt signaling pathway	0.0033	0.0015	2.24	0.224661	0.432431	gene-LOC113078638;gene-LOC113081810
ko00500	Starch and sucrose metabolism	0.0065	0.0041	1.61	0.23764	0.450969	gene-LOC113045771;gene-LOC113112470;gene-LOC113115701;gene-LOC113117483
ko04919	Thyroid hormone signaling pathway	0.0016	0.0005	3.58	0.24676	0.461774	Carassius_auratus_newGene_4907
ko00780	Biotin metabolism	0.0016	0.0005	3.25	0.267811	0.487621	gene-LOC113062564
ko04624	Toll and Imd signaling pathway	0.0016	0.0005	3.25	0.267811	0.487621	gene-LOC113076533
ko00450	Selenocompound metabolism	0.0033	0.0017	1.94	0.276734	0.497151	gene-LOC113056226;gene-LOC113073067
ko04977	Vitamin digestion and absorption	0.0016	0.0005	2.98	0.288274	0.50443	gene-LOC113115336
ko05222	Small cell lung cancer	0.0016	0.0005	2.98	0.288274	0.50443	gene-LOC113058278
ko00760	Nicotinate and nicotinamide metabolism	0.0082	0.0062	1.33	0.32573	0.553429	gene-LOC113045188;gene-LOC113059737;gene-LOC113059751;gene-LOC113064575;gene-sirt5
ko04979	Cholesterol metabolism	0.0016	0.0006	2.56	0.327503	0.553429	gene-LOC113100362
ko04390	Hippo signaling pathway	0.0033	0.0019	1.7	0.328599	0.553429	gene-LOC113038918;gene-LOC113079544
ko00592	alpha-Linolenic acid metabolism	0.0049	0.0034	1.45	0.341737	0.564832	gene-LOC113070191;gene-LOC113099910;gene-LOC113114074
ko00514	Other types of O-glycan biosynthesis	0.0082	0.0063	1.29	0.347845	0.564832	gene-LOC113054437;gene-LOC113068658;gene-LOC113071984;gene-LOC113109154;gene-sdf2l1
ko01210	2-Oxocarboxylic acid metabolism	0.0033	0.0021	1.59	0.359252	0.564832	gene-LOC113065564;gene-LOC113069635
ko04392	Hippo signaling pathway - multiple species	0.0033	0.0021	1.59	0.359252	0.564832	gene-LOC113079544;gene-LOC113107457
ko00750	Vitamin B6 metabolism	0.0016	0.0007	2.24	0.364573	0.564832	gene-LOC113090946
ko05205	Proteoglycans in cancer	0.0016	0.0007	2.24	0.364573	0.564832	gene-LOC113048321
ko00515	Mannose type O-glycan biosynthesis	0.0049	0.0035	1.39	0.364714	0.564832	gene-LOC113071984;gene-LOC113105918;gene-sdf2l1
ko00565	Ether lipid metabolism	0.0098	0.0082	1.19	0.389022	0.595632	gene-LOC113069658;gene-LOC113070191;gene-LOC113099910;gene-LOC113106044;gene-LOC113109783;gene-LOC113114074
ko00564	Glycerophospholipid metabolism	0.0163	0.0147	1.11	0.411834	0.623474	Carassius_auratus_newGene_7372;gene-LOC113047107;gene-LOC113063401;gene-LOC113070191;gene-LOC113077852;gene-LOC113099910;gene-LOC113106044;gene-LOC113110844;gene-LOC113114074;gene-LOC113119264
ko00062	Fatty acid elongation	0.0049	0.004	1.23	0.439961	0.658655	gene-LOC113069873;gene-LOC113077428;gene-LOC113111444
ko04620	Toll-like receptor signaling pathway	0.0163	0.0152	1.08	0.453141	0.670931	gene-LOC113042987;gene-LOC113045905;gene-LOC113050019;gene-LOC113068531;gene-LOC113075496;gene-LOC113105970;gene-LOC113107216;gene-LOC113111626;gene-LOC113111658;gene-LOC113120645
ko00531	Glycosaminoglycan degradation	0.0033	0.0027	1.19	0.502558	0.720068	gene-LOC113038734;gene-LOC113043436
ko00970	Aminoacyl-tRNA biosynthesis	0.0049	0.0044	1.12	0.504602	0.720068	gene-LOC113039071;gene-LOC113059995;gene-LOC113119576
ko03050	Proteasome	0.0065	0.006	1.08	0.505643	0.720068	gene-LOC113060786;gene-LOC113064381;gene-LOC113121098;gene-LOC113121123
ko00740	Riboflavin metabolism	0.0016	0.0011	1.43	0.507704	0.720068	gene-LOC113065730
ko00220	Arginine biosynthesis	0.0033	0.0028	1.15	0.520082	0.724345	gene-LOC113050664;gene-LOC113058570
ko04013	MAPK signaling pathway - fly	0.0016	0.0012	1.38	0.521472	0.724345	Carassius_auratus_newGene_4177
ko00440	Phosphonate and phosphinate metabolism	0.0016	0.0012	1.33	0.534855	0.735354	gene-LOC113047107
ko04216	Ferroptosis	0.0065	0.0063	1.03	0.546372	0.7436	gene-LOC113045900;gene-LOC113045904;gene-LOC113053828;gene-LOC113073480
ko00601	Glycosphingolipid biosynthesis - lacto and neolacto series	0.0049	0.0048	1.02	0.565176	0.761225	gene-LOC113110956;gene-LOC113118083;gene-serp1
ko04137	Mitophagy - animal	0.0114	0.012	0.95	0.604381	0.761225	gene-LOC113043727;gene-LOC113049006;gene-LOC113049009;gene-LOC113049010;gene-LOC113069124;gene-LOC113072491;gene-cited2
ko00513	Various types of N-glycan biosynthesis	0.0065	0.0068	0.95	0.606639	0.761225	gene-LOC113041323;gene-LOC113045595;gene-LOC113080791;gene-fdxacb1
ko05200	Pathways in cancer	0.0033	0.0035	0.94	0.630785	0.761225	gene-LOC113058278;gene-LOC113079544
ko05206	MicroRNAs in cancer	0.0016	0.0016	0.99	0.639677	0.761225	gene-LOC113079544
ko00604	Glycosphingolipid biosynthesis - ganglio series	0.0033	0.0036	0.92	0.644868	0.761225	gene-LOC113061835;gene-LOC113118510
ko04070	Phosphatidylinositol signaling system	0.0147	0.016	0.92	0.646138	0.761225	gene-LOC113040243;gene-LOC113044532;gene-LOC113045905;gene-LOC113045954;gene-LOC113050380;gene-LOC113061561;gene-LOC113061640;gene-LOC113077852;gene-pik3c2g
ko00360	Phenylalanine metabolism	0.0016	0.0017	0.97	0.649759	0.761225	gene-LOC113108170
ko00730	Thiamine metabolism	0.0016	0.0017	0.97	0.649759	0.761225	gene-LOC113065730
ko04012	ErbB signaling pathway	0.0131	0.0146	0.9	0.670468	0.761225	Carassius_auratus_newGene_6107;gene-LOC113039600;gene-LOC113044532;gene-LOC113045905;gene-LOC113047804;gene-LOC113061561;gene-LOC113110225;gene-LOC113110343
ko00230	Purine metabolism	0.018	0.0198	0.91	0.67083	0.761225	gene-LOC113045188;gene-LOC113049889;gene-LOC113056226;gene-LOC113059429;gene-LOC113059737;gene-LOC113059751;gene-LOC113080866;gene-LOC113116621;gene-LOC113120978;gene-entpd4;gene-gart
ko04217	Necroptosis	0.0245	0.027	0.91	0.684292	0.761225	Carassius_auratus_newGene_2789;gene-LOC113038197;gene-LOC113045900;gene-LOC113045904;gene-LOC113050664;gene-LOC113057213;gene-LOC113070191;gene-LOC113094716;gene-LOC113096277;gene-LOC113107216;gene-LOC113110225;gene-LOC113110343;gene-LOC113112470;gene-LOC113112979;gene-ppid
ko05164	Influenza A	0.0016	0.0019	0.87	0.687347	0.761225	gene-LOC113104414
ko04370	VEGF signaling pathway	0.0098	0.0114	0.86	0.698598	0.761225	gene-LOC113039600;gene-LOC113044532;gene-LOC113045905;gene-LOC113061561;gene-LOC113065879;gene-LOC113070191
ko04912	GnRH signaling pathway	0.0147	0.0169	0.87	0.709217	0.761225	gene-LOC113044532;gene-LOC113051472;gene-LOC113070191;gene-LOC113075496;gene-LOC113105708;gene-LOC113110225;gene-LOC113110343;gene-LOC113111626;gene-LOC113111658
ko00430	Taurine and hypotaurine metabolism	0.0016	0.002	0.81	0.71287	0.761225	gene-LOC113042153
ko04060	Cytokine-cytokine receptor interaction	0.0327	0.0362	0.9	0.71446	0.761225	Carassius_auratus_newGene_1271;gene-LOC113044068;gene-LOC113050019;gene-LOC113051969;gene-LOC113052179;gene-LOC113052195;gene-LOC113055486;gene-LOC113059949;gene-LOC113061531;gene-LOC113068080;gene-LOC113069742;gene-LOC113070451;gene-LOC113071937;gene-LOC113093091;gene-LOC113096320;gene-LOC113098320;gene-LOC113105970;gene-LOC113108221;gene-LOC113110883;gene-LOC113119723
ko00600	Sphingolipid metabolism	0.0065	0.008	0.81	0.728084	0.761225	gene-LOC113045240;gene-LOC113106411;gene-LOC113116567;gene-LOC113119998
ko03430	Mismatch repair	0.0016	0.0022	0.75	0.743694	0.761225	gene-LOC113076239
ko00130	Ubiquinone and other terpenoid-quinone biosynthesis	0.0016	0.0023	0.72	0.757844	0.761225	gene-LOC113112000
ko00562	Inositol phosphate metabolism	0.0098	0.0122	0.8	0.762595	0.761225	gene-LOC113040243;gene-LOC113045954;gene-LOC113060523;gene-LOC113061561;gene-LOC113061640;gene-pik3c2g
ko04621	NOD-like receptor signaling pathway	0.0294	0.034	0.87	0.766768	0.761225	Carassius_auratus_newGene_2789;gene-LOC113038197;gene-LOC113042987;gene-LOC113046558;gene-LOC113049079;gene-LOC113049082;gene-LOC113049121;gene-LOC113049286;gene-LOC113049287;gene-LOC113051360;gene-LOC113064575;gene-LOC113069124;gene-LOC113069662;gene-LOC113081077;gene-LOC113105700;gene-LOC113105970;gene-LOC113112065;gene-LOC113116970
ko03008	Ribosome biogenesis in eukaryotes	0.0065	0.0085	0.77	0.770207	0.761225	gene-LOC113043727;gene-LOC113096414;gene-LOC113110256;gene-LOC113113761
ko05132	Salmonella infection	0.0359	0.0415	0.87	0.786774	0.761225	Carassius_auratus_newGene_2789;Carassius_auratus_newGene_5395;gene-LOC113042987;gene-LOC113048316;gene-LOC113048321;gene-LOC113053276;gene-LOC113057964;gene-LOC113060639;gene-LOC113061640;gene-LOC113064022;gene-LOC113068531;gene-LOC113074538;gene-LOC113075496;gene-LOC113090814;gene-LOC113094715;gene-LOC113105700;gene-LOC113105970;gene-LOC113111626;gene-LOC113111658;gene-LOC113116280;gene-LOC11312…
ko04910	Insulin signaling pathway	0.018	0.0219	0.82	0.788394	0.761225	Carassius_auratus_newGene_10187;Carassius_auratus_newGene_6107;gene-LOC113039600;gene-LOC113045905;gene-LOC113047804;gene-LOC113048915;gene-LOC113066143;gene-LOC113070452;gene-LOC113081964;gene-LOC113106421;gene-LOC113112470
ko04014	Ras signaling pathway	0.0016	0.0026	0.64	0.795784	0.761225	gene-LOC113079544
ko03020	RNA polymerase	0.0016	0.0031	0.53	0.854782	0.761225	gene-LOC113051811
ko03030	DNA replication	0.0033	0.0055	0.59	0.855471	0.761225	gene-LOC113076239;gene-LOC113085488
ko00603	Glycosphingolipid biosynthesis - globo and isoglobo series	0.0016	0.0033	0.5	0.870388	0.761225	gene-ccdc180
ko03410	Base excision repair	0.0033	0.0058	0.57	0.870611	0.761225	gene-LOC113076239;gene-neil1
ko04115	p53 signaling pathway	0.0082	0.0123	0.66	0.876091	0.761225	gene-LOC113053828;gene-LOC113064721;gene-LOC113069124;gene-LOC113110695;gene-LOC113110760
ko04218	Cellular senescence	0.0245	0.0318	0.77	0.87908	0.761225	Carassius_auratus_newGene_1301;gene-LOC113038197;gene-LOC113045905;gene-LOC113061545;gene-LOC113065879;gene-LOC113075496;gene-LOC113081859;gene-LOC113105970;gene-LOC113109674;gene-LOC113110695;gene-LOC113110760;gene-LOC113111626;gene-LOC113111658;gene-LOC113118366;gene-ppid
ko04260	Cardiac muscle contraction	0.0098	0.0146	0.67	0.885779	0.761225	gene-LOC113041686;gene-LOC113069123;gene-LOC113070009;gene-LOC113098330;gene-LOC113107928;gene-LOC113113974
ko03440	Homologous recombination	0.0016	0.0037	0.44	0.89965	0.761225	gene-LOC113076239
ko00534	Glycosaminoglycan biosynthesis - heparan sulfate / heparin	0.0033	0.0065	0.5	0.909777	0.761225	gene-LOC113104868;gene-LOC113116156
ko04145	Phagosome	0.0261	0.0353	0.74	0.91732	0.761225	Carassius_auratus_newGene_1301;Carassius_auratus_newGene_92;gene-LOC113041562;gene-LOC113045258;gene-LOC113050459;gene-LOC113053025;gene-LOC113053426;gene-LOC113065727;gene-LOC113065742;gene-LOC113080803;gene-LOC113081859;gene-LOC113090814;gene-LOC113095807;gene-LOC113096494;gene-LOC113111259;gene-LOC113117803
ko04120	Ubiquitin mediated proteolysis	0.0147	0.0217	0.68	0.918387	0.761225	gene-LOC113044373;gene-LOC113045585;gene-LOC113049006;gene-LOC113049009;gene-LOC113049010;gene-LOC113054411;gene-LOC113063494;gene-LOC113078678;gene-LOC113082007
ko04623	Cytosolic DNA-sensing pathway	0.0033	0.0068	0.48	0.921366	0.761225	Carassius_auratus_newGene_2789;gene-LOC113051811
ko00190	Oxidative phosphorylation	0.0082	0.0141	0.58	0.934125	0.761225	gene-LOC113039352;gene-LOC113069123;gene-LOC113074861;gene-LOC113082399;gene-LOC113097514
ko03018	RNA degradation	0.0049	0.0096	0.51	0.936618	0.761225	gene-LOC113065773;gene-LOC113111269;gene-LOC113116715
ko03015	mRNA surveillance pathway	0.0082	0.0142	0.57	0.938537	0.761225	gene-LOC113042929;gene-LOC113072471;gene-LOC113104414;gene-LOC113113761;gene-LOC113121222
ko04360	Axon guidance	0.0033	0.0073	0.45	0.939061	0.761225	gene-LOC113060741;gene-LOC113063919
ko04270	Vascular smooth muscle contraction	0.0147	0.0228	0.65	0.940729	0.761225	Carassius_auratus_newGene_6107;gene-LOC113044532;gene-LOC113047399;gene-LOC113047804;gene-LOC113070191;gene-LOC113099910;gene-LOC113106120;gene-LOC113112682;gene-LOC113116621
ko00512	Mucin type O-glycan biosynthesis	0.0016	0.0047	0.35	0.944788	0.761225	gene-LOC113109154
ko04130	SNARE interactions in vesicular transport	0.0016	0.0048	0.34	0.949307	0.761225	gene-LOC113075606
ko03013	RNA transport	0.0163	0.0257	0.64	0.954789	0.761225	gene-LOC113038536;gene-LOC113062646;gene-LOC113072309;gene-LOC113072373;gene-LOC113072795;gene-LOC113073991;gene-LOC113076888;gene-LOC113098227;gene-LOC113113720;gene-LOC113113761
ko04210	Apoptosis	0.0163	0.0259	0.63	0.957283	0.761225	gene-LOC113041562;gene-LOC113045905;gene-LOC113065727;gene-LOC113065742;gene-LOC113069124;gene-LOC113099544;gene-LOC113110695;gene-LOC113110760;gene-LOC113115223;gene-LOC113120645
ko04261	Adrenergic signaling in cardiomyocytes	0.018	0.028	0.64	0.958508	0.761225	gene-LOC113041686;gene-LOC113046799;gene-LOC113060797;gene-LOC113070009;gene-LOC113083916;gene-LOC113098330;gene-LOC113107928;gene-LOC113110225;gene-LOC113110343;gene-LOC113112682;gene-LOC113121222
ko04340	Hedgehog signaling pathway	0.0033	0.0081	0.4	0.96107	0.761225	gene-LOC113075374;gene-LOC113082007
ko04142	Lysosome	0.0114	0.0202	0.57	0.966058	0.761225	gene-LOC113042849;gene-LOC113043436;gene-LOC113077995;gene-LOC113091322;gene-LOC113099544;gene-LOC113112421;gene-entpd4
ko04510	Focal adhesion	0.0245	0.0368	0.67	0.966078	0.761225	Carassius_auratus_newGene_1034;Carassius_auratus_newGene_6107;gene-LOC113039600;gene-LOC113044532;gene-LOC113045436;gene-LOC113045905;gene-LOC113047399;gene-LOC113047804;gene-LOC113048321;gene-LOC113066755;gene-LOC113066756;gene-LOC113080100;gene-LOC113094715;gene-LOC113114206;gene-LOC113117341
ko04371	Apelin signaling pathway	0.0131	0.0227	0.58	0.969922	0.761225	Carassius_auratus_newGene_9229;gene-LOC113046799;gene-LOC113047399;gene-LOC113058570;gene-LOC113066143;gene-LOC113091618;gene-LOC113106421;gene-LOC113118366
ko03420	Nucleotide excision repair	0.0033	0.0089	0.37	0.974117	0.761225	gene-LOC113044088;gene-LOC113076239
ko04916	Melanogenesis	0.0082	0.0166	0.49	0.976072	0.761225	gene-LOC113042242;gene-LOC113044532;gene-LOC113083916;gene-LOC113110225;gene-LOC113110343
ko04068	FoxO signaling pathway	0.0131	0.0241	0.54	0.981841	0.761225	Carassius_auratus_newGene_6107;gene-LOC113045905;gene-LOC113047804;gene-LOC113066143;gene-LOC113081964;gene-LOC113110695;gene-LOC113110760;gene-LOC113118366
ko04150	mTOR signaling pathway	0.0147	0.0266	0.55	0.983474	0.761225	Carassius_auratus_newGene_6107;Carassius_auratus_newGene_7372;gene-LOC113042242;gene-LOC113044532;gene-LOC113045905;gene-LOC113047804;gene-LOC113069163;gene-LOC113072349;gene-LOC113113736
ko04520	Adherens junction	0.0082	0.0177	0.46	0.984877	0.761225	gene-LOC113040303;gene-LOC113043727;gene-LOC113065730;gene-LOC113076351;gene-LOC113118366
ko04010	MAPK signaling pathway	0.0343	0.0518	0.66	0.985281	0.761225	Carassius_auratus_newGene_6107;gene-LOC113040303;gene-LOC113042987;gene-LOC113044532;gene-LOC113047804;gene-LOC113048321;gene-LOC113051344;gene-LOC113070191;gene-LOC113075496;gene-LOC113094715;gene-LOC113106245;gene-LOC113108221;gene-LOC113109115;gene-LOC113110695;gene-LOC113110760;gene-LOC113111626;gene-LOC113111658;gene-LOC113114206;gene-LOC113114922;gene-LOC113120645;gene-fgf19
ko04540	Gap junction	0.0065	0.0155	0.42	0.986306	0.761225	gene-LOC113041562;gene-LOC113044532;gene-LOC113065727;gene-LOC113065742
ko04914	Progesterone-mediated oocyte maturation	0.0049	0.0131	0.38	0.987424	0.761225	Carassius_auratus_newGene_6107;gene-LOC113045905;gene-LOC113047804
ko04330	Notch signaling pathway	0.0049	0.0139	0.35	0.99182	0.761225	Carassius_auratus_newGene_9229;gene-LOC113055010;gene-LOC113114016
ko04622	RIG-I-like receptor signaling pathway	0.0033	0.0111	0.29	0.992258	0.761225	gene-LOC113096277;gene-LOC113105970
ko03010	Ribosome	0.0049	0.0147	0.33	0.994334	0.761225	gene-LOC113044665;gene-LOC113075571;gene-LOC113079992
ko04625	C-type lectin receptor signaling pathway	0.0098	0.0239	0.41	0.996995	0.761225	Carassius_auratus_newGene_2789;gene-LOC113045905;gene-LOC113061561;gene-LOC113065879;gene-LOC113096277;gene-LOC113099908
ko03040	Spliceosome	0.0065	0.0188	0.35	0.997141	0.761225	gene-LOC113078585;gene-LOC113095436;gene-LOC113114922;gene-LOC113119770
ko04110	Cell cycle	0.0065	0.0194	0.34	0.997905	0.761225	gene-LOC113085488;gene-LOC113110695;gene-LOC113110760;gene-LOC113118366
ko04530	Tight junction	0.0163	0.0346	0.47	0.998003	0.761225	gene-LOC113039599;gene-LOC113040299;gene-LOC113040391;gene-LOC113041562;gene-LOC113057848;gene-LOC113065727;gene-LOC113065742;gene-LOC113066143;gene-LOC113084142;gene-LOC113106302
ko04310	Wnt signaling pathway	0.0131	0.0301	0.43	0.998251	0.761225	gene-LOC113042242;gene-LOC113043727;gene-LOC113044532;gene-LOC113065879;gene-LOC113110225;gene-LOC113110343;gene-LOC113115922;gene-LOC113118366
ko04114	Oocyte meiosis	0.0049	0.0179	0.27	0.998941	0.761225	gene-LOC113110225;gene-LOC113110343;gene-LOC113121222
ko04512	ECM-receptor interaction	0.0033	0.0147	0.22	0.998967	0.761225	gene-LOC113045436;gene-LOC113080100
ko04810	Regulation of actin cytoskeleton	0.018	0.0387	0.46	0.998998	0.761225	Carassius_auratus_newGene_3329;Carassius_auratus_newGene_6107;gene-LOC113040303;gene-LOC113045905;gene-LOC113047399;gene-LOC113047804;gene-LOC113048891;gene-LOC113114828;gene-LOC113116280;gene-LOC113117674;gene-fgf19
ko04144	Endocytosis	0.0261	0.0504	0.52	0.999124	0.761225	Carassius_auratus_newGene_11643;Carassius_auratus_newGene_1301;Carassius_auratus_newGene_6865;gene-LOC113049197;gene-LOC113053276;gene-LOC113066755;gene-LOC113066756;gene-LOC113069399;gene-LOC113078034;gene-LOC113079395;gene-LOC113081859;gene-LOC113105987;gene-LOC113114922;gene-LOC113116280;gene-LOC113117803;gene-LOC113118366
ko04020	Calcium signaling pathway	0.0212	0.0443	0.48	0.999323	0.761225	gene-LOC113038197;gene-LOC113044532;gene-LOC113047399;gene-LOC113058570;gene-LOC113060797;gene-LOC113061561;gene-LOC113070009;gene-LOC113070669;gene-LOC113081545;gene-LOC113107928;gene-LOC113110225;gene-LOC113110343;gene-mcoln2
ko04350	TGF-beta signaling pathway	0.0033	0.0167	0.2	0.999655	0.761225	gene-LOC113074303;gene-LOC113118366
ko04140	Autophagy - animal	0.0065	0.0231	0.28	0.999671	0.761225	gene-LOC113045905;gene-LOC113068652;gene-LOC113069124;gene-LOC113113736
ko04514	Cell adhesion molecules	0.0196	0.0445	0.44	0.999748	0.761225	Carassius_auratus_newGene_1301;gene-LOC113040299;gene-LOC113040391;gene-LOC113042328;gene-LOC113070582;gene-LOC113071160;gene-LOC113081859;gene-LOC113082009;gene-LOC113093088;gene-LOC113109051;gene-LOC113114911;gene-LOC113121245
ko05168	Herpes simplex virus 1 infection	0.031	0.0692	0.45	0.99999	0.761225	Carassius_auratus_newGene_1301;Carassius_auratus_newGene_92;gene-LOC113042987;gene-LOC113045258;gene-LOC113045905;gene-LOC113048352;gene-LOC113052890;gene-LOC113053025;gene-LOC113069124;gene-LOC113071255;gene-LOC113080803;gene-LOC113081859;gene-LOC113081866;gene-LOC113093329;gene-LOC113095034;gene-LOC113099908;gene-LOC113107216;gene-LOC113111259;gene-LOC113113761
ko04080	Neuroactive ligand-receptor interaction	0.0245	0.0688	0.36	1	0.761225	Carassius_auratus_newGene_9086;Carassius_auratus_newGene_934;gene-LOC113053025;gene-LOC113056458;gene-LOC113059093;gene-LOC113061531;gene-LOC113076526;gene-LOC113077637;gene-LOC113081545;gene-LOC113095813;gene-LOC113096320;gene-LOC113107834;gene-LOC113112682;gene-LOC113116705;gene-LOC113120789

## Sheet: Top 20 statistics of pathway 
Top 20 statistics of pathway enrichment based on differentially expressed genes
ID	Description	Pathways classification based on functional annotations	GeneRatio	BgRatio	enrich_factor	pvalue	qvalue	geneID	gene_number	Contained
ko00100	Steroid biosynthesis	Metabolism	0.0376	0.0023	16.47	6.47772e-23	8.72787e-21	Carassius_auratus_newGene_2631;gene-LOC113038585;gene-LOC113038855;gene-LOC113054335;gene-LOC113059233;gene-LOC113062450;gene-LOC113062498;gene-LOC113063930;gene-LOC113068573;gene-LOC113073347;gene-LOC113076135;gene-LOC113078828;gene-LOC113079864;gene-LOC113100989;gene-LOC113106929;gene-LOC113113351;gene-LOC113113575;gene-LOC113115850;gene-LOC113120553;gene-LOC113121083;gene-dhcr7;gene-ebp;gene-l…	23	up&down
ko04141	Protein processing in endoplasmic reticulum	Genetic Information Processing	0.098	0.0281	3.49	3.1275e-17	2.10695e-15	Carassius_auratus_newGene_11707;Carassius_auratus_newGene_5395;Carassius_auratus_newGene_6735;Carassius_auratus_newGene_92;Carassius_auratus_newGene_9241;gene-LOC113038872;gene-LOC113040416;gene-LOC113041323;gene-LOC113042270;gene-LOC113042684;gene-LOC113042685;gene-LOC113044088;gene-LOC113044446;gene-LOC113045129;gene-LOC113045258;gene-LOC113045595;gene-LOC113048316;gene-LOC113050459;gene-LOC113…	60	up&down
ko00980	Metabolism of xenobiotics by cytochrome P450	Metabolism	0.0392	0.0054	7.28	1.94546e-14	8.73749e-13	Carassius_auratus_newGene_5907;Carassius_auratus_newGene_7011;Carassius_auratus_newGene_9606;Carassius_auratus_newGene_9779;gene-LOC113055297;gene-LOC113056663;gene-LOC113056744;gene-LOC113057076;gene-LOC113072161;gene-LOC113072529;gene-LOC113076602;gene-LOC113088650;gene-LOC113092965;gene-LOC113093931;gene-LOC113098224;gene-LOC113109851;gene-LOC113112835;gene-LOC113113088;gene-LOC113118075;gene-…	24	up&down
ko00900	Terpenoid backbone biosynthesis	Metabolism	0.0278	0.0027	10.14	3.91082e-13	1.31733e-11	gene-LOC113042202;gene-LOC113044655;gene-LOC113049089;gene-LOC113049608;gene-LOC113053990;gene-LOC113059916;gene-LOC113062791;gene-LOC113066046;gene-LOC113080269;gene-LOC113082464;gene-LOC113109545;gene-LOC113110014;gene-LOC113120523;gene-LOC113120792;gene-fdps;gene-mvd;gene-mvk	17	up&down
ko00982	Drug metabolism - cytochrome P450	Metabolism	0.0327	0.0046	7.09	4.98698e-12	1.34386e-10	Carassius_auratus_newGene_5907;Carassius_auratus_newGene_9606;Carassius_auratus_newGene_9779;gene-LOC113055297;gene-LOC113056663;gene-LOC113057076;gene-LOC113072161;gene-LOC113072529;gene-LOC113088650;gene-LOC113092965;gene-LOC113093931;gene-LOC113105784;gene-LOC113108170;gene-LOC113109851;gene-LOC113112835;gene-LOC113113088;gene-LOC113119694;gene-LOC113119695;gene-LOC113119696;gene-LOC113121145	20	up
ko01200	Carbon metabolism	Metabolism	0.0572	0.0167	3.42	2.6722e-10	6.00074e-09	Carassius_auratus_newGene_9683;gene-LOC113039352;gene-LOC113045827;gene-LOC113048782;gene-LOC113050879;gene-LOC113054643;gene-LOC113056249;gene-LOC113057076;gene-LOC113059429;gene-LOC113060523;gene-LOC113062791;gene-LOC113065469;gene-LOC113065536;gene-LOC113065564;gene-LOC113065773;gene-LOC113070452;gene-LOC113071618;gene-LOC113072161;gene-LOC113072450;gene-LOC113092184;gene-LOC113092992;gene-LOC…	35	up&down
ko00071	Fatty acid degradation	Metabolism	0.0294	0.0047	6.2	5.95259e-10	1.01549e-08	gene-LOC113038158;gene-LOC113043584;gene-LOC113049649;gene-LOC113055802;gene-LOC113057076;gene-LOC113062791;gene-LOC113067102;gene-LOC113069931;gene-LOC113072161;gene-LOC113073480;gene-LOC113105619;gene-LOC113107227;gene-LOC113110014;gene-LOC113112835;gene-LOC113117377;gene-LOC113120792;gene-aldh2;gene-ehhadh	18	up&down
ko00620	Pyruvate metabolism	Metabolism	0.0343	0.0066	5.22	6.02946e-10	1.01549e-08	Carassius_auratus_newGene_10187;Carassius_auratus_newGene_9683;gene-LOC113038158;gene-LOC113048028;gene-LOC113048182;gene-LOC113048782;gene-LOC113048915;gene-LOC113059429;gene-LOC113062791;gene-LOC113069931;gene-LOC113071618;gene-LOC113072450;gene-LOC113080845;gene-LOC113081964;gene-LOC113107227;gene-LOC113110014;gene-LOC113112538;gene-LOC113112558;gene-LOC113117432;gene-LOC113120792;gene-aldh2	21	up&down
ko00830	Retinol metabolism	Metabolism	0.0343	0.0072	4.79	3.01502e-09	4.51372e-08	Carassius_auratus_newGene_5907;Carassius_auratus_newGene_8844;Carassius_auratus_newGene_9606;Carassius_auratus_newGene_9779;gene-LOC113038900;gene-LOC113051522;gene-LOC113052948;gene-LOC113052949;gene-LOC113055297;gene-LOC113056711;gene-LOC113057076;gene-LOC113066026;gene-LOC113070433;gene-LOC113072161;gene-LOC113079406;gene-LOC113083757;gene-LOC113090343;gene-LOC113095434;gene-LOC113100639;gene-…	21	up&down
ko00280	Valine, leucine and isoleucine degradation	Metabolism	0.0294	0.0053	5.56	3.69161e-09	4.97395e-08	gene-LOC113038158;gene-LOC113048971;gene-LOC113053990;gene-LOC113055802;gene-LOC113060523;gene-LOC113062791;gene-LOC113069635;gene-LOC113069931;gene-LOC113075830;gene-LOC113107074;gene-LOC113107227;gene-LOC113109545;gene-LOC113110014;gene-LOC113117361;gene-LOC113117377;gene-LOC113120792;gene-aldh2;gene-ehhadh	18	up&down
ko03320	PPAR signaling pathway	Organismal Systems	0.0425	0.0114	3.72	9.68064e-09	1.18576e-07	gene-LOC113038733;gene-LOC113040163;gene-LOC113043584;gene-LOC113046101;gene-LOC113049006;gene-LOC113049009;gene-LOC113049010;gene-LOC113049649;gene-LOC113053331;gene-LOC113053990;gene-LOC113062973;gene-LOC113067102;gene-LOC113073480;gene-LOC113081964;gene-LOC113091618;gene-LOC113108126;gene-LOC113108503;gene-LOC113109545;gene-LOC113111436;gene-LOC113115755;gene-LOC113116088;gene-LOC113117377;gen…	26	up&down
ko00010	Glycolysis / Gluconeogenesis	Metabolism	0.0359	0.0094	3.82	8.28347e-08	9.23473e-07	Carassius_auratus_newGene_9683;gene-LOC113038158;gene-LOC113048028;gene-LOC113048182;gene-LOC113048782;gene-LOC113057076;gene-LOC113059429;gene-LOC113065773;gene-LOC113069931;gene-LOC113070452;gene-LOC113072161;gene-LOC113072450;gene-LOC113081964;gene-LOC113107227;gene-LOC113111269;gene-LOC113112538;gene-LOC113112558;gene-LOC113112835;gene-LOC113113586;gene-LOC113113588;gene-LOC113117432;gene-ald…	22	up&down
ko00640	Propanoate metabolism	Metabolism	0.0245	0.0045	5.48	8.91007e-08	9.23473e-07	Carassius_auratus_newGene_10187;Carassius_auratus_newGene_9683;gene-LOC113048028;gene-LOC113048182;gene-LOC113048915;gene-LOC113060523;gene-LOC113062791;gene-LOC113072450;gene-LOC113093300;gene-LOC113110014;gene-LOC113112538;gene-LOC113112558;gene-LOC113117432;gene-LOC113120792;gene-ehhadh	15	up&down
ko00053	Ascorbate and aldarate metabolism	Metabolism	0.018	0.0026	6.91	4.2458e-07	4.08619e-06	Carassius_auratus_newGene_5907;Carassius_auratus_newGene_9606;Carassius_auratus_newGene_9779;gene-LOC113038158;gene-LOC113050879;gene-LOC113055297;gene-LOC113069931;gene-LOC113092184;gene-LOC113107227;gene-LOC113109851;gene-aldh2	11	up
ko03060	Protein export	Genetic Information Processing	0.018	0.0028	6.46	8.69522e-07	7.81045e-06	Carassius_auratus_newGene_4959;gene-LOC113050459;gene-LOC113052672;gene-LOC113070134;gene-LOC113070900;gene-LOC113071253;gene-LOC113071261;gene-LOC113073260;gene-LOC113087172;gene-LOC113095807;gene-LOC113106861	11	down
ko00983	Drug metabolism - other enzymes	Metabolism	0.031	0.0085	3.64	1.34674e-06	1.13409e-05	Carassius_auratus_newGene_5907;Carassius_auratus_newGene_9606;Carassius_auratus_newGene_9779;gene-LOC113038039;gene-LOC113041190;gene-LOC113043556;gene-LOC113055297;gene-LOC113056663;gene-LOC113072529;gene-LOC113088650;gene-LOC113092965;gene-LOC113093931;gene-LOC113105628;gene-LOC113109851;gene-LOC113113088;gene-LOC113115806;gene-LOC113119694;gene-LOC113119695;gene-LOC113119696	19	up&down
ko00630	Glyoxylate and dicarboxylate metabolism	Metabolism	0.0229	0.005	4.6	2.1212e-06	1.6812e-05	Carassius_auratus_newGene_9683;gene-LOC113045827;gene-LOC113050664;gene-LOC113056249;gene-LOC113062791;gene-LOC113065564;gene-LOC113072450;gene-LOC113080845;gene-LOC113110014;gene-LOC113112538;gene-LOC113112558;gene-LOC113116909;gene-LOC113117432;gene-LOC113120792	14	up&down
ko00140	Steroid hormone biosynthesis	Metabolism	0.0245	0.0059	4.16	3.28805e-06	2.46123e-05	Carassius_auratus_newGene_5907;Carassius_auratus_newGene_8844;Carassius_auratus_newGene_9606;Carassius_auratus_newGene_9779;gene-LOC113038900;gene-LOC113055297;gene-LOC113077428;gene-LOC113083757;gene-LOC113100639;gene-LOC113100989;gene-LOC113107011;gene-LOC113107162;gene-LOC113109851;gene-comtd1;gene-sts	15	up&down
ko00040	Pentose and glucuronate interconversions	Metabolism	0.0196	0.004	4.94	5.32205e-06	3.77409e-05	Carassius_auratus_newGene_5907;Carassius_auratus_newGene_9606;Carassius_auratus_newGene_9779;gene-LOC113055297;gene-LOC113061555;gene-LOC113063794;gene-LOC113076602;gene-LOC113109851;gene-LOC113117483;gene-LOC113118075;gene-LOC113118076;gene-sord	12	up&down
ko01212	Fatty acid metabolism	Metabolism	0.0278	0.0084	3.31	1.70442e-05	0.000114824	Carassius_auratus_newGene_10187;gene-LOC113043584;gene-LOC113049649;gene-LOC113055802;gene-LOC113062791;gene-LOC113067102;gene-LOC113069873;gene-LOC113073480;gene-LOC113077428;gene-LOC113105619;gene-LOC113106903;gene-LOC113110014;gene-LOC113111436;gene-LOC113111444;gene-LOC113117377;gene-LOC113120792;gene-ehhadh	17	up&down
