# Supplementary material for: Transcriptome Analysis Provides Insights into Hepatic Responses to Trichloroisocyanuric Acid Exposure in Goldfish (Carassius auratus)
Source: Animals (Basel). 2021 Sep 23;11(10):2775. doi: 10.3390/ani11102775 (PMC8532840; doi:10.3390/ani11102775)
Supplement: Supplementary file 1 [file animals-11-02775-s001.zip › Supplementary material S4.xlsx]

## Sheet: All DEGs
#ID	log2FC	regulated	NR_annotation
gene-LOC113107216	4.57598	up	toll-like receptor 3-like [Saccoglossus kowalevskii]
Carassius_auratus_newGene_3427	3.62938	up	--
gene-LOC113066143	2.80439	up	uncharacterized protein LOC116918596 isoform X2 [Daphnia magna]
gene-LOC113049366	2.23463	up	carnitine O-acetyltransferase-like isoform X2 [Branchiostoma belcheri]
gene-sdf2l1	-3.00643	down	stromal cell-derived factor 2-like [Branchiostoma belcheri]
gene-LOC113038855	3.40531	up	neuroligin-4, X-linked [Phallusia mammillata]
gene-LOC113047804	2.11709	up	serine/threonine-protein kinase A-Raf-like isoform X2 [Asterias rubens]
gene-LOC113079864	-4.64935	down	delta(24)-sterol reductase-like [Acanthaster planci]
gene-LOC113093091	5.72197	up	--
gene-LOC113055802	3.33705	up	hypothetical protein DAPPUDRAFT_216649 [Daphnia pulex]
gene-LOC113047232	-4.99264	down	ATP-citrate synthase-like [Branchiostoma belcheri]
gene-LOC113092554	2.79155	up	protein unc-93 homolog A [Lingula anatina]
gene-LOC113049079	-6.07823	down	arrestin domain-containing protein 3-like [Acanthaster planci]
gene-LOC113053828	-2.48355	down	metalloreductase STEAP3-like [Branchiostoma belcheri]
gene-LOC113084142	3.18539	up	membrane-associated guanylate kinase, WW and PDZ domain-containing protein 2 [Phallusia mammillata]
gene-LOC113089886	-2.45704	down	pyrroline-5-carboxylate reductase 1, mitochondrial-like [Phallusia mammillata]
gene-LOC113049608	-4.16628	down	3-hydroxy-3-methylglutaryl-coenzyme A reductase-like isoform X1 [Branchiostoma belcheri]
gene-LOC113120559	2.14339	up	LOW QUALITY PROTEIN: microtubule-actin cross-linking factor 1-like [Branchiostoma belcheri]
gene-LOC113059995	-2.14173	down	valine--tRNA ligase-like [Phallusia mammillata]
gene-LOC113042685	-2.7731	down	translocon-associated protein subunit alpha [Cryptotermes secundus]
gene-LOC113099544	4.38307	up	cysteine protease and A protease inhibitor, putative [Ixodes scapularis]
gene-LOC113062557	3.31922	up	E3 ubiquitin-protein ligase znrf2 [Strongylocentrotus purpuratus]
gene-LOC113108503	2.64307	up	cytochrome P450 27C1-like [Branchiostoma belcheri]
gene-LOC113095436	3.65158	up	pre-mRNA-splicing factor SYF1-like [Acanthaster planci]
gene-LOC113042648	-3.26164	down	monocarboxylate transporter 13-like [Branchiostoma belcheri]
gene-LOC113082890	-2.01737	down	vitelline membrane outer layer protein I-like protein [Pacifastacus leniusculus]
gene-LOC113051472	3.11499	up	matrix metalloproteinase 2 [Apostichopus japonicus]
gene-LOC113114828	-2.34811	down	protein phosphatase Slingshot homolog 1-like [Branchiostoma belcheri]
gene-LOC113048954	3.89324	up	heat shock protein 20.7 [Schistocerca gregaria]
gene-LOC113109480	-2.14865	down	mannosyl-oligosaccharide glucosidase-like [Branchiostoma belcheri]
gene-LOC113106372	-2.10721	down	complement factor B-like [Stylophora pistillata]
gene-LOC113046584	4.33572	up	hypothetical protein PVNG_06501, partial [Plasmodium vivax North Korean]
gene-LOC113083503	3.96127	up	--
gene-LOC113040288	4.0453	up	uncharacterized protein LOC110445369, partial [Mizuhopecten yessoensis]
gene-LOC113048971	-3.66544	down	acetoacetyl-CoA synthetase [Strongylocentrotus purpuratus]
gene-LOC113069931	2.79837	up	4-trimethylaminobutyraldehyde dehydrogenase-like [Stylophora pistillata]
gene-LOC113076146	-2.38499	down	opioid growth factor receptor-like protein 1 [Pomacea canaliculata]
gene-LOC113060622	3.64985	up	putative Krueppel-like factor 10 [Apostichopus japonicus]
gene-LOC113050445	2.11167	up	hypothetical protein B7P43_G14810 [Cryptotermes secundus]
gene-LOC113076101	3.55444	up	ataxin-7-like protein 1-like [Saccoglossus kowalevskii]
gene-LOC113044086	-2.67734	down	ATPase asna1-like isoform X1 [Branchiostoma belcheri]
gene-LOC113112911	-2.09261	down	tyrosine-protein kinase-like otk [Anoplophora glabripennis]
gene-LOC113044802	3.47532	up	protein disulfide-isomerase 2-like isoform X1 [Branchiostoma belcheri]
gene-LOC113107457	3.21	up	ras association domain-containing protein 2-like [Branchiostoma belcheri]
gene-LOC113055489	2.59665	up	heterochromatin protein 1-binding protein 3-like isoform X1 [Eurytemora affinis]
gene-LOC113038447	-2.75849	down	high affinity cationic amino acid transporter 1-like isoform X3 [Pecten maximus]
gene-LOC113077637	-4.86863	down	parathyroid hormone 2 receptor-like [Phallusia mammillata]
gene-LOC113060385	-3.88063	down	unnamed protein product [Trypanosoma congolense IL3000]
gene-LOC113071636	-2.00469	down	ficolin-2-like [Saccoglossus kowalevskii]
gene-LOC113069466	2.74174	up	nuclear receptor subfamily 1 group D member 2-like isoform X1 [Branchiostoma belcheri]
gene-LOC113116954	2.21866	up	exocyst complex component 1-like [Dendronephthya gigantea]
gene-LOC113116715	-2.74788	down	Protein BTG3 [Blattella germanica]
gene-LOC113112979	2.62418	up	core histone macro-H2A.1 isoform X1 [Lingula anatina]
gene-LOC113062498	-3.96502	down	lanosterol 14-alpha demethylase [Lingula anatina]
gene-LOC113050260	2.04847	up	Hypothetical predicted protein [Cloeon dipterum]
gene-LOC113078034	-2.23101	down	signal transducing adapter molecule 1-like isoform X2 [Branchiostoma belcheri]
gene-LOC113050708	3.76417	up	mitochondrial 10-formyltetrahydrofolate dehydrogenase-like [Saccoglossus kowalevskii]
gene-LOC113079406	-2.26331	down	diacylglycerol O-acyltransferase 1-like isoform X1 [Pecten maximus]
gene-LOC113120553	-3.32305	down	squalene synthase-like [Acanthaster planci]
gene-LOC113097726	2.0927	up	NCK-interacting protein with SH3 domain-like [Branchiostoma belcheri]
gene-LOC113083500	4.17386	up	elastase-1-like [Actinia tenebrosa]
gene-LOC113072471	-3.37256	down	protein pelota homolog [Acanthaster planci]
gene-LOC113042328	-5.1308	down	--
gene-LOC113107834	2.56771	up	glutamate receptor ionotropic, kainate 2 isoform X2 [Parasteatoda tepidariorum]
gene-LOC113080386	-6.40071	down	serine/threonine-protein kinase Nek1-like, partial [Acanthaster planci]
gene-LOC113109777	-3.49945	down	LOW QUALITY PROTEIN: phospholipase DDHD2-like [Branchiostoma belcheri]
gene-LOC113073480	-3.88905	down	long-chain-fatty-acid--CoA ligase 4-like isoform X1 [Branchiostoma belcheri]
Carassius_auratus_newGene_5907	2.15808	up	LOW QUALITY PROTEIN: UDP-glucuronosyltransferase 1-1-like [Branchiostoma belcheri]
gene-LOC113060623	5.06435	up	grainyhead-like protein 1 homolog isoform X6 [Branchiostoma belcheri]
gene-LOC113110675	3.9275	up	uncharacterized protein LOC111326617 isoform X1 [Stylophora pistillata]
gene-LOC113070281	-2.54613	down	sodium- and chloride-dependent creatine transporter 1 [Ciona intestinalis]
gene-LOC113121173	2.85663	up	nesprin-1-like isoform X9 [Crassostrea virginica]
gene-LOC113110343	2.18149	up	calcium/calmodulin-dependent protein kinase type II delta chain isoform X3 [Cryptotermes secundus]
gene-LOC113101281	-2.08989	down	transmembrane emp24 domain-containing protein 2 [Branchiostoma belcheri]
gene-LOC113095657	2.87515	up	SLIT-ROBO Rho GTPase-activating protein 1-like isoform X4 [Branchiostoma belcheri]
gene-LOC113038874	2.06744	up	uncharacterized protein LOC113810835 [Penaeus vannamei]
gene-LOC113113575	-3.87653	down	sterol-4-alpha-carboxylate 3-dehydrogenase, decarboxylating-like [Branchiostoma belcheri]
gene-LOC113105784	3.47497	up	flavin-containing monooxygenase FMO GS-OX5-like [Branchiostoma belcheri]
gene-LOC113048879	-5.50507	down	Retinol dehydrogenase 13 [Trichoplax sp. H2]
gene-LOC113044171	-4.24686	down	CFAP97 [Bugula neritina]
gene-LOC113121083	-2.85927	down	delta(24)-sterol reductase-like [Acanthaster planci]
gene-LOC113117860	4.29848	up	gephyrin-like isoform X2 [Mizuhopecten yessoensis]
gene-LOC113117361	2.10235	up	isovaleryl-CoA dehydrogenase, mitochondrial [Nematostella vectensis]
gene-LOC113042849	-4.76473	down	VPS10 domain-containing receptor SorCS3-like [Branchiostoma belcheri]
gene-LOC113076602	-2.03217	down	glucose-fructose oxidoreductase domain-containing protein 1-like isoform X1 [Branchiostoma belcheri]
gene-LOC113042535	-2.77526	down	ATP-dependent zinc metalloprotease YME1L1-like [Asterias rubens]
gene-LOC113073777	2.52674	up	carboxypeptidase N catalytic chain-like [Branchiostoma belcheri]
Carassius_auratus_newGene_2122	2.54977	up	--
gene-LOC113065730	-6.07382	down	low molecular weight phosphotyrosine protein phosphatase-like isoform X1 [Branchiostoma belcheri]
Carassius_auratus_newGene_7011	2.53435	up	epoxide hydrolase 1-like [Saccoglossus kowalevskii]
gene-LOC113089626	-4.54872	down	tectonin beta-propeller repeat-containing protein isoform X2 [Cimex lectularius]
gene-LOC113050879	5.19927	up	regucalcin-like [Branchiostoma belcheri]
gene-LOC113105686	2.51041	up	ADAMTS-like protein 1 [Acanthaster planci]
gene-LOC113066287	-2.01541	down	UPF0389 protein CG9231 [Onthophagus taurus]
gene-LOC113065110	-3.50171	down	MANF [Mytilus coruscus]
gene-LOC113038483	3.5336	up	mammalian ependymin-related protein 1-like [Branchiostoma belcheri]
gene-LOC113058278	3.37286	up	zinc finger protein (TRAF/RING)-2 [Ciona intestinalis]
gene-LOC113038039	-2.23341	down	UMP-CMP kinase [Drosophila virilis]
gene-LOC113049878	-3.92138	down	transient receptor potential cation channel trpm-like [Priapulus caudatus]
gene-LOC113097499	3.20908	up	glycylpeptide N-tetradecanoyltransferase 1 [Lingula anatina]
gene-myrfl	5.21669	up	myelin regulatory factor-like [Acanthaster planci]
gene-LOC113075277	2.46377	up	inhibitor of growth protein 4-like [Branchiostoma belcheri]
gene-LOC113105131	2.44037	up	polyhomeotic-like protein 3 isoform X2 [Branchiostoma belcheri]
gene-LOC113051050	-2.46896	down	cyclic AMP-dependent transcription factor ATF-3 [Phallusia mammillata]
gene-LOC113049089	-4.37004	down	3-hydroxy-3-methylglutaryl-coenzyme A reductase-like isoform X1 [Branchiostoma belcheri]
gene-pipox	3.20319	up	peroxisomal sarcosine oxidase-like [Pecten maximus]
gene-LOC113114016	-3.7374	down
Carassius_auratus_newGene_6379	4.17769	up	--
gene-LOC113090814	-2.53005	down	cytoplasmic dynein 1 intermediate chain 2-like [Acanthaster planci]
gene-nxnl1	4.6634	up	nucleoredoxin-like protein 2 [Lingula anatina]
gene-LOC113071255	2.63815	up	uncharacterized protein LOC110458281 [Mizuhopecten yessoensis]
gene-LOC113119694	3.41908	up	glutathione S-transferase [Branchiostoma belcheri tsingtauense]
gene-LOC113048015	4.09751	up	liprin-beta-1-like isoform X19 [Branchiostoma belcheri]
gene-sirt5	3.92828	up	sirtuin-5 [Aplysia californica]
gene-LOC113107572	-2.38455	down	ataxin-7-like protein 1 isoform X1 [Branchiostoma belcheri]
gene-LOC113060130	-2.78683	down	ADP-ribosylation factor-like protein 1 [Branchiostoma belcheri]
gene-aldh2	2.04287	up	aldehyde dehydrogenase, mitochondrial-like [Mizuhopecten yessoensis]
gene-LOC113113489	-2.68746	down	intelectin1 [Branchiostoma belcheri tsingtauense]
gene-LOC113106302	2.08928	up	LOW QUALITY PROTEIN: myosin heavy chain, non-muscle-like, partial [Diaphorina citri]
gene-LOC113058476	-2.84634	down	carboxypeptidase D-like isoform X2 [Acanthaster planci]
gene-LOC113038918	3.10778	up	protein crumbs-like isoform X1 [Anneissia japonica]
gene-LOC113077852	-2.41289	down	phosphatidate cytidylyltransferase, photoreceptor-specific [Nasonia vitripennis]
gene-LOC113051344	3.05716	up	insulin-like growth factor 2, partial [Ruditapes philippinarum]
gene-LOC113098242	-2.29356	down	ATP-binding cassette sub-family A member 1-like [Branchiostoma belcheri]
gene-LOC113075496	3.71684	up	dual specificity mitogen-activated protein kinase kinase 6 [Agrilus planipennis]
gene-LOC113079764	-3.10281	down	hypothetical protein EGW08_021823 [Elysia chlorotica]
gene-LOC113116985	-3.50875	down	insulinoma-associated protein 1b-like [Branchiostoma belcheri]
gene-LOC113120976	2.45007	up	cytochrome P450 2J1-like [Acanthaster planci]
gene-LOC113099123	-5.16162	down	--
gene-LOC113065922	-2.22194	down	stonustoxin subunit beta-like [Acanthaster planci]
gene-LOC113069635	-2.74659	down	branched-chain-amino-acid aminotransferase, cytosolic-like isoform X1 [Acanthaster planci]
gene-LOC113115223	3.23715	up	uncharacterized protein LOC109478612 [Branchiostoma belcheri]
gene-lss	-4.33355	down	lanosterol synthase-like [Branchiostoma belcheri]
gene-LOC113045009	-2.77169	down	protein lifeguard 1 [Phallusia mammillata]
gene-LOC113072795	3.86413	up	eukaryotic translation initiation factor 3 subunit G-like [Saccoglossus kowalevskii]
gene-LOC113118083	-3.39518	down	cell protein CPr4 [Odontobuthus doriae]
gene-LOC113070669	2.03432	up	peptidyl-prolyl cis-trans isomerase [Eurytemora affinis]
gene-LOC113041349	-3.0606	down	F-box/LRR-repeat protein 5-like [Branchiostoma belcheri]
gene-LOC113049524	-3.46058	down	allograft inflammatory factor 1 [Salpingoeca rosetta]
gene-LOC113096681	4.11673	up	--
gene-LOC113094716	-5.48192	down	Hypothetical predicted protein [Cloeon dipterum]
gene-LOC113062612	-2.93567	down	oxysterol-binding protein-related protein 11-like isoform X2 [Branchiostoma belcheri]
Carassius_auratus_newGene_11707	-2.39167	down	UDP-glucose:glycoprotein glucosyltransferase 1-like [Branchiostoma belcheri]
gene-tmem206	2.7939	up	transmembrane protein 206-like [Saccoglossus kowalevskii]
gene-LOC113105082	-2.54051	down	endoplasmic reticulum-Golgi intermediate compartment protein 3-like [Branchiostoma belcheri]
gene-LOC113046892	2.24825	up	zinc finger protein 658B [Stomoxys calcitrans]
gene-LOC113049609	-6.56998	down	--
gene-LOC113042202	-4.16647	down	isopentenyl-diphosphate Delta-isomerase 1-like isoform X1 [Priapulus caudatus]
gene-adm2	-4.11672	down	--
gene-LOC113045002	-3.46625	down	complement C1q tumor necrosis factor-related protein 6 [Lingula anatina]
gene-LOC113108436	3.11414	up	neutrophil collagenase-like [Anneissia japonica]
gene-LOC113119264	2.43076	up	phosphatidylserine synthase 1-like [Branchiostoma belcheri]
gene-LOC113091619	-3.55382	down	ras-related and estrogen-regulated growth inhibitor-like protein [Branchiostoma belcheri]
gene-LOC113059190	2.02957	up	transcription elongation factor S-II-like [Biomphalaria glabrata]
gene-LOC113055775	2.69359	up	LOW QUALITY PROTEIN: A disintegrin and metalloproteinase with thrombospondin motifs 3-like [Branchiostoma belcheri]
gene-LOC113062423	3.10783	up	Keratin, type I cytoskeletal 13 [Trichinella sp. T9]
gene-LOC113113088	3.58221	up	glutathione S-transferase A4-like [Branchiostoma belcheri]
gene-LOC113070755	2.67392	up	fumarylacetoacetate hydrolase domain-containing protein 2-like [Branchiostoma belcheri]
Carassius_auratus_newGene_1491	-2.25738	down	exocyst complex component 3 [Ctenocephalides felis]
gene-LOC113065564	-2.08644	down	citrate synthase, mitochondrial-like [Branchiostoma belcheri]
gene-LOC113080845	-2.67191	down	glyoxylate reductase/hydroxypyruvate reductase-like [Branchiostoma belcheri]
gene-LOC113098346	5.98903	up	uncharacterized protein LOC114543334 [Dendronephthya gigantea]
gene-LOC113099603	-5.64036	down	protein tyrosine phosphatase type IVA 3 [Phallusia mammillata]
gene-LOC113119576	-2.34175	down	tyrosine--tRNA ligase, cytoplasmic-like [Branchiostoma belcheri]
gene-ehhadh	2.97446	up	peroxisomal bifunctional enzyme-like [Branchiostoma belcheri]
gene-LOC113111085	2.02405	up	nuclear receptor subfamily 0 group B member 1-like [Anneissia japonica]
gene-LOC113051969	-3.50489	down	netrin receptor DCC-like [Actinia tenebrosa]
gene-LOC113108519	-2.49471	down	dnaJ homolog subfamily B member 11 [Strongylocentrotus purpuratus]
gene-LOC113050019	2.73919	up	--
gene-LOC113090483	-2.02467	down	adaptin ear-binding coat-associated protein 2-like [Anneissia japonica]
gene-LOC113075398	-2.56063	down	nucleotide exchange factor SIL1-like [Saccoglossus kowalevskii]
gene-LOC113042987	-2.81963	down	interleukin-1 receptor-associated kinase 4 [Strongylocentrotus purpuratus]
gene-LOC113045689	-2.24463	down	ATP-binding cassette sub-family F member 2-like [Pecten maximus]
gene-LOC113110225	2.18814	up	calcium/calmodulin-dependent protein kinase type II alpha chain isoform X6 [Zootermopsis nevadensis]
Carassius_auratus_newGene_1301	2.24612	up	MHC class I antigen, partial [Schistosoma japonicum]
gene-LOC113044665	2.92932	up	60S ribosomal protein L24 [Lingula anatina]
gene-LOC113115106	-3.59464	down	protein UBASH3A homolog isoform X1 [Strongylocentrotus purpuratus]
gene-LOC113048028	3.57891	up	L-lactate dehydrogenase [Melipona quadrifasciata]
gene-LOC113060844	-2.00654	down	protein transport protein Sec23A-like isoform X2 [Pomacea canaliculata]
gene-LOC113062646	2.57544	up	eukaryotic translation initiation factor 1 [Centruroides sculpturatus]
gene-LOC113074861	-3.62997	down	inorganic pyrophosphatase [Rhipicephalus microplus]
gene-LOC113057349	2.12399	up	--
gene-LOC113070208	-2.32538	down	hypothetical protein LOTGIDRAFT_216266 [Lottia gigantea]
gene-LOC113113736	-3.41591	down	DNA damage-inducible transcript 4-like protein isoform X2 [Limulus polyphemus]
gene-LOC113044655	4.02661	up	dehydrodolichyl diphosphate synthase complex subunit nus1-like [Branchiostoma belcheri]
gene-LOC113082888	3.7754	up	Vitelline membrane outer layer protein 1 [Folsomia candida]
gene-LOC113051360	2.26699	up	TP53-binding protein 1 isoform X2 [Strongylocentrotus purpuratus]
gene-LOC113044669	-2.24269	down	A disintegrin and metalloproteinase with thrombospondin motifs 9-like isoform X3 [Branchiostoma belcheri]
gene-dhcr7	-2.96101	down	7-dehydrocholesterol reductase-like isoform X1 [Branchiostoma belcheri]
gene-LOC113052195	6.09031	up	--
gene-LOC113039071	-2.75107	down	hypothetical protein CAPTEDRAFT_148401 [Capitella teleta]
gene-LOC113081386	-5.01783	down	--
gene-LOC113055010	5.42951	up	uncharacterized protein LOC115926774 [Strongylocentrotus purpuratus]
gene-LOC113114360	-2.13467	down	Titin [Stylophora pistillata]
Carassius_auratus_newGene_6865	-2.83881	down	ADP-ribosylation factor GTPase-activating protein 2 isoform X3 [Parasteatoda tepidariorum]
gene-LOC113048996	2.687	up	--
gene-LOC113074303	3.84863	up	inhibitor of DNA binding 4, partial [Ptychodera flava]
gene-LOC113071253	-2.90742	down	glucose-regulated protein, partial [Stegodyphus mimosarum]
Carassius_auratus_newGene_9086	4.802	up	glutamate receptor ionotropic, kainate 2-like [Branchiostoma belcheri]
gene-LOC113045900	-2.42873	down	Ferritin, middle subunit [Caligus rogercresseyi]
gene-mcoln2	2.09647	up	Mucolipin-3 [Cryptotermes secundus]
gene-LOC113111803	-5.52596	down	tricarboxylate transport protein, mitochondrial-like [Phallusia mammillata]
gene-LOC113044532	2.26665	up	protein kinase C alpha type-like isoform X3 [Branchiostoma belcheri]
gene-LOC113108221	2.46048	up	--
gene-LOC113111658	3.2882	up	dual specificity mitogen-activated protein kinase kinase 6 [Cryptotermes secundus]
gene-LOC113071618	-2.83464	down	uncharacterized protein LOC111112500 [Crassostrea virginica]
gene-LOC113071187	3.06623	up	ras-related protein Rap-1b-like [Pomacea canaliculata]
gene-LOC113071261	-3.85544	down	endoplasmic reticulum chaperone BiP-like [Stegodyphus dumicola]
gene-LOC113056987	-2.79343	down	ADAM isoform 1 [Strongylocentrotus purpuratus]
gene-LOC113077208	-6.74452	down	cytochrome P450 2J6-like [Acanthaster planci]
gene-LOC113120918	-2.26448	down	protein sel-1 homolog 1-like isoform X2 [Asterias rubens]
gene-LOC113118510	-2.61047	down	acetyl-coenzyme A transporter 1-like [Saccoglossus kowalevskii]
gene-LOC113048316	-2.52112	down	endoplasmin-like [Branchiostoma belcheri]
gene-LOC113064381	-2.70563	down	proteasome subunit beta type-7 [Strongylocentrotus purpuratus]
gene-LOC113042339	2.23716	up	serine/arginine repetitive matrix protein 2-like isoform X3 [Mizuhopecten yessoensis]
gene-pik3c2g	-2.20362	down	phosphatidylinositol 4-phosphate 3-kinase C2 domain-containing subunit beta-like isoform X2 [Anneissia japonica]
gene-LOC113110452	-5.0906	down	spliceosome-associated protein CWC27 homolog isoform X1 [Aplysia californica]
Carassius_auratus_newGene_4959	-2.70817	down	signal recognition particle 54 kDa protein [Nematostella vectensis]
gene-LOC113109650	3.92095	up	sarcosine dehydrogenase, mitochondrial-like [Branchiostoma belcheri]
gene-LOC113042365	-2.44704	down	GTPase IMAP family member 4 [Mytilus coruscus]
gene-LOC113056020	-5.1487	down	zinc finger BED domain-containing protein 1-like [Amphimedon queenslandica]
gene-LOC113115970	3.08119	up	selenium-binding protein 1-like isoform X1 [Branchiostoma belcheri]
gene-LOC113040586	3.956	up	--
gene-LOC113087024	3.17276	up	colorectal mutant cancer protein-like [Saccoglossus kowalevskii]
gene-LOC113051522	-3.19866	down	retinal dehydrogenase 2-like [Branchiostoma belcheri]
gene-LOC113116480	-2.03312	down	keratinocyte-associated protein 2-like [Asterias rubens]
gene-LOC113069662	-2.58416	down	anthrax toxin receptor 2-like [Saccoglossus kowalevskii]
gene-LOC113116559	-2.77685	down	solute carrier family 52, riboflavin transporter, member 3-B-like [Branchiostoma belcheri]
gene-LOC113118438	2.09769	up	very long-chain acyl-CoA synthetase-like [Branchiostoma belcheri]
gene-LOC113077392	4.76001	up	cytochrome P450 2U1-like isoform X1 [Branchiostoma belcheri]
gene-LOC113099989	2.95055	up	tricarboxylate transport protein, mitochondrial-like isoform X2 [Branchiostoma belcheri]
gene-LOC113049286	-4.70318	down	arrestin domain-containing protein 3-like [Acanthaster planci]
gene-LOC113070900	-3.7468	down	endoplasmic reticulum chaperone BiP-like [Stegodyphus dumicola]
gene-LOC113048915	-2.05613	down	acetyl-CoA carboxylase-like isoform X2 [Pecten maximus]
gene-LOC113045436	2.13314	up	laminin subunit gamma-1-like [Limulus polyphemus]
gene-LOC113065773	2.2311	up	enolase-like [Branchiostoma belcheri]
gene-LOC113109051	3.60683	up	--
gene-LOC113051777	-2.13091	down	Transmembrane protein 41 homolog,Transmembrane protein 41B [Mytilus coruscus]
gene-LOC113060903	4.60408	up	--
gene-LOC113105617	-2.82563	down	E3 ubiquitin-protein ligase TRIM71 [Exaiptasia diaphana]
gene-LOC113053331	2.69678	up	cytochrome P450 27C1-like [Branchiostoma belcheri]
gene-LOC113041893	-2.10674	down	cystatin-B [Nematostella vectensis]
gene-LOC113051485	3.36841	up	chymotrypsinogen B-like [Branchiostoma belcheri]
gene-LOC113071937	-3.24569	down	--
gene-LOC113120578	4.1844	up	hydroxyacid-oxoacid transhydrogenase, mitochondrial-like [Penaeus vannamei]
gene-LOC113090445	2.83582	up	dimethylglycine dehydrogenase, mitochondrial isoform X2 [Lingula anatina]
gene-LOC113051375	2.71262	up	cytochrome P450 2U1 [Strongylocentrotus purpuratus]
gene-LOC113113855	-4.42756	down	LOW QUALITY PROTEIN: ATP-binding cassette sub-family A member 1-like [Limulus polyphemus]
gene-LOC113072349	3.45728	up	LOW QUALITY PROTEIN: GATS-like protein 2 [Branchiostoma belcheri]
gene-LOC113105555	-2.05408	down	hypothetical protein LOTGIDRAFT_103470 [Lottia gigantea]
gene-cited2	-2.70447	down	cbp/p300-interacting transactivator 2-like [Branchiostoma belcheri]
Carassius_auratus_newGene_380	-11.4487	down	--
gene-LOC113068956	2.91012	up	hepatocyte nuclear factor 4-gamma-like isoform X10 [Branchiostoma belcheri]
gene-LOC113063794	2.37391	up	oxidoreductase, aldo/keto reductase family member protein [Theileria equi strain WA]
gene-LOC113066856	3.32154	up	mitochondrial glutamate carrier 1-like isoform X1 [Branchiostoma belcheri]
gene-LOC113099908	4.0797	up	Tyrosine-protein phosphatase non-receptor type 11 [Araneus ventricosus]
gene-LOC113043250	3.21435	up	cytochrome P450 2J6-like [Asterias rubens]
gene-LOC113069026	2.02998	up	liprin-beta-1-like [Saccoglossus kowalevskii]
gene-LOC113043048	2.97053	up	coiled-coil domain-containing protein 73-like [Branchiostoma belcheri]
gene-LOC113116610	2.89178	up	peroxisomal carnitine O-octanoyltransferase-like [Branchiostoma belcheri]
gene-LOC113085490	2.07159	up	COP9 signalosome complex subunit 6-like [Pecten maximus]
gene-tram1	-3.07598	down	translocating chain-associated membrane protein 1-like [Branchiostoma belcheri]
gene-LOC113070134	-2.9097	down	78 kDa glucose-regulated protein-like [Varroa destructor]
gene-LOC113098483	3.8243	up	zinc finger protein ZF(Bbox/RING)-6 isoform X1 [Ciona intestinalis]
gene-LOC113104414	3.78606	up	ack-related non-receptor tyrosine kinase-like [Branchiostoma belcheri]
gene-LOC113040290	5.06847	up	--
gene-LOC113046845	-2.99218	down	solute carrier family 35 member B1-like [Asterias rubens]
gene-LOC113050876	3.81988	up	PI-PLC X domain-containing protein 3-like [Acanthaster planci]
gene-LOC113040163	2.0351	up	endothelial lipase-like [Branchiostoma belcheri]
gene-LOC113046129	-3.10079	down	HIG1 domain family member 1A, mitochondrial isoform X2 [Folsomia candida]
gene-LOC113048782	-6.901	down	pyruvate dehydrogenase E1 component subunit alpha, mitochondrial-like isoform X1 [Branchiostoma belcheri]
gene-LOC113098224	4.09827	up	carbonyl reductase [NADPH] 1-like [Phallusia mammillata]
gene-LOC113099125	-4.40832	down	--
gene-LOC113112798	-8.04911	down	--
gene-LOC113100362	3.03223	up	uncharacterized protein LOC116302594 [Actinia tenebrosa]
gene-LOC113071160	4.29061	up
gene-LOC113109935	-2.48588	down	B-cell CLL/lymphoma 7 protein family member A-like [Asterias rubens]
gene-LOC113063252	-2.05511	down	all-trans retinoic acid-induced differentiation factor-like [Limulus polyphemus]
gene-LOC113050027	-3.28345	down	--
gene-LOC113065595	2.14308	up	SH3 domain-binding glutamic acid-rich-like protein 2 [Branchiostoma belcheri]
gene-LOC113079309	-14.7035	down	--
gene-LOC113095434	-4.38105	down	retinol dehydrogenase 8-like [Acropora millepora]
gene-LOC113107074	2.06821	up	methylcrotonoyl-CoA carboxylase beta chain, mitochondrial-like [Anneissia japonica]
gene-LOC113059233	-4.87243	down	squalene monooxygenase-like [Asterias rubens]
gene-LOC113048499	2.27532	up	CD82 antigen [Crassostrea gigas]
gene-LOC113097514	2.5884	up	NADH-ubiquinone oxidoreductase subunit 8 [Strongylocentrotus purpuratus]
gene-LOC113048182	2.84974	up	L-lactate dehydrogenase [Melipona quadrifasciata]
gene-LOC113062973	2.22345	up	retinoid X receptor isoform 2 [Babylonia japonica]
gene-LOC113110954	-10.8465	down	complement C1q-like protein 4 [Crassostrea virginica]
gene-LOC113070155	3.37911	up	colorectal mutant cancer protein-like [Branchiostoma belcheri]
Carassius_auratus_newGene_5128	4.41988	up	--
gene-LOC113045204	-2.03776	down	rho GTPase-activating protein 32-like isoform X3 [Branchiostoma belcheri]
gene-LOC113044178	2.55828	up	cytochrome P450 4V2-like isoform X1 [Branchiostoma belcheri]
gene-LOC113093088	4.97167	up
gene-LOC113053990	-3.41972	down	hydroxymethylglutaryl-CoA synthase, cytoplasmic-like [Branchiostoma belcheri]
gene-LOC113057076	4.11708	up	alcohol dehydrogenase class-3 [Fopius arisanus]
gene-LOC113055816	3.71642	up	TPA_exp: peropsin [Branchiostoma floridae]
gene-LOC113039085	-2.81374	down	vitelline membrane outer layer protein I-like protein [Pacifastacus leniusculus]
gene-LOC113047023	3.23354	up	17-beta-hydroxysteroid dehydrogenase 14 isoform X1 [Lingula anatina]
gene-LOC113093294	-3.95441	down	--
gene-LOC113069030	3.0987	up	liprin-beta-1-like isoform X10 [Branchiostoma belcheri]
gene-LOC113107207	-2.14972	down	N-acetylneuraminate lyase-like isoform X1 [Acanthaster planci]
gene-LOC113111329	3.95633	up	uncharacterized protein LOC111326617 isoform X1 [Stylophora pistillata]
gene-LOC113061217	2.28896	up	vezatin [Lingula anatina]
gene-LOC113071271	-2.71646	down	ficolin-1-like [Orbicella faveolata]
gene-LOC113064702	-2.10483	down	PX domain-containing protein kinase-like protein isoform X1 [Strongylocentrotus purpuratus]
gene-LOC113059949	-4.6217	down	--
gene-LOC113066733	2.36349	up	matrix metalloproteinase-14 [Ciona intestinalis]
gene-LOC113045771	2.69219	up	alpha-amylase 1-like isoform X2 [Branchiostoma belcheri]
gene-LOC113055588	4.0356	up	protein Shroom3-like isoform X2 [Branchiostoma belcheri]
gene-LOC113071082	2.83499	up	5UTR-bip-FKBP-Cre59-3UTR-Cam [Plasmodium falciparum NF54]
gene-slc39a11	-2.21633	down	zinc transporter ZIP11-like [Anneissia japonica]
gene-LOC113049009	4.45785	up	polyubiquitin-C isoform X2 [Solenopsis invicta]
gene-LOC113112891	2.81454	up	monoacylglycerol lipase ABHD12-like isoform X2 [Biomphalaria glabrata]
gene-LOC113116289	-3.1456	down	sodium- and chloride-dependent transporter XTRP3 [Ciona intestinalis]
gene-LOC113044073	-2.27587	down	oxysterol-binding protein 1-like isoform X1 [Branchiostoma belcheri]
gene-LOC113099907	5.4929	up	ATP-dependent RNA helicase DDX55 isoform X1 [Lingula anatina]
gene-LOC113062619	-2.67379	down	TBC1 domain family member 20-like isoform X1 [Acanthaster planci]
gene-LOC113079992	5.21934	up	60S ribosomal protein L23a-like [Actinia tenebrosa]
gene-LOC113120811	-2.03713	down	--
gene-LOC113078602	2.04212	up	low affinity immunoglobulin epsilon Fc receptor-like [Lingula anatina]
gene-LOC113072161	4.58129	up	alcohol dehydrogenase class-3-like isoform X4 [Stylophora pistillata]
gene-LOC113066079	-3.88495	down	translocating chain-associated membrane protein 1-like [Branchiostoma belcheri]
gene-LOC113062931	4.96806	up	cytochrome P450 2U1-like isoform X1 [Branchiostoma belcheri]
gene-LOC113066120	-2.17893	down	thioredoxin domain-containing protein 5-like isoform X1 [Acanthaster planci]
gene-LOC113110760	-3.28762	down	growth arrest and DNA damage-inducible protein GADD45 beta-like [Crassostrea virginica]
gene-LOC113067522	3.07663	up	coxsackievirus and adenovirus receptor homolog isoform X2 [Branchiostoma belcheri]
gene-LOC113112811	-2.48515	down	--
gene-LOC113051402	3.15263	up	nas-6 [Pristionchus pacificus]
gene-LOC113056744	2.37445	up	epoxide hydrolase 1-like [Anneissia japonica]
gene-LOC113056012	-4.46674	down	hypothetical protein LOTGIDRAFT_91451, partial [Lottia gigantea]
gene-LOC113070451	2.53019	up	uncharacterized protein LOC100891062 [Strongylocentrotus purpuratus]
gene-LOC113060786	-2.39903	down	proteasome subunit alpha type-6-like [Saccoglossus kowalevskii]
gene-LOC113120978	2.49515	up	phosphoribosylformylglycinamidine synthase-like [Branchiostoma belcheri]
gene-LOC113116136	4.15461	up	transcription elongation factor S-II isoform X1 [Tribolium castaneum]
gene-LOC113108126	2.39834	up	cytochrome P450 27C1-like [Branchiostoma belcheri]
gene-LOC113067717	2.85781	up	ras-related protein Rab-3-like [Phallusia mammillata]
gene-LOC113038872	-2.24574	down	protein ERGIC-53-like [Saccoglossus kowalevskii]
gene-LOC113037693	-3.40603	down	--
gene-LOC113082050	2.09912	up	RING finger protein 150-like [Branchiostoma belcheri]
gene-LOC113120801	-2.75475	down	hypothetical protein LOTGIDRAFT_236404 [Lottia gigantea]
gene-LOC113068946	2.31088	up	extended synaptotagmin-2-like [Branchiostoma belcheri]
gene-LOC113053470	-2.44374	down	laccase domain-containing protein 1-like [Branchiostoma belcheri]
gene-c45h6orf58	2.50875	up	protein LEG1 homolog [Orbicella faveolata]
gene-LOC113039824	-3.05944	down	MANF [Mytilus coruscus]
gene-LOC113051642	-2.0227	down	hypothetical protein CAPTEDRAFT_165833, partial [Capitella teleta]
gene-LOC113044373	-2.64752	down	ubiquitin-conjugating enzyme E2 A [Tetranychus urticae]
gene-LOC113071539	2.79622	up	--
gene-LOC113111282	-2.05542	down	--
gene-LOC113057939	-2.39319	down	protein YIF1B-like [Branchiostoma belcheri]
gene-LOC113092875	-5.6851	down	HMG domain-containing protein 3 [Exaiptasia diaphana]
Carassius_auratus_newGene_6955	-4.57393	down	myogenesis-regulating glycosidase-like [Asterias rubens]
gene-LOC113108613	-2.30085	down	general vesicular transport factor p115-like [Branchiostoma belcheri]
gene-LOC113112974	-2.44445	down	E3 ubiquitin-protein ligase Midline-1-like [Branchiostoma belcheri]
gene-LOC113060640	-2.31118	down	sulfate transporter-like [Branchiostoma belcheri]
gene-LOC113061641	-3.57389	down	hypothetical protein TcasGA2_TC015594 [Tribolium castaneum]
gene-LOC113097200	2.69012	up	tetratricopeptide repeat protein 38 isoform X2 [Lingula anatina]
gene-LOC113046646	-2.64396	down	C-Jun-amino-terminal kinase-interacting protein 4-like isoform X4 [Branchiostoma belcheri]
gene-LOC113053142	-3.74026	down	dnaJ homolog subfamily B member 11 [Strongylocentrotus purpuratus]
gene-LOC113078678	2.86924	up	rho-related BTB domain-containing protein 1-like isoform X2 [Branchiostoma belcheri]
gene-LOC113057061	2.38321	up	serine protease 48-like [Branchiostoma belcheri]
gene-LOC113117167	2.33732	up	receptor expression-enhancing protein 1-like isoform X5 [Branchiostoma belcheri]
gene-LOC113038197	3.1546	up	voltage-dependent anion-selective channel protein 2-like [Branchiostoma belcheri]
gene-LOC113079299	-5.45664	down	--
gene-LOC113060217	2.06193	up	putative aquaporin-9-like [Apostichopus japonicus]
gene-LOC113061894	2.8833	up	unnamed protein product [Mytilus coruscus]
Carassius_auratus_newGene_10544	-3.88069	down	ATP-binding cassette sub-family A member 1-like [Branchiostoma belcheri]
gene-LOC113045827	2.03967	up	hypothetical protein TRIADDRAFT_26208 [Trichoplax adhaerens]
gene-LOC113111602	2.07966	up	carboxypeptidase N catalytic chain-like [Branchiostoma belcheri]
gene-LOC113119998	-2.10982	down	LAG1-like3 [Phallusia mammillata]
Carassius_auratus_newGene_8844	2.39966	up	cytochrome P450 3A24-like [Branchiostoma belcheri]
gene-LOC113051604	5.75415	up	cytochrome P450 2C20-like [Priapulus caudatus]
gene-LOC113073991	-2.67817	down	eukaryotic translation initiation factor 5B-like, partial [Saccoglossus kowalevskii]
gene-LOC113096320	2.92041	up	--
gene-LOC113045884	-3.75401	down	anoctamin-8-like isoform X1 [Asterias rubens]
gene-LOC113080100	4.94353	up	--
gene-LOC113070582	7.99833	up	--
gene-LOC113044584	2.95818	up	carboxypeptidase B-like [Actinia tenebrosa]
gene-LOC113071275	-2.90898	down	Fibrinogen-like protein A,Ryncolin-4,Angiopoietin-related protein 7,Angiopoietin-related protein 1,Ficolin-3,Ficolin-1-B,Techylectin-5A,Ficolin-2,Fibrinogen-like protein 1-like protein,Ryncolin-1,Tenascin-R,Fibrinogen-like protein 1,Angiopoietin-1,Tenascin-X,Fibrinogen C domain-containing protein 1-A,Tenascin-N,Veficolin-1,Ryncolin-3,Tenascin,Fibroleukin, Fibrinogen C domain-containing protein 1,…
gene-LOC113040299	5.62801	up	--
gene-LOC113058563	-2.72666	down	heat shock 70 kDa protein 13-like [Acropora digitifera]
gene-LOC113062824	3.25602	up	uncharacterized protein LOC109469506 isoform X1 [Branchiostoma belcheri]
gene-LOC113059926	2.64822	up	hypothetical protein C0Q70_06472 [Pomacea canaliculata]
gene-LOC113056711	-2.59397	down	retinol dehydrogenase 12-like [Saccoglossus kowalevskii]
gene-LOC113114093	4.37429	up	uncharacterized protein LOC117294049 [Asterias rubens]
gene-LOC113071270	-2.50366	down	Fibrinogen C domain-containing protein 1 [Exaiptasia diaphana]
gene-mvk	-3.37299	down	hypothetical protein LOTGIDRAFT_231588 [Lottia gigantea]
gene-LOC113045188	-3.88835	down	purine nucleoside phosphorylase isoform X2 [Parasteatoda tepidariorum]
gene-LOC113099832	-4.41246	down	uncharacterized protein LOC117320186 [Pecten maximus]
gene-LOC113104868	6.59231	up	heparan sulfate glucosamine 3-O-sulfotransferase 6-like [Branchiostoma belcheri]
gene-LOC113057126	4.69822	up	monoacylglycerol lipase ABHD12-like isoform X2 [Biomphalaria glabrata]
gene-LOC113053276	-5.00149	down	cytohesin-1-like isoform X1 [Centruroides sculpturatus]
gene-LOC113117677	-2.2937	down	hypothetical protein HELRODRAFT_86817, partial [Helobdella robusta]
gene-LOC113106493	-2.18561	down	Transmembrane protein 41 homolog,Transmembrane protein 41B [Mytilus coruscus]
gene-LOC113046558	-3.32143	down	interferon-induced guanylate-binding protein 1-like protein [Hyriopsis cumingii]
gene-LOC113048352	-2.12038	down	--
gene-LOC113058603	2.64429	up	transmembrane protein 106B [Ciona intestinalis]
gene-LOC113052948	2.94106	up	retinol dehydrogenase 7 [Strongylocentrotus purpuratus]
gene-LOC113065727	-3.72765	down	tubulin alpha-1A chain [Lingula anatina]
gene-LOC113062232	2.0589	up	--
gene-LOC113045577	-3.83151	down	protein canopy homolog 2-like [Anneissia japonica]
gene-LOC113066026	-3.27339	down	RDH12 [Mytilus coruscus]
gene-LOC113065469	-2.66039	down	6-phosphogluconate dehydrogenase, decarboxylating [Parasteatoda tepidariorum]
gene-LOC113115850	-2.53789	down	squalene monooxygenase-like [Asterias rubens]
gene-LOC113066012	-3.61677	down	--
gene-LOC113110223	-3.49106	down	2-oxoglutarate dehydrogenase, mitochondrial isoform X6 [Neodiprion lecontei]
gene-LOC113070009	-2.67687	down	sarco/endoplasmic reticulum calcium ATPase [Hyriopsis cumingii]
gene-ero1a	-2.08105	down	ERO1-like protein alpha isoform X1 [Pomacea canaliculata]
gene-LOC113082399	-2.37265	down	protoheme IX farnesyltransferase, mitochondrial-like [Pomacea canaliculata]
gene-LOC113117656	-2.38106	down	Galectin-3, partial [Trichinella nelsoni]
gene-LOC113115003	-2.05003	down	heat shock 70 kDa protein 13-like [Acropora digitifera]
gene-LOC113060755	2.46238	up	MICOS complex subunit Mic19 [Strongylocentrotus purpuratus]
gene-LOC113069732	3.24445	up	uncharacterized protein LOC117294049 [Asterias rubens]
gene-LOC113039429	-2.81485	down	myeloid-derived growth factor-like [Acanthaster planci]
gene-LOC113054697	2.3532	up	LOW QUALITY PROTEIN: trinucleotide repeat-containing gene 6C protein-like [Branchiostoma belcheri]
gene-LOC113040380	3.6834	up	deoxyribonuclease-1-like [Branchiostoma belcheri]
gene-LOC113068573	-2.22923	down	squalene synthase-like [Lingula anatina]
gene-LOC113117803	2.4959	up	abscission/NoCut checkpoint regulator-like isoform X1 [Branchiostoma belcheri]
gene-LOC113073347	-2.76093	down	squalene synthase-like [Acanthaster planci]
Carassius_auratus_newGene_1957	-10.1027	down	--
gene-LOC113040303	4.95492	up	--
gene-LOC113049006	5.58711	up	polyubiquitin-C isoform X2 [Solenopsis invicta]
gene-LOC113063072	-2.80214	down	ras-related protein Rab-10-like [Phallusia mammillata]
gene-LOC113056822	2.29357	up	--
gene-LOC113114129	-4.35174	down	nucleotide exchange factor SIL1-like [Saccoglossus kowalevskii]
gene-LOC113074649	-2.88267	down	hypoxia up-regulated protein 1-like isoform X4 [Branchiostoma belcheri]
gene-LOC113106611	-2.92435	down	protein phosphatase 1 regulatory subunit 14C-like [Branchiostoma belcheri]
gene-LOC113042976	-2.33385	down	transmembrane protein 117-like [Branchiostoma belcheri]
gene-LOC113119880	5.48381	up	pyruvate dehydrogenase (acetyl-transferring) kinase isozyme 3, mitochondrial-like isoform X1 [Branchiostoma belcheri]
gene-LOC113050493	-3.02076	down	UDP-N-acetylhexosamine pyrophosphorylase isoform X3 [Strongylocentrotus purpuratus]
gene-LOC113038512	-3.3222	down	peptidyl-prolyl cis-trans isomerase FKBP2-like [Pomacea canaliculata]
Carassius_auratus_newGene_5395	-2.4594	down	endoplasmin-like [Branchiostoma belcheri]
gene-LOC113120846	2.44793	up	hypothetical protein CAPTEDRAFT_225922 [Capitella teleta]
gene-LOC113106245	3.0237	up	insulin-like growth factor 2, partial [Ruditapes philippinarum]
gene-LOC113051484	3.33827	up	chymotrypsinogen B-like [Branchiostoma belcheri]
gene-LOC113080243	3.057	up	tripartite motif-containing protein 54-like [Branchiostoma belcheri]
gene-LOC113040416	-4.20956	down	stonustoxin subunit beta-like [Acanthaster planci]
gene-LOC113057848	2.47304	up	heat shock 70 kDa protein 4-like isoform X2 [Branchiostoma belcheri]
gene-LOC113110256	-2.09668	down	transmembrane protein 120A-like [Branchiostoma belcheri]
gene-LOC113095807	-3.07775	down	protein transport protein Sec61 subunit alpha [Branchiostoma belcheri]
gene-LOC113066296	2.0376	up	probable phosphatase PSR2 isoform X3 [Lingula anatina]
Carassius_auratus_newGene_2454	3.15924	up	Carboxypeptidase A2 [Echinococcus granulosus]
gene-LOC113053426	2.68811	up	uncharacterized protein LOC116302847 [Actinia tenebrosa]
gene-LOC113060741	3.29705	up	plexin-A4-like [Branchiostoma belcheri]
gene-LOC113045240	-4.42345	down	LAG1-like3 [Phallusia mammillata]
gene-LOC113108511	2.34322	up	ADP-ribosylation factor-like protein 4C [Limulus polyphemus]
gene-LOC113094103	2.02948	up	--
gene-LOC113049896	2.72288	up	chymotrypsinogen B-like [Pocillopora damicornis]
gene-LOC113109773	-3.87851	down	LETM1 and EF-hand domain-containing protein 1, mitochondrial, partial [Stegodyphus mimosarum]
gene-LOC113060785	2.3381	up	coatomer subunit gamma-2-like isoform X2 [Branchiostoma belcheri]
gene-LOC113045897	-3.73936	down	calponin-3-like isoform X1 [Branchiostoma belcheri]
gene-LOC113093931	3.23816	up	glutathione S-transferase [Eriocheir sinensis]
gene-LOC113081077	2.14154	up	interferon-induced very large GTPase 1-like [Anneissia japonica]
Carassius_auratus_newGene_2789	-2.43018	down	--
gene-LOC113106044	-2.15439	down	lysophosphatidylcholine acyltransferase 2-like [Branchiostoma belcheri]
gene-LOC113059093	2.59245	up	trypsin-like [Ciona intestinalis]
gene-LOC113060523	2.08329	up	methylmalonate-semialdehyde dehydrogenase [acylating], mitochondrial-like [Dendronephthya gigantea]
Carassius_auratus_newGene_5863	-2.14415	down	sterol regulatory element-binding protein 1-like isoform X2 [Acanthaster planci]
gene-LOC113066134	4.84638	up	collagen alpha-1(XI) chain-like [Saccoglossus kowalevskii]
gene-drc7	2.22451	up	dynein regulatory complex subunit 7-like [Branchiostoma belcheri]
gene-LOC113056023	3.70245	up	LOW QUALITY PROTEIN: uncharacterized protein LOC117333478 [Pecten maximus]
gene-LOC113080507	5.43012	up	Fibrinogen C domain-containing protein 1 [Exaiptasia diaphana]
gene-LOC113081967	-2.6608	down	nuclear fragile X mental retardation-interacting protein 1-like [Branchiostoma belcheri]
gene-LOC113095430	4.59392	up	Heme-binding protein 2 [Caligus rogercresseyi]
gene-LOC113044514	-2.82901	down	phosphomannomutase 2-like [Ciona intestinalis]
gene-LOC113043584	2.07212	up	carnitine O-palmitoyltransferase 1, liver isoform-like isoform X2 [Branchiostoma belcheri]
gene-LOC113069658	2.35929	up
gene-LOC113041348	2.05171	up	hypothetical protein LOTGIDRAFT_141832 [Lottia gigantea]
gene-LOC113049287	-2.65452	down	arrestin domain-containing protein 3-like [Branchiostoma belcheri]
gene-LOC113077667	-2.0607	down	oxysterol-binding protein-related protein 1-like [Halyomorpha halys]
gene-LOC113085073	4.22609	up	tripartite motif-containing protein 3-like [Branchiostoma belcheri]
gene-LOC113038733	2.61531	up	cholesterol 7-alpha-monooxygenase-like [Branchiostoma belcheri]
gene-LOC113041310	-3.54017	down	sushi, von Willebrand factor type A, EGF and pentraxin domain-containing protein 1-like [Branchiostoma belcheri]
gene-LOC113064843	2.54011	up	Kelch-like protein 26 [Armadillidium nasatum]
Carassius_auratus_newGene_2517	-2.13117	down	sorting and assembly machinery component 50 homolog B-like [Branchiostoma belcheri]
gene-LOC113081810	4.87157	up	phosphoinositide 3-kinase adapter protein 1-like isoform X4 [Acanthaster planci]
gene-LOC113114271	-2.73112	down	solute carrier family 25 member 48-like isoform X1 [Ciona intestinalis]
gene-LOC113116909	2.91491	up	hypothetical protein TRIADDRAFT_26208 [Trichoplax adhaerens]
gene-LOC113076748	5.43923	up	E3 ubiquitin-protein ligase TRIM56-like [Branchiostoma belcheri]
gene-LOC113117637	2.51227	up	ketohexokinase-like [Orbicella faveolata]
gene-LOC113079395	-3.10625	down	ADP-ribosylation factor 4 [Ixodes scapularis]
Carassius_auratus_newGene_9229	2.30874	up
gene-LOC113108099	-2.26187	down	DNAJC3 [Mytilus coruscus]
gene-LOC113059747	2.06611	up	selenium-binding protein 1-like isoform X1 [Branchiostoma belcheri]
gene-LOC113083470	2.62147	up	UMP-CMP kinase 2, mitochondrial-like [Branchiostoma belcheri]
gene-LOC113112558	-4.74043	down	hypothetical protein LOTGIDRAFT_128665 [Lottia gigantea]
gene-LOC113075374	2.61866	up	hypothetical protein DAPPUDRAFT_93942 [Daphnia pulex]
gene-LOC113043144	2.30437	up	carbonic anhydrase 7-like isoform X1 [Branchiostoma belcheri]
gene-LOC113118151	-2.52263	down	calumenin-like [Limulus polyphemus]
gene-LOC113105672	2.30635	up	5-formyltetrahydrofolate cyclo-ligase-like isoform X1 [Limulus polyphemus]
gene-LOC113049889	2.63465	up	guanine deaminase [Lingula anatina]
gene-LOC113117576	-2.74085	down	UDP-glucose 4-epimerase-like isoform X3 [Lingula anatina]
gene-LOC113121145	2.14487	up	dimethylaniline monooxygenase [N-oxide-forming] 5-like [Branchiostoma belcheri]
gene-LOC113108892	-6.17895	down	--
gene-LOC113117377	2.85878	up	medium-chain specific acyl-CoA dehydrogenase, mitochondrial-like [Branchiostoma belcheri]
gene-LOC113113350	-2.19405	down	--
Carassius_auratus_newGene_9643	-5.62948	down	--
gene-LOC113081669	-4.24245	down	protein Aster-B-like isoform X3 [Dendronephthya gigantea]
gene-ldah	-2.68402	down	LOW QUALITY PROTEIN: lipid droplet-associated hydrolase-like [Acanthaster planci]
gene-LOC113059130	-3.97556	down	lipase maturation factor 2-like [Pocillopora damicornis]
gene-LOC113107162	2.92484	up	catechol O-methyltransferase-like [Branchiostoma belcheri]
gene-LOC113056663	2.97051	up	microsomal glutathione S-transferase 3-like isoform X1 [Anneissia japonica]
gene-LOC113063930	3.13013	up	neuroligin-4, X-linked [Phallusia mammillata]
gene-LOC113076123	-2.28935	down	autism susceptibility gene 2 protein-like isoform X6 [Branchiostoma belcheri]
gene-LOC113113326	2.69743	up	RING finger protein 150-like [Branchiostoma belcheri]
gene-slc2a5	4.22048	up	solute carrier family 2, facilitated glucose transporter member 5-like [Phallusia mammillata]
gene-LOC113093329	-2.79761	down	--
gene-erg28	-2.97773	down	probable ergosterol biosynthetic protein 28 [Branchiostoma belcheri]
gene-LOC113055931	-4.89243	down	protein tweety homolog 3-like isoform X2 [Saccoglossus kowalevskii]
gene-LOC113039026	3.67916	up	phytanoyl-CoA dioxygenase domain-containing protein 1-like [Lingula anatina]
gene-LOC113096324	3.93321	up	angiopoietin-related protein 2-like isoform X1 [Ciona intestinalis]
gene-LOC113066046	-4.20987	down	isopentenyl-diphosphate Delta-isomerase 1-like isoform X2 [Ixodes scapularis]
gene-LOC113050664	-2.25941	down	glutamine synthetase-like isoform X1 [Saccoglossus kowalevskii]
gene-LOC113112921	5.08078	up	carboxypeptidase D-like [Branchiostoma belcheri]
gene-LOC113118058	2.46891	up	very long-chain acyl-CoA synthetase-like [Branchiostoma belcheri]
gene-LOC113061555	2.36991	up	aldose reductase-like [Frankliniella occidentalis]
gene-LOC113052179	2.00075	up	--
gene-LOC113055424	-2.38692	down	phosphomannomutase 2-like [Ciona intestinalis]
gene-LOC113102999	-2.02598	down	hypothetical protein LOTGIDRAFT_223566 [Lottia gigantea]
Carassius_auratus_newGene_10187	7.45508	up	hypothetical protein PBRA_008863, partial [Plasmodiophora brassicae]
Carassius_auratus_newGene_4189	3.24083	up	hypothetical protein FL83_07352, partial [Caenorhabditis latens]
gene-LOC113040429	2.59961	up	--
gene-LOC113076888	2.54352	up	LOW QUALITY PROTEIN: eukaryotic translation initiation factor 4E-binding protein 1-like [Ixodes scapularis]
gene-fgf19	3.25511	up	FGFE [Branchiostoma lanceolatum]
gene-LOC113092965	3.20654	up	microsomal glutathione S-transferase 3-like [Asterias rubens]
gene-LOC113043524	-3.46834	down	sulfide:quinone oxidoreductase, mitochondrial-like [Penaeus vannamei]
gene-LOC113079544	3.11331	up	ras association domain-containing protein 1-like isoform X2 [Branchiostoma belcheri]
gene-LOC113069632	2.69041	up	--
gene-LOC113069421	2.06765	up	receptor-type tyrosine-protein phosphatase F-like isoform X5 [Branchiostoma belcheri]
gene-LOC113075606	-4.97562	down	Golgi SNAP receptor complex member 2-like isoform X1 [Saccoglossus kowalevskii]
gene-LOC113096689	-2.07568	down	thiamine transporter 1-like isoform X2 [Ciona intestinalis]
gene-LOC113107227	4.03368	up	4-trimethylaminobutyraldehyde dehydrogenase A-like [Anneissia japonica]
gene-LOC113039295	3.31545	up	--
gene-LOC113048321	3.65777	up	--
gene-LOC113083757	2.20025	up	cytochrome P450 3A24-like [Branchiostoma belcheri]
gene-LOC113044410	2.78493	up	nuclear receptor subfamily 1 group D member 2-like isoform X1 [Branchiostoma belcheri]
gene-LOC113121098	-2.3386	down	26S protease regulatory subunit 4 [Caligus rogercresseyi]
gene-LOC113097392	-2.75504	down	major facilitator superfamily domain-containing protein 12-like isoform X2 [Branchiostoma belcheri]
gene-LOC113107213	3.15334	up	plasminogen-like [Branchiostoma belcheri]
Carassius_auratus_newGene_9779	3.04632	up	unnamed protein product [Oikopleura dioica]
gene-LOC113082011	6.02805	up	hypothetical protein B566_EDAN006817 [Ephemera danica]
gene-LOC113097729	4.92588	up	NADH dehydrogenase [ubiquinone] 1 alpha subcomplex assembly factor 3-like isoform X1 [Acanthaster planci]
gene-LOC113044446	2.04215	up	programmed cell death protein 4-like isoform X4 [Branchiostoma belcheri]
Carassius_auratus_newGene_7372	2.08604	up	phosphatidate phosphatase LPIN1-like [Saccoglossus kowalevskii]
Carassius_auratus_newGene_9683	-4.03972	down	acetyl-coenzyme A synthetase 2-like, mitochondrial isoform X1 [Branchiostoma belcheri]
gene-LOC113106453	-2.56962	down	cytochrome b5 [Ciona savignyi]
gene-LOC113051811	-5.06055	down	DNA-directed RNA polymerase III subunit RPC10-like [Acanthaster planci]
gene-LOC113080947	2.53754	up	probable GPI-anchored adhesin-like protein PGA55-like [Saccoglossus kowalevskii]
gene-LOC113049886	2.317	up	cytochrome P450 1A1-like [Mizuhopecten yessoensis]
gene-LOC113109970	-2.53206	down	katanin p60 ATPase-containing subunit A-like 1 [Actinia tenebrosa]
gene-LOC113120974	2.12614	up	cytochrome P450 2J6-like [Asterias rubens]
gene-LOC113109851	2.57479	up	unnamed protein product [Oikopleura dioica]
gene-LOC113115411	3.58151	up	cytochrome P450 2C8 [Crassostrea gigas]
gene-LOC113113366	-3.21571	down	microsomal glutathione S-transferase 2-like [Dendronephthya gigantea]
gene-LOC113059743	-3.14106	down	CDC42 small effector protein 2-like isoform X1 [Orbicella faveolata]
gene-LOC113062826	-2.86772	down	protein disulfide-isomerase A6-like [Branchiostoma belcheri]
gene-LOC113095433	3.26113	up	syntaxin-binding protein 1-like isoform X3 [Octopus vulgaris]
gene-LOC113121222	-2.32643	down	serine/threonine-protein phosphatase 2A 56 kDa regulatory subunit epsilon isoform [Photinus pyralis]
gene-LOC113080269	-3.36186	down	3-hydroxy-3-methylglutaryl-coenzyme A reductase-like isoform X1 [Branchiostoma belcheri]
Carassius_auratus_newGene_1034	-2.5372	down	rho GTPase-activating protein 5-like isoform X5 [Branchiostoma belcheri]
gene-LOC113106120	-2.41473	down	--
gene-LOC113120793	2.02316	up	uncharacterized protein LOC111633015 [Centruroides sculpturatus]
gene-LOC113120154	-2.27273	down	neuropeptide Y receptor type 2-like [Branchiostoma belcheri]
gene-LOC113079162	3.62854	up	paired amphipathic helix protein Sin3a-like isoform X1 [Branchiostoma belcheri]
gene-LOC113117305	-2.65573	down	transmembrane protein 62-like [Branchiostoma belcheri]
gene-LOC113060797	2.61802	up	plasma membrane calcium ATPase PMCA3 [Procambarus clarkii]
gene-LOC113117268	2.24479	up	gephyrin-like isoform X4 [Branchiostoma belcheri]
gene-LOC113094149	-2.25092	down	protein OS-9 isoform X1 [Crassostrea gigas]
gene-LOC113048241	-4.23843	down	6-phosphofructo-2-kinase/fructose-2,6-bisphosphatase 1-like isoform X6 [Acanthaster planci]
gene-LOC113065536	-2.22014	down	6-phosphogluconate dehydrogenase, decarboxylating [Parasteatoda tepidariorum]
gene-LOC113116972	-3.57702	down	unnamed protein product [Trypanosoma congolense IL3000]
gene-LOC113071059	-2.46859	down	LOW QUALITY PROTEIN: molybdate-anion transporter-like [Branchiostoma belcheri]
gene-LOC113116621	2.26292	up	atrial natriuretic peptide receptor 1-like [Branchiostoma belcheri]
gene-LOC113107005	-3.28955	down	serine/threonine-protein kinase pim-3-like isoform X1 [Branchiostoma belcheri]
gene-hykk	2.7038	up	hydroxylysine kinase-like [Saccoglossus kowalevskii]
gene-LOC113091746	-6.83619	down	--
gene-LOC113054763	-2.35432	down	sterol regulatory element-binding protein 1-like isoform X2 [Acanthaster planci]
gene-LOC113061681	2.20427	up	uncharacterized protein LOC109466618 [Branchiostoma belcheri]
gene-LOC113112470	2.62526	up	glycogen phosphorylase, brain form [Phallusia mammillata]
gene-LOC113120645	2.37274	up	Proto-oncogene -like protein, partial [Trichinella nelsoni]
gene-LOC113080275	2.56278	up	LOW QUALITY PROTEIN: multidrug and toxin extrusion protein 1-like [Branchiostoma belcheri]
gene-LOC113045006	2.17592	up	hypothetical protein HELRODRAFT_188887 [Helobdella robusta]
gene-LOC113078690	3.98976	up	uncharacterized protein LOC114974398 [Acropora millepora]
gene-LOC113059785	2.12712	up	transcription elongation factor S-II-like [Biomphalaria glabrata]
gene-LOC113113497	-2.58501	down	PRELI domain-containing protein 1, mitochondrial [Nematostella vectensis]
gene-LOC113039655	-2.19895	down	glutamine--fructose-6-phosphate aminotransferase [isomerizing] 1-like [Saccoglossus kowalevskii]
gene-LOC113114022	-2.15928	down	--
gene-msra	2.82419	up	hypothetical protein C0Q70_02870 [Pomacea canaliculata]
gene-LOC113054513	2.58676	up	--
gene-LOC113046799	-3.70582	down	--
gene-LOC113069110	-2.8069	down	Translocon-associated protein subunit delta [Lepeophtheirus salmonis]
gene-LOC113113605	-2.99433	down	lysozyme [Macrobrachium nipponense]
gene-LOC113064721	-2.5764	down	--
gene-LOC113059429	3.01422	up	pyruvate kinase PKM [Ciona intestinalis]
gene-LOC113040580	7.91926	up	--
gene-LOC113116970	2.45476	up	serine/threonine-protein kinase N2-like isoform X3 [Branchiostoma belcheri]
gene-LOC113114922	2.48362	up	heat shock 70 kDa protein cognate 4 [Pseudomyrmex gracilis]
gene-LOC113045954	-2.27188	down	inositol monophosphatase 1-like isoform X1 [Branchiostoma belcheri]
gene-LOC113069124	-2.51991	down
gene-LOC113043806	2.43819	up	zinc finger protein 709-like isoform X3 [Myzus persicae]
gene-LOC113062412	4.5253	up	beta-catenin [Urechis unicinctus]
gene-LOC113056796	2.52232	up	glia maturation factor gamma isoform X1 [Lingula anatina]
gene-LOC113047399	2.13789	up	myosin light chain kinase, smooth muscle [Phallusia mammillata]
gene-LOC113069477	-2.46238	down	glucosamine 6-phosphate N-acetyltransferase-like [Saccoglossus kowalevskii]
gene-LOC113070433	5.5962	up	retinol dehydrogenase 13 [Crassostrea gigas]
gene-LOC113039018	7.10568	up	phytanoyl-CoA dioxygenase domain-containing protein 1-like [Lingula anatina]
gene-LOC113061573	-2.30185	down	--
gene-LOC113113586	2.53374	up	aldolase class-1 protein [Apostichopus japonicus]
gene-cdk5rap3	-2.02959	down	CDK5 regulatory subunit-associated protein 3 isoform X1 [Strongylocentrotus purpuratus]
Carassius_auratus_newGene_4642	2.65598	up	hypothetical protein T01_11863, partial [Trichinella spiralis]
Carassius_auratus_newGene_6735	-2.88827	down	hypothetical protein LOTGIDRAFT_236404 [Lottia gigantea]
gene-LOC113054411	-2.13702	down	E3 ubiquitin-protein ligase TRIM37-like isoform X2 [Branchiostoma belcheri]
Carassius_auratus_newGene_2125	-3.10395	down	--
gene-LOC113044068	-2.155	down	--
gene-ydjc	-3.09565	down	carbohydrate deacetylase [Lingula anatina]
gene-LOC113108382	4.49076	up	solute carrier family 12 member 8-like isoform X3 [Ciona intestinalis]
gene-LOC113111436	-3.5836	down	acyl-CoA desaturase-like [Pomacea canaliculata]
Carassius_auratus_newGene_92	-2.20018	down	calreticulin-like [Crassostrea virginica]
gene-LOC113115116	-2.07968	down	alpha-2 macroglobulin [Hasarius adansoni]
gene-LOC113072604	4.19657	up	uncharacterized protein LOC114969226 [Acropora millepora]
gene-LOC113096115	-2.94529	down	dnaJ homolog subfamily B member 12 [Lingula anatina]
gene-LOC113045905	2.13349	up
gene-LOC113050459	-2.40386	down	protein transport protein Sec61 subunit alpha [Branchiostoma belcheri]
gene-LOC113107214	3.13277	up	plasminogen-like [Branchiostoma belcheri]
gene-LOC113045585	-2.79184	down	Transcription elongation factor B polypeptide 1 [Mizuhopecten yessoensis]
gene-LOC113119723	-2.82042	down	tumor necrosis factor receptor superfamily member 11B-like [Branchiostoma belcheri]
gene-LOC113107928	-4.99476	down	sarco/endoplasmic reticulum calcium ATPase isoform A [Pinctada fucata]
gene-LOC113076135	-2.16129	down	delta(14)-sterol reductase-like [Acanthaster planci]
Carassius_auratus_newGene_1994	-5.45275	down	LOW QUALITY PROTEIN: protein strawberry notch homolog 1-like [Nematostella vectensis]
gene-LOC113057964	-2.90985	down	endoplasmin-like [Branchiostoma belcheri]
gene-LOC113096451	3.31859	up	PDZ domain-containing protein GIPC1-like isoform X2 [Branchiostoma belcheri]
gene-LOC113060791	2.73773	up	mesoderm-specific transcript protein-like isoform X2 [Asterias rubens]
gene-l3hypdh	2.71693	up	trans-L-3-hydroxyproline dehydratase-like [Anneissia japonica]
gene-LOC113054335	-3.45477	down	delta(14)-sterol reductase-like [Acanthaster planci]
gene-LOC113060127	3.82161	up	--
gene-LOC113107206	-2.28612	down	ER degradation-enhancing alpha-mannosidase-like protein 3 [Branchiostoma belcheri]
gene-LOC113053025	9.79112	up	--
gene-LOC113066221	4.19025	up	Hypothetical predicted protein [Cloeon dipterum]
gene-LOC113060628	-2.3937	down	cell growth regulator with EF hand domain protein 1 [Exaiptasia diaphana]
gene-LOC113051821	-2.06829	down	protein transport protein Sec24C-like [Saccoglossus kowalevskii]
gene-LOC113106861	-2.01415	down	signal recognition particle 19 kDa protein [Strongylocentrotus purpuratus]
gene-LOC113073260	-2.19987	down	signal recognition particle receptor subunit alpha-like [Pomacea canaliculata]
gene-LOC113115755	3.55734	up	major allergen [Styela plicata]
gene-LOC113061531	-2.87333	down	--
gene-LOC113084486	-2.78838	down	hypothetical protein CAPTEDRAFT_150478 [Capitella teleta]
gene-LOC113069163	-2.52212	down	uncharacterized protein LOC111105809 [Crassostrea virginica]
gene-LOC113062916	-2.51079	down	solute carrier family 35 member F6 [Lingula anatina]
gene-LOC113099910	-5.22923	down	uncharacterized protein LOC106163978 [Lingula anatina]
gene-LOC113047345	-2.45894	down	uncharacterized protein LOC106176241 [Lingula anatina]
gene-neil1	2.49991	up	endonuclease 8-like 1 [Acanthaster planci]
gene-LOC113115054	2.96993	up	sigma intracellular receptor 2 [Aplysia californica]
Carassius_auratus_newGene_5272	-3.57982	down	Importin-7, putative [Pediculus humanus corporis]
gene-cbx1	2.32926	up	chromobox protein homolog 1-like [Danaus plexippus plexippus]
Carassius_auratus_newGene_7456	-4.35906	down	--
gene-LOC113118366	-2.09521	down	mothers against decapentaplegic homolog 3-like [Centruroides sculpturatus]
gene-LOC113047789	-3.82156	down	diphosphoinositol polyphosphate phosphohydrolase 2 [Musca domestica]
gene-LOC113081964	-4.10426	down	phosphoenolpyruvate carboxykinase-like: cytosolic [GTP] isoform X1 [Dinothrombium tinctorium]
gene-LOC113086301	3.4102	up	uncharacterized protein C11orf98 homolog [Branchiostoma belcheri]
gene-LOC113116456	2.29156	up	putative aquaporin-9-like [Apostichopus japonicus]
Carassius_auratus_newGene_4907	2.56051	up	thyroxine 5-deiodinase-like [Acropora millepora]
gene-LOC113114849	-2.49784	down	heat shock 70 kDa protein 13-like [Acropora digitifera]
gene-LOC113052877	-2.21961	down	dnaJ homolog subfamily C member 10 [Lingula anatina]
gene-LOC113098320	-3.1268	down	--
gene-LOC113093145	2.21592	up	alpha-protein kinase 1-like isoform X2 [Actinia tenebrosa]
gene-LOC113049477	-2.77714	down	Y+L amino acid transporter 2-like [Branchiostoma belcheri]
gene-LOC113119263	-2.88524	down	adenylyl cyclase-associated protein 2 isoform X3 [Megachile rotundata]
gene-LOC113086875	5.99768	up	--
gene-LOC113039677	-2.44748	down	mitoferrin-2-like [Branchiostoma belcheri]
Carassius_auratus_newGene_11329	3.12045	up	helicase with zinc finger domain 2-like [Branchiostoma belcheri]
gene-LOC113042929	-2.88108	down	vesicle transport protein GOT1B isoform X1 [Aplysia californica]
gene-LOC113109963	2.64649	up	spindle and kinetochore-associated protein 2-like [Acropora millepora]
gene-LOC113096332	-2.57309	down	derlin-2-like [Branchiostoma belcheri]
gene-LOC113077757	2.20277	up	carbonic anhydrase 1 [Cryptotermes secundus]
gene-LOC113062945	2.00279	up	zinc finger protein 704-like [Asterias rubens]
gene-LOC113072373	4.89283	up	NipSnap homolog 2 [Caligus clemensi]
gene-ppid	-2.06157	down	predicted protein [Nematostella vectensis]
gene-LOC113045258	-3.30622	down	calreticulin-like [Amphimedon queenslandica]
gene-LOC113111628	-3.62651	down	monocarboxylate transporter 1 [Trypanosoma cruzi]
gene-LOC113062977	-2.20912	down	neuroblastoma-amplified sequence [Lingula anatina]
gene-LOC113117022	2.19242	up	SPARC-related modular calcium-binding protein 1-like isoform X3 [Branchiostoma belcheri]
gene-LOC113076526	2.90469	up	LOW QUALITY PROTEIN: trypsin-3-like [Branchiostoma belcheri]
gene-LOC113094719	2.08018	up	hypothetical protein CAPTEDRAFT_157209 [Capitella teleta]
gene-LOC113105628	3.77719	up	cytidine deaminase [Haliotis diversicolor supertexta]
gene-LOC113095813	3.22377	up	trypsinogen [Branchiostoma belcheri]
gene-LOC113060594	2.56411	up	mitochondrial uncoupling protein 3-like [Acanthaster planci]
gene-LOC113110221	3.64374	up	PiggyBac transposable element-derived protein 4 [Trichinella nelsoni]
gene-LOC113061666	-2.84708	down	glutaminyl-peptide cyclotransferase-like isoform X3 [Branchiostoma belcheri]
gene-LOC113120523	-2.78088	down	dehydrodolichyl diphosphate synthase complex subunit nus1-like [Branchiostoma belcheri]
gene-LOC113099912	2.4831	up	N-alpha-acetyltransferase 25, NatB auxiliary subunit-like [Saccoglossus kowalevskii]
gene-LOC113065742	-3.37511	down	tubulin alpha-1A chain-like isoform X1 [Acanthaster planci]
gene-LOC113075830	-4.728	down	acetoacetyl-CoA synthetase [Strongylocentrotus purpuratus]
gene-LOC113057604	-2.67736	down	TNFAIP3-interacting protein 1-like [Branchiostoma belcheri]
Carassius_auratus_newGene_11994	2.28942	up	ovochymase-1-like [Branchiostoma belcheri]
gene-LOC113062596	-3.64936	down	dnaJ homolog subfamily B member 9-like isoform X1 [Penaeus vannamei]
gene-LOC113038500	-2.19647	down	dipeptidyl peptidase 3-like [Branchiostoma belcheri]
gene-LOC113047552	5.202	up	deleted in malignant brain tumors 1 protein-like [Branchiostoma belcheri]
gene-LOC113065797	-2.1316	down	glutamate carboxypeptidase 2 [Nematostella vectensis]
gene-LOC113056812	2.24891	up	estrogen receptor-like isoform X1 [Saccoglossus kowalevskii]
gene-usp6nl	-2.81234	down	USP6 N-terminal-like protein [Priapulus caudatus]
gene-LOC113113588	3.01632	up	aldolase class-1 protein [Apostichopus japonicus]
gene-LOC113040402	2.34164	up	--
gene-LOC113049239	3.06546	up	peroxiredoxin-1-like [Branchiostoma belcheri]
gene-LOC113080750	2.99728	up	unnamed protein product [Enterobius vermicularis]
gene-gamt	4.52121	up	guanidinoacetate methyltransferase-2 [Ciona intestinalis]
gene-LOC113115701	2.74444	up	alpha-amylase 1-like isoform X2 [Branchiostoma belcheri]
gene-LOC113072491	-2.98914	down	tax1-binding protein 1-like [Branchiostoma belcheri]
Carassius_auratus_newGene_7894	-4.98567	down	ATP-binding cassette sub-family A member 1-like [Branchiostoma belcheri]
gene-LOC113062169	2.41163	up	histone-lysine N-methyltransferase SETDB1 [Aplysia californica]
gene-LOC113045129	-2.37861	down	UDP-glucose:glycoprotein glucosyltransferase 1-like [Branchiostoma belcheri]
gene-LOC113069399	2.16489	up	arf-GAP with coiled-coil, ANK repeat and PH domain-containing protein 2-like isoform X5 [Pomacea canaliculata]
gene-LOC113054643	2.08303	up	nudC domain-containing protein 3-like [Branchiostoma belcheri]
gene-LOC113076267	5.30037	up	elastase-1-like [Actinia tenebrosa]
gene-LOC113063230	-2.85464	down	protein FAM167A-like [Branchiostoma belcheri]
gene-LOC113048909	-5.18636	down	glycolipid transfer protein-like [Phallusia mammillata]
gene-LOC113120759	2.28029	up	retinoid X receptor isoform 1 [Babylonia japonica]
gene-LOC113049990	-2.99168	down	peroxisomal membrane protein 2-like [Branchiostoma belcheri]
gene-LOC113078828	-2.49083	down	lathosterol oxidase [Aplysia californica]
Carassius_auratus_newGene_11643	-5.07503	down	vacuolar protein sorting-associated protein 37A-like [Acanthaster planci]
gene-LOC113119770	-5.23331	down	RNA-binding protein Raly-like [Branchiostoma belcheri]
gene-LOC113049121	-2.02999	down	anthrax toxin receptor 2-like [Saccoglossus kowalevskii]
gene-LOC113111269	3.04138	up	ATP-dependent 6-phosphofructokinase, muscle type-like [Branchiostoma belcheri]
gene-LOC113073610	3.01404	up	uncharacterized protein LOC110979045 isoform X2 [Acanthaster planci]
gene-LOC113107011	5.20837	up	catechol O-methyltransferase-like [Branchiostoma belcheri]
gene-LOC113106380	2.1915	up	adhesion G protein-coupled receptor L3 [Ciona intestinalis]
gene-LOC113037727	-2.72845	down	--
gene-dcun1d4	2.69125	up	DCN1-like protein 4 [Lingula anatina]
gene-LOC113071984	-2.51116	down	stromal cell-derived factor 2-like [Branchiostoma belcheri]
gene-LOC113068652	-2.05334	down	hypothetical protein Cfor_05523 [Coptotermes formosanus]
Carassius_auratus_newGene_9606	3.85273	up	unnamed protein product [Oikopleura dioica]
gene-LOC113038742	2.40752	up	GREB1-like protein isoform X3 [Branchiostoma belcheri]
gene-LOC113050813	3.22583	up	protein TANC2-like isoform X2 [Branchiostoma belcheri]
gene-LOC113115950	2.60797	up	--
gene-LOC113093913	-2.89147	down	probable sodium-coupled neutral amino acid transporter 6-like [Saccoglossus kowalevskii]
gene-LOC113050553	2.3713	up	mucin-5AC-like isoform X2 [Octopus bimaculoides]
gene-LOC113114911	3.25554	up	hemicentin-1-like [Priapulus caudatus]
gene-nagk	-2.05457	down	N-acetyl-D-glucosamine kinase-like [Acanthaster planci]
gene-LOC113096343	-3.23498	down	endothelial lipase-like [Branchiostoma belcheri]
gene-LOC113050216	-2.67661	down	probable sodium-coupled neutral amino acid transporter 6-like [Saccoglossus kowalevskii]
gene-LOC113109545	-2.91647	down	hydroxymethylglutaryl-CoA synthase, cytoplasmic-like [Branchiostoma belcheri]
gene-LOC113109783	-2.06022	down	golgin subfamily A member 7-like [Centruroides sculpturatus]
Carassius_auratus_newGene_6107	3.47383	up	hemagglutinin/amebocyte aggregation factor [Limulus polyphemus]
gene-LOC113061561	-4.6782	down	1-phosphatidylinositol 4,5-bisphosphate phosphodiesterase gamma-1-like isoform X2 [Branchiostoma belcheri]
gene-LOC113069123	2.62212	up	cytochrome c oxidase subunit 4 isoform 1, mitochondrial-like [Branchiostoma belcheri]
gene-LOC113039493	-2.25397	down	biogenesis of lysosome-related organelles complex 1 subunit 1 isoform X4 [Lingula anatina]
gene-gmppb	-2.05818	down	mannose-1-phosphate guanyltransferase beta-A-like isoform X1 [Branchiostoma belcheri]
gene-LOC113055486	2.05773	up	--
gene-LOC113088650	3.06284	up	glutathione S-transferase [Branchiostoma belcheri tsingtauense]
gene-LOC113116734	-3.12865	down	--
gene-LOC113120991	-2.20837	down	transmembrane protein 165-like [Asterias rubens]
gene-LOC113106085	3.34597	up	nas-6 [Pristionchus pacificus]
gene-LOC113080791	-4.35823	down	UDP-N-acetylglucosamine transferase subunit ALG14 homolog [Acanthaster planci]
gene-LOC113040243	-2.14416	down	inositol-pentakisphosphate 2-kinase-like [Anneissia japonica]
gene-LOC113077428	2.76281	up	estradiol 17-beta-dehydrogenase 12-B-like [Saccoglossus kowalevskii]
gene-LOC113076239	3.32292	up	DNA polymerase delta subunit 4-like [Acanthaster planci]
gene-LOC113044583	2.5685	up	carboxypeptidase B-like [Actinia tenebrosa]
gene-LOC113043259	3.15736	up	Carboxypeptidase A1 [Echinococcus granulosus]
gene-LOC113066755	-3.48108	down	caveolin-3 [Nematostella vectensis]
gene-LOC113076287	-5.51743	down	--
gene-LOC113056499	-3.38528	down	zinc finger BED domain-containing protein 5-like [Ostrinia furnacalis]
gene-LOC113077995	3.08161	up	patched domain-containing protein 3-like [Branchiostoma belcheri]
gene-LOC113058824	-3.05205	down	PCTP-like protein [Branchiostoma belcheri]
gene-LOC113078638	2.61079	up	--
gene-LOC113045366	-3.98572	down	protein FAM102A-like [Branchiostoma belcheri]
gene-LOC113110883	-2.26128	down	--
gene-LOC113113974	3.76561	up	sodium/hydrogen exchanger 6-like [Branchiostoma belcheri]
gene-LOC113056249	-3.06737	down	glycerol-3-phosphate phosphatase-like [Branchiostoma belcheri]
gene-ebp	-4.56682	down	3-beta-hydroxysteroid-Delta(8),Delta(7)-isomerase-like [Saccoglossus kowalevskii]
gene-LOC113094243	2.35686	up	7SK snRNA methylphosphate capping enzyme-like [Pecten maximus]
gene-LOC113087172	-6.95524	down	78 kDa glucose-regulated protein-like [Acropora digitifera]
gene-LOC113042270	-2.25691	down	protein disulfide-isomerase A4-like isoform X1 [Ciona intestinalis]
gene-LOC113040265	-3.91859	down	protein FAM102A-like [Branchiostoma belcheri]
gene-LOC113114164	-2.26745	down	protein YIF1B-like [Phallusia mammillata]
gene-LOC113079896	3.64751	up	--
gene-LOC113041309	-5.53294	down	LOW QUALITY PROTEIN: sushi, von Willebrand factor type A, EGF and pentraxin domain-containing protein 1-like [Branchiostoma belcheri]
Carassius_auratus_newGene_363	-5.15618	down	transmembrane protein 272-like isoform X2 [Actinia tenebrosa]
gene-LOC113116978	3.95239	up	filamin A-interacting protein 1-like isoform X3 [Ciona intestinalis]
gene-LOC113083916	2.77409	up	oasis [Ptychodera flava]
gene-cmbl	3.64418	up	carboxymethylenebutenolidase homolog [Branchiostoma belcheri]
gene-LOC113090946	-2.70878	down	uncharacterized protein LOC109474649 [Branchiostoma belcheri]
gene-hp1bp3	3.21736	up	heterochromatin protein 1-binding protein 3-like isoform X1 [Eurytemora affinis]
gene-LOC113067631	3.32138	up	--
gene-LOC113107701	3.40637	up	--
gene-LOC113060535	4.02013	up	LOW QUALITY PROTEIN: ALK tyrosine kinase receptor-like [Branchiostoma belcheri]
gene-LOC113047072	4.64836	up	piggyBac transposable element-derived protein 4-like [Ixodes scapularis]
gene-LOC113094707	-2.28681	down	solute carrier family 17 member 9-like [Ciona intestinalis]
gene-LOC113109115	-3.42374	down	mitogen-activated protein kinase kinase kinase MLT-like [Saccoglossus kowalevskii]
gene-LOC113073340	3.21446	up	monocarboxylate transporter 1 [Trypanosoma cruzi]
gene-LOC113052936	-2.58231	down	protein cordon-bleu-like isoform X2 [Branchiostoma belcheri]
gene-LOC113110278	2.58717	up	tolloid-like protein 2 [Branchiostoma belcheri]
gene-LOC113105013	5.00245	up	RING finger protein unkempt homolog [Nematostella vectensis]
Carassius_auratus_newGene_3428	3.39585	up	transcription initiation factor TFIID subunit 1-like isoform X1 [Branchiostoma belcheri]
gene-LOC113041686	-4.53499	down	sodium/potassium-transporting ATPase subunit beta-3 isoform X1 [Ciona intestinalis]
gene-LOC113105838	-3.09186	down	--
gene-LOC113080803	-4.62194	down	calreticulin-like [Amphimedon queenslandica]
gene-LOC113059751	3.4604	up	purine nucleoside phosphorylase-like [Branchiostoma belcheri]
gene-LOC113114893	-3.19397	down	LOW QUALITY PROTEIN: multidrug and toxin extrusion protein 1-like [Branchiostoma belcheri]
gene-LOC113052288	-2.73591	down	transmembrane emp24 domain-containing protein 3-like [Saccoglossus kowalevskii]
gene-LOC113078585	-5.53636	down	splicing factor 3B subunit 6-like [Branchiostoma belcheri]
gene-LOC113116161	3.23629	up	Golgi-associated plant pathogenesis-related protein 1-like [Branchiostoma belcheri]
gene-LOC113039735	2.16059	up	heme-binding protein 2-like [Penaeus vannamei]
gene-LOC113096414	4.61897	up	H/ACA ribonucleoprotein complex subunit 3 [Caligus rogercresseyi]
gene-LOC113095034	4.42711	up	GTPase IMAP family member 7 [Caligus rogercresseyi]
gene-LOC113111444	2.1286	up	elongation of very long chain fatty acids protein 6-like [Branchiostoma belcheri]
gene-LOC113055524	2.09599	up	period [Branchiostoma lanceolatum]
gene-LOC113052890	-6.20076	down	uncharacterized protein LOC110458281 [Mizuhopecten yessoensis]
gene-LOC113113409	-2.62949	down	glutamine amidotransferase-like class 1 domain-containing protein 3A, mitochondrial isoform X1 [Octopus vulgaris]
gene-LOC113064575	-2.26036	down	nicotinamide phosphoribosyltransferase [Lingula anatina]
gene-LOC113117827	2.51263	up	GTP cyclohydrolase 1 feedback regulatory protein-like isoform X1 [Asterias rubens]
gene-LOC113073067	2.54709	up	selenide, water dikinase [Hyposmocoma kahamanoa]
gene-LOC113044088	-2.15096	down	UV excision repair protein RAD23 homolog B-like [Pomacea canaliculata]
gene-LOC113114206	3.56107	up
gene-LOC113043094	2.95874	up	Carboxypeptidase A2 [Echinococcus granulosus]
Carassius_auratus_newGene_3429	4.09866	up	transcription initiation factor TFIID subunit 1 isoform X2 [Ixodes scapularis]
gene-LOC113098330	-2.05232	down	sodium/potassium-transporting ATPase subunit alpha-1 isoform X1 [Saccoglossus kowalevskii]
gene-LOC113109593	4.85493	up	protein disulfide-isomerase 2-like isoform X1 [Branchiostoma belcheri]
gene-LOC113055506	-2.45332	down	coiled-coil domain-containing protein 134-like [Pomacea canaliculata]
gene-LOC113039478	3.24349	up	elastase-1-like [Actinia tenebrosa]
gene-LOC113074538	-2.56534	down	Golgi resident protein GCP60-like isoform X2 [Branchiostoma belcheri]
gene-LOC113107840	3.43942	up	rho guanine nucleotide exchange factor 26-like [Ciona intestinalis]
gene-LOC113105918	4.1681	up	beta-1,4-glucuronyltransferase 1 [Parasteatoda tepidariorum]
gene-LOC113055927	-4.76558	down	ATP-binding cassette sub-family A member 5-like isoform X1 [Biomphalaria glabrata]
gene-LOC113053833	3.32131	up	--
gene-LOC113044804	2.85378	up	ras-related protein Rap-1b-like [Pomacea canaliculata]
gene-LOC113050371	2.74202	up	poly(U)-specific endoribonuclease-D-like [Branchiostoma belcheri]
gene-LOC113116088	2.26986	up	retinoic acid receptor RXR-alpha-B-like isoform X4 [Branchiostoma belcheri]
gene-LOC113117432	-2.80046	down	acetyl-coenzyme A synthetase 2-like, mitochondrial isoform X4 [Branchiostoma belcheri]
gene-LOC113043258	3.1302	up	Carboxypeptidase A1 [Echinococcus granulosus]
gene-LOC113061889	2.22492	up	protein phosphatase 1 regulatory subunit 37-like isoform X1 [Branchiostoma belcheri]
gene-serp1	-2.80781	down	cell protein CPr4 [Odontobuthus doriae]
gene-LOC113114257	-2.24177	down	transmembrane emp24 domain-containing protein 4-like [Branchiostoma belcheri]
gene-LOC113040903	2.95776	up	LOW QUALITY PROTEIN: zinc finger protein 704-like [Branchiostoma belcheri]
gene-LOC113068658	-2.27937	down	uncharacterized protein RAB5IF homolog [Exaiptasia diaphana]
gene-LOC113060073	2.43679	up	--
gene-LOC113047949	-2.49533	down	--
gene-LOC113085488	5.54299	up	DNA replication licensing factor mcm7-like [Branchiostoma belcheri]
gene-LOC113043436	2.43413	up	hyaluronidase-1-like [Ciona intestinalis]
gene-LOC113045904	-2.73179	down	Ferritin, middle subunit [Caligus rogercresseyi]
gene-eef1akmt4	-2.93847	down	Methyltransferase 13-like protein [Daphnia magna]
gene-LOC113052949	3.24417	up	retinol dehydrogenase 16-like [Branchiostoma belcheri]
gene-LOC113057213	2.50031	up	core histone macro-H2A.1 isoform X1 [Lingula anatina]
gene-LOC113093300	3.48495	up	malonyl-CoA decarboxylase, mitochondrial-like [Branchiostoma belcheri]
gene-LOC113061820	3.47587	up	unconventional myosin-Va-like isoform X9 [Branchiostoma belcheri]
gene-LOC113072309	4.19984	up	NipSnap homolog 2 [Caligus clemensi]
gene-LOC113091423	2.14881	up	SWI/SNF-related matrix-associated actin-dependent regulator of chromatin subfamily A member 5-like isoform X6 [Octopus bimaculoides]
gene-LOC113063302	-3.50249	down	protein FAM167A-like [Branchiostoma belcheri]
gene-LOC113110014	3.66335	up	acetyl-CoA acetyltransferase, mitochondrial-like [Branchiostoma belcheri]
gene-LOC113049890	-2.42333	down	protein ABHD17B-like [Branchiostoma belcheri]
gene-LOC113095014	2.64691	up	steroid hormone receptor ERR1 isoform X2 [Habropoda laboriosa]
gene-LOC113118477	-3.08226	down	nucleobindin-2-like isoform X2 [Branchiostoma belcheri]
gene-LOC113106054	4.67389	up	TOX high mobility group box family member 3-like isoform X2 [Saccoglossus kowalevskii]
gene-LOC113049541	-3.00612	down	erlin-2-B-like [Acropora millepora]
gene-LOC113113739	2.37464	up	CDGSH iron-sulfur domain-containing protein 2-like [Crassostrea virginica]
gene-LOC113040291	-5.85182	down	--
gene-LOC113066141	-3.63017	down	F-box/SPRY domain-containing protein 1-like [Branchiostoma belcheri]
gene-LOC113040404	4.9442	up	--
gene-LOC113093298	-3.75151	down	--
Carassius_auratus_newGene_3329	3.88856	up	LIM domain kinase 1-like isoform X1 [Branchiostoma belcheri]
gene-comtd1	2.0715	up	catechol O-methyltransferase domain-containing protein 1-like [Branchiostoma belcheri]
gene-LOC113081545	-3.12458	down	uncharacterized protein LOC117118705 [Anneissia japonica]
gene-LOC113114927	3.46767	up	chymotrypsinogen B-like [Branchiostoma belcheri]
gene-LOC113063739	-2.90683	down	twinfilin-1-like isoform X2 [Branchiostoma belcheri]
gene-LOC113054437	3.67484	up	beta-1,3-glucosyltransferase-like [Branchiostoma belcheri]
gene-LOC113095988	-3.00759	down	membrane-associated progesterone receptor component 1-like [Crassostrea virginica]
gene-LOC113062791	-3.70296	down	acetyl-CoA acetyltransferase, cytosolic-like [Branchiostoma belcheri]
gene-LOC113081866	4.61164	up	GTPase IMAP family member 4 [Mytilus coruscus]
gene-LOC113119695	4.13027	up	glutathione S-transferase A-like [Branchiostoma belcheri]
gene-LOC113105700	-5.29343	down	hypothetical protein TRIADDRAFT_62217 [Trichoplax adhaerens]
gene-LOC113048963	6.30668	up	sodium- and chloride-dependent GABA transporter 1-like [Branchiostoma belcheri]
gene-LOC113066756	-2.48377	down
gene-LOC113061545	-2.56252	down
Carassius_auratus_newGene_11348	-2.5129	down	solute carrier family 2, facilitated glucose transporter member 1-like isoform X2 [Biomphalaria glabrata]
gene-LOC113042243	2.47703	up	carboxypeptidase B-like [Ciona intestinalis]
gene-LOC113096607	-4.896	down	anamorsin homolog isoform X3 [Branchiostoma belcheri]
gene-LOC113046074	4.69845	up	annexin A7-like isoform X2 [Branchiostoma belcheri]
gene-LOC113120809	-2.02409	down	papilin-like, partial [Saccoglossus kowalevskii]
Carassius_auratus_newGene_4177	2.02739	up	leucine-rich repeat and immunoglobulin-like domain containing-NOGO receptor-interacting protein 4 [Limulus polyphemus]
gene-LOC113040131	-2.01505	down	zinc transporter 7-like isoform X1 [Limulus polyphemus]
gene-LOC113117731	2.16345	up	bifunctional epoxide hydrolase 2-like [Anneissia japonica]
gene-LOC113063224	-2.20424	down	L-threonine 3-dehydrogenase, mitochondrial [Lingula anatina]
gene-LOC113042825	2.53047	up	sulfotransferase 1C2-like [Strongylocentrotus purpuratus]
gene-LOC113117674	-3.69006	down
gene-LOC113042197	-2.15108	down	coatomer subunit zeta-1-like isoform X4 [Branchiostoma belcheri]
gene-LOC113067374	-3.75554	down	vasorin-like [Phallusia mammillata]
gene-LOC113108170	2.93164	up	amine oxidase [flavin-containing]-like isoform X1 [Pecten maximus]
gene-LOC113117483	-2.09607	down	UTP--glucose-1-phosphate uridylyltransferase-like isoform X1 [Pecten maximus]
gene-LOC113114074	-2.72323	down	unknown [Branchiostoma floridae]
gene-LOC113038959	-2.10018	down	proline dehydrogenase 1, mitochondrial-like [Branchiostoma belcheri]
gene-pfkfb3	-3.00547	down	6-phosphofructo-2-kinase/fructose-2,6-bisphosphatase-like isoform X7 [Branchiostoma belcheri]
gene-LOC113107334	-2.7857	down	disintegrin and metalloproteinase domain-containing protein 12-like [Saccoglossus kowalevskii]
gene-LOC113100989	-2.48031	down	hypothetical protein CAPTEDRAFT_92645 [Capitella teleta]
gene-LOC113039082	-9.54492	down	vitelline membrane outer layer protein I-like protein [Pacifastacus leniusculus]
gene-LOC113108967	2.04868	up	nuclear receptor [Ciona intestinalis]
gene-LOC113111259	-2.70715	down	calreticulin-like [Amphimedon queenslandica]
gene-LOC113105987	2.25828	up	catenin delta-2 isoform X9 [Apis mellifera]
gene-LOC113051482	2.6624	up	chymotrypsinogen B-like [Branchiostoma belcheri]
gene-LOC113075247	-2.65778	down	UDP-glucose:glycoprotein glucosyltransferase 1-like [Branchiostoma belcheri]
gene-LOC113067244	-2.84737	down	AFG3-like protein 2 [Branchiostoma belcheri]
Carassius_auratus_newGene_2123	7.36592	up	--
gene-LOC113110956	-2.55789	down	lactosylceramide 1,3-N-acetyl-beta-D-glucosaminyltransferase-like [Phallusia mammillata]
gene-LOC113063401	-2.30641	down	acyl-CoA:lysophosphatidylglycerol acyltransferase 1-like [Branchiostoma belcheri]
gene-LOC113120761	2.943	up	sex comb on midleg-like protein 2 isoform X2 [Branchiostoma belcheri]
Carassius_auratus_newGene_2132	-3.35359	down	stonustoxin subunit beta-like [Acanthaster planci]
gene-LOC113106929	-4.71651	down	hypothetical protein RvY_12789 [Ramazzottius varieornatus]
gene-LOC113077919	-4.8391	down	--
gene-entpd4	-2.58124	down	ectonucleoside triphosphate diphosphohydrolase 4-like isoform X1 [Acanthaster planci]
gene-LOC113120784	-2.58827	down	protein disulfide-isomerase A6-like [Branchiostoma belcheri]
gene-LOC113105970	-2.68663	down	--
gene-LOC113118439	3.69722	up	glycine amidinotransferase, mitochondrial-like [Saccoglossus kowalevskii]
gene-LOC113081859	2.76823	up	--
gene-LOC113061835	-2.15363	down	acetyl-coenzyme A transporter 1-like [Saccoglossus kowalevskii]
gene-LOC113060093	2.62226	up	trafficking kinesin-binding protein 1-like isoform X6 [Branchiostoma belcheri]
gene-LOC113110348	-2.89369	down	2-oxoglutarate dehydrogenase, mitochondrial isoform X6 [Neodiprion lecontei]
gene-LOC113070066	-2.43238	down	toll-like receptor 13 [Branchiostoma belcheri]
gene-LOC113043225	2.80516	up	Carboxypeptidase A1 [Echinococcus granulosus]
gene-LOC113041251	-2.03364	down	cytochrome P450 2U1-like [Branchiostoma belcheri]
gene-LOC113119496	-2.87378	down	asparagine synthetase [glutamine-hydrolyzing]-like [Saccoglossus kowalevskii]
gene-LOC113037709	-2.02402	down	CMP-sialic acid transporter-like isoform X2 [Branchiostoma belcheri]
gene-LOC113120002	2.25751	up	--
gene-LOC113116165	-2.51168	down	metalloreductase STEAP3-like [Branchiostoma belcheri]
gene-LOC113069742	2.48059	up	uncharacterized protein LOC110989876 isoform X3 [Acanthaster planci]
gene-LOC113039600	-3.42489	down	SHC-transforming protein 1 [Ceratosolen solmsi marchali]
gene-LOC113078045	-2.1166	down	transmembrane emp24 domain-containing protein 2 [Branchiostoma belcheri]
gene-ufsp2	-2.48177	down	ufm1-specific protease 2-like isoform X2 [Lingula anatina]
gene-LOC113082009	5.2172	up	hemicentin-1-like isoform X2 [Anneissia japonica]
gene-LOC113043227	2.92299	up	Carboxypeptidase A1 [Echinococcus granulosus]
gene-LOC113049576	-2.31807	down	dedicator of cytokinesis protein 7-like [Branchiostoma belcheri]
gene-LOC113110042	-2.8548	down	dolichyl-phosphate beta-glucosyltransferase-like [Acanthaster planci]
gene-LOC113108252	-2.9447	down	hypothetical protein TvY486_0029010 [Trypanosoma vivax Y486]
gene-LOC113038585	-2.77439	down	hypothetical protein EGW08_013388 [Elysia chlorotica]
gene-LOC113115336	3.42552	up	retinol-binding protein 2-like [Branchiostoma belcheri]
gene-LOC113120025	-2.10703	down	UDP-glucose:glycoprotein glucosyltransferase 1-like [Branchiostoma belcheri]
gene-LOC113068294	3.33667	up	regulating synaptic membrane exocytosis protein 2-like isoform X6 [Acanthaster planci]
gene-LOC113083528	-5.86979	down	protein PBDC1-like [Saccoglossus kowalevskii]
gene-LOC113051381	-2.71819	down	--
gene-LOC113075980	2.41642	up	kelch-like protein 12 [Lingula anatina]
Carassius_auratus_newGene_3909	2.44274	up	uncharacterized protein LOC111701339 isoform X1 [Eurytemora affinis]
gene-LOC113105993	3.68716	up	uncharacterized protein LOC109480110 [Branchiostoma belcheri]
Carassius_auratus_newGene_6754	3.01364	up	uncharacterized protein LOC106172388 isoform X2 [Lingula anatina]
gene-LOC113050380	2.0825	up	inositol hexakisphosphate kinase 1-like isoform X1 [Priapulus caudatus]
gene-LOC113105708	-2.23907	down	matrix metalloproteinase-14 [Ciona intestinalis]
gene-LOC113041323	-2.22234	down	EOG090X0KAT [Daphnia similis]
gene-LOC113094248	-3.39959	down	bifunctional methylenetetrahydrofolate dehydrogenase/cyclohydrolase, mitochondrial-like isoform X3 [Branchiostoma belcheri]
gene-LOC113106460	4.67933	up	nuclear factor of activated T cells [Branchiostoma floridae]
gene-LOC113044250	-2.42409	down	solute carrier family 35 member B1-like [Asterias rubens]
gene-LOC113110844	-2.26047	down	ethanolamine kinase 1-like [Branchiostoma belcheri]
gene-LOC113096277	-3.35555	down	ubiquitin carboxyl-terminal hydrolase CYLD isoform X2 [Parasteatoda tepidariorum]
gene-LOC113109154	-2.36894	down	polypeptide N-acetylgalactosaminyltransferase 5-like [Saccoglossus kowalevskii]
gene-LOC113119696	4.11531	up	glutathione S-transferase [Branchiostoma belcheri tsingtauense]
gene-LOC113115529	-2.95778	down	tetraspanin-13-like isoform X1 [Centruroides sculpturatus]
gene-LOC113114358	2.54696	up	Titin [Stylophora pistillata]
gene-LOC113072450	-3.97369	down	hypothetical protein CAPTEDRAFT_177854 [Capitella teleta]
gene-LOC113113761	-2.77621	down	nuclear RNA export factor 1-like [Saccoglossus kowalevskii]
gene-LOC113121123	-4.63195	down	26S proteasome regulatory subunit 10B [Anneissia japonica]
gene-LOC113045547	2.18419	up	3 beta-hydroxysteroid dehydrogenase type 7-like [Branchiostoma belcheri]
gene-LOC113116280	-2.43668	down	actin-related protein 2/3 complex subunit 5-B-like [Asterias rubens]
gene-LOC113075554	-2.8382	down	piezo-type mechanosensitive ion channel component 2-like isoform X7 [Branchiostoma belcheri]
gene-LOC113117341	-2.09865	down	rho GTPase-activating protein 5-like isoform X6 [Branchiostoma belcheri]
gene-LOC113078448	-2.09851	down	protein NipSnap homolog 3B-like [Dendronephthya gigantea]
gene-LOC113074642	5.72452	up	uncharacterized protein LOC110983012 isoform X2 [Acanthaster planci]
gene-LOC113049082	-4.25558	down	arrestin domain-containing protein 3-like [Branchiostoma belcheri]
gene-LOC113113351	-3.08347	down	sterol-4-alpha-carboxylate 3-dehydrogenase, decarboxylating-like [Branchiostoma belcheri]
gene-LOC113065399	-5.23717	down	glutamate carboxypeptidase 2 [Nematostella vectensis]
gene-LOC113040307	7.64177	up	--
gene-LOC113046101	5.27775	up	cholesterol 7-alpha-monooxygenase-like [Branchiostoma belcheri]
gene-mlec	-3.11413	down	malectin-A-like [Branchiostoma belcheri]
gene-ccdc180	-2.17039	down	coiled-coil domain-containing protein 180-like [Branchiostoma belcheri]
gene-LOC113105992	4.89924	up	uncharacterized protein LOC109480110 [Branchiostoma belcheri]
gene-LOC113104569	4.267	up	--
gene-LOC113058932	-2.8525	down	NXPE family member 3-like isoform X2 [Branchiostoma belcheri]
gene-LOC113056159	-8.17899	down	acyl-CoA synthetase family member 2, mitochondrial-like [Branchiostoma belcheri]
gene-fdps	-4.48295	down	farnesyl pyrophosphate synthase-like [Branchiostoma belcheri]
Carassius_auratus_newGene_10446	2.679	up	glycylpeptide N-tetradecanoyltransferase 1-like [Acropora millepora]
gene-LOC113089586	4.36767	up	Heme-binding protein 2 [Caligus rogercresseyi]
gene-LOC113097686	-2.28307	down	DENN domain-containing protein 2A isoform X2 [Strongylocentrotus purpuratus]
gene-LOC113070191	-4.40543	down	cytosolic phospholipase A2 [Exaiptasia diaphana]
gene-gdpgp1	-3.06387	down	GDP-D-glucose phosphorylase 1-like [Crassostrea virginica]
gene-LOC113081633	-5.67451	down	protein FAM102A-like [Branchiostoma belcheri]
gene-LOC113116156	-2.91122	down	heparan sulfate 2-O-sulfotransferase 1-like isoform X3 [Branchiostoma belcheri]
gene-LOC113062149	2.26665	up	--
gene-LOC113041562	-2.10527	down	tubulin alpha-1A chain [Lingula anatina]
gene-LOC113119445	3.31302	up	tribbles homolog 2-like [Saccoglossus kowalevskii]
gene-LOC113049649	-3.3188	down	long-chain-fatty-acid--CoA ligase ACSBG2-like isoform X3 [Branchiostoma belcheri]
gene-LOC113069873	2.45717	up	elongation of very long chain fatty acids protein 4-like [Branchiostoma belcheri]
gene-LOC113041190	-3.6998	down	cytidine deaminase-like [Crassostrea virginica]
gene-LOC113118076	2.46579	up	trans-1,2-dihydrobenzene-1,2-diol dehydrogenase-like [Branchiostoma belcheri]
gene-LOC113070452	2.19708	up	fructose-1,6-bisphosphatase 1 [Ciona intestinalis]
gene-LOC113091322	2.67198	up	ATP-binding cassette sub-family A member 2-like [Octopus bimaculoides]
gene-LOC113081671	-2.7495	down	somatostatin receptor type 2-like [Branchiostoma belcheri]
gene-LOC113073371	-2.1495	down	thiosulfate:glutathione sulfurtransferase-like [Actinia tenebrosa]
gene-LOC113048891	-2.53673	down	protein phosphatase Slingshot homolog 1-like [Branchiostoma belcheri]
gene-LOC113054366	-2.6674	down	peptidyl-tRNA hydrolase 2, mitochondrial-like [Acanthaster planci]
gene-sts	4.28995	up	steryl-sulfatase-like [Branchiostoma belcheri]
gene-LOC113118075	2.20175	up	trans-1,2-dihydrobenzene-1,2-diol dehydrogenase-like [Branchiostoma belcheri]
gene-LOC113062750	4.82635	up	transthyretin isoform X2 [Strongylocentrotus purpuratus]
gene-LOC113115806	2.35132	up	dihydropyrimidine dehydrogenase [NADP(+)]-like [Anneissia japonica]
gene-LOC113041625	-4.45083	down	--
gene-LOC113116705	2.86861	up	trypsinogen [Branchiostoma belcheri]
gene-LOC113071155	-2.21637	down	calumenin-A-like [Daphnia magna]
gene-LOC113091618	-4.87196	down	perilipin-2-like isoform X2 [Asterias rubens]
gene-LOC113072529	2.08338	up	glutathione S-transferase theta-1-like isoform X2 [Branchiostoma belcheri]
gene-LOC113098227	-2.77663	down	eukaryotic translation initiation factor 5B-like, partial [Saccoglossus kowalevskii]
gene-LOC113040636	5.32637	up	--
gene-LOC113058335	-2.32103	down	CSC1-like protein 2 isoform X1 [Lingula anatina]
gene-LOC113062450	-4.0018	down	lanosterol 14-alpha demethylase [Lingula anatina]
Carassius_auratus_newGene_5118	-4.15261	down	--
gene-LOC113045988	2.76967	up	phosphotriesterase-related protein-like [Branchiostoma belcheri]
gene-sord	5.13874	up	sorbitol dehydrogenase-like [Phallusia mammillata]
gene-LOC113059737	2.7334	up	purine nucleoside phosphorylase-like [Branchiostoma belcheri]
gene-LOC113099200	3.85045	up
Carassius_auratus_newGene_5274	-3.28219	down	importin-7 [Ciona intestinalis]
gene-LOC113065879	-2.23923	down	nuclear factor of activated T-cells 5-like [Lingula anatina]
gene-LOC113042684	-2.9236	down	translocon-associated protein subunit alpha [Cryptotermes secundus]
Carassius_auratus_newGene_891	-2.61337	down	15 kDa selenoprotein-like [Branchiostoma belcheri]
gene-LOC113097536	2.08577	up	transmembrane protein 187-like [Branchiostoma belcheri]
Carassius_auratus_newGene_10718	2.48769	up	LOW QUALITY PROTEIN: 3 beta-hydroxysteroid dehydrogenase type 4-like [Branchiostoma belcheri]
gene-LOC113056091	2.54872	up	Zinc finger protein 58 [Intoshia linei]
Carassius_auratus_newGene_1271	-2.91583	down	--
gene-LOC113042561	2.16877	up	transmembrane protein 56-B-like [Branchiostoma belcheri]
gene-LOC113054971	2.0222	up	nuclear receptor subfamily 1 group D member 2-like isoform X1 [Branchiostoma belcheri]
gene-LOC113046984	3.41131	up	deoxyribonuclease-1-like [Branchiostoma belcheri]
gene-LOC113081673	-3.03227	down	pre-rRNA 2&apos;-O-ribose RNA methyltransferase FTSJ3-like [Anneissia japonica]
gene-LOC113092992	-2.28158	down	glucose-6-phosphate 1-dehydrogenase-like isoform X1 [Acanthaster planci]
gene-LOC113055297	3.62824	up	UDP-glucuronosyltransferase 1-5-like [Branchiostoma belcheri]
gene-LOC113062564	2.88731	up	vascular non-inflammatory molecule 3-like [Branchiostoma belcheri]
gene-LOC113100639	2.24045	up	cytochrome P450 3A24-like [Branchiostoma belcheri]
gene-LOC113120792	-3.79815	down	acetyl-CoA acetyltransferase, cytosolic-like [Branchiostoma belcheri]
Carassius_auratus_newGene_11569	2.29283	up	cdc42-interacting protein 4 homolog [Octopus vulgaris]
gene-LOC113090838	4.73197	up	asparagine synthetase [glutamine-hydrolyzing]-like [Branchiostoma belcheri]
gene-LOC113064954	3.43531	up	vitellogenin-1-like [Anneissia japonica]
gene-LOC113106903	2.31767	up	HSD17B4 [Mytilus coruscus]
gene-LOC113094715	-2.30532	down
Carassius_auratus_newGene_3872	8.2405	up	--
gene-LOC113040933	5.34708	up	Protocadherin-like protein [Trichoplax sp. H2]
gene-LOC113117059	3.34858	up	mitochondrial amidoxime-reducing component 1-like [Branchiostoma belcheri]
gene-LOC113114891	3.74108	up	LOW QUALITY PROTEIN: multidrug and toxin extrusion protein 1-like [Branchiostoma belcheri]
gene-LOC113112682	-2.1777	down	serine protease inhibitor 3/4-like isoform X11 [Photinus pyralis]
gene-LOC113084602	-4.83625	down	--
gene-LOC113047107	-2.2134	down	ethanolamine-phosphate cytidylyltransferase-like [Stegodyphus dumicola]
gene-LOC113110429	2.05706	up	activated RNA polymerase II transcriptional coactivator p15-like isoform X1 [Saccoglossus kowalevskii]
gene-LOC113040391	4.69098	up	--
gene-LOC113043248	2.33529	up	cytochrome P450 2J6-like [Asterias rubens]
gene-LOC113076351	-3.60048	down	breast cancer anti-estrogen resistance protein 3-like [Branchiostoma belcheri]
gene-LOC113068080	-3.60128	down	--
gene-LOC113109674	-2.93871	down	protein lin-54 homolog [Branchiostoma belcheri]
gene-LOC113112065	2.74992	up	anthrax toxin receptor 1-like [Branchiostoma belcheri]
gene-LOC113072778	4.06921	up	angiopoietin-related protein 2-like isoform X1 [Ciona intestinalis]
gene-LOC113095924	-2.33093	down	ER degradation-enhancing alpha-mannosidase-like protein 1 [Parasteatoda tepidariorum]
gene-LOC113049197	-2.01718	down	disabled homolog 1 [Lingula anatina]
Carassius_auratus_newGene_934	3.74586	up	trypsin-like [Ciona intestinalis]
gene-LOC113061635	2.32963	up	uncharacterized protein LOC110987908 [Acanthaster planci]
gene-LOC113038536	3.48668	up	uncharacterized protein LOC100187288 [Ciona intestinalis]
gene-LOC113111626	2.85111	up	dual specificity mitogen-activated protein kinase kinase 6 [Cryptotermes secundus]
gene-gart	2.53379	up	trifunctional purine biosynthetic protein adenosine-3-like [Branchiostoma belcheri]
gene-LOC113057042	3.0954	up	lysyl oxidase homolog 3A [Ciona intestinalis]
gene-LOC113070046	2.27955	up	polycystic kidney disease protein 1-like 2 [Branchiostoma belcheri]
gene-LOC113113720	-3.11997	down	LOW QUALITY PROTEIN: eukaryotic translation initiation factor 4E-binding protein 1-like [Ixodes scapularis]
gene-LOC113076533	6.55979	up	peptidoglycan-recognition protein-sc2 precursor-like protein [Artemia sinica]
gene-LOC113066020	-3.08988	down	protein disulfide-isomerase A4-like isoform X1 [Ciona intestinalis]
gene-LOC113119838	-5.07656	down	uncharacterized protein LOC117294049 [Asterias rubens]
gene-LOC113114371	2.61601	up	E3 ubiquitin-protein ligase Midline-1-like isoform X1 [Mizuhopecten yessoensis]
gene-LOC113080866	-2.80122	down	bis(5&apos;-adenosyl)-triphosphatase enpp4 [Strongylocentrotus purpuratus]
gene-LOC113112421	-3.36944	down	AP-1 complex subunit mu-1 isoform X3 [Parasteatoda tepidariorum]
gene-LOC113106421	2.31055	up
gene-LOC113099909	3.29915	up	transmembrane emp24 domain-containing protein 2 [Branchiostoma belcheri]
gene-LOC113120789	3.36383	up	uncharacterized protein LOC109475506 [Branchiostoma belcheri]
Carassius_auratus_newGene_7631	-4.21452	down	--
gene-LOC113045595	-2.04715	down	dolichyl-diphosphooligosaccharide--protein glycosyltransferase 48 kDa subunit-like [Branchiostoma belcheri]
gene-LOC113061640	-2.67004	down	phosphatidylinositol 4-phosphate 3-kinase C2 domain-containing subunit beta-like [Branchiostoma belcheri]
gene-LOC113106411	2.45416	up	Alkaline ceramidase 2 [Orchesella cincta]
gene-LOC113055011	5.08598	up	GTPase IMAP family member 7 [Caligus rogercresseyi]
gene-LOC113098363	-3.24617	down	protein phosphatase 1 regulatory subunit 12A-like [Eurytemora affinis]
gene-LOC113109859	-2.05458	down	transmembrane protein 135-like [Branchiostoma belcheri]
gene-LOC113081693	-4.20029	down	protein tyrosine phosphatase type IVA 3 [Phallusia mammillata]
gene-LOC113121245	6.32505	up	neurexin-1b [Saccoglossus kowalevskii]
gene-LOC113039424	-5.08116	down	--
gene-LOC113042153	5.33002	up	glutamate decarboxylase 1-like isoform X2 [Branchiostoma belcheri]
gene-LOC113059863	-2.90556	down	metalloreductase STEAP3-like [Branchiostoma belcheri]
gene-LOC113092810	2.17347	up	Histone H1.0 [Caligus rogercresseyi]
gene-LOC113051939	2.266	up	neuron navigator 2-like isoform X8 [Branchiostoma belcheri]
gene-LOC113049985	-3.11721	down	somatostatin receptor type 2-like [Biomphalaria glabrata]
gene-LOC113090343	2.51329	up	diacylglycerol O-acyltransferase 1 [Lingula anatina]
gene-LOC113038158	2.15334	up	hypothetical protein TRIADDRAFT_59449 [Trichoplax adhaerens]
gene-LOC113110695	-4.54795	down	growth arrest and DNA damage-inducible protein GADD45 beta-like [Crassostrea virginica]
gene-mvd	-3.77461	down	diphosphomevalonate decarboxylase-like [Branchiostoma belcheri]
gene-LOC113112538	-8.08696	down	protein SOGA3-like [Branchiostoma belcheri]
gene-LOC113082007	2.36062	up	E3 ubiquitin-protein ligase MGRN1-like isoform X4 [Branchiostoma belcheri]
gene-LOC113052672	-2.35251	down	signal recognition particle 19 kDa protein [Strongylocentrotus purpuratus]
gene-LOC113049010	4.50336	up	polyubiquitin-C isoform X2 [Solenopsis invicta]
gene-LOC113067788	-4.98421	down	serpin 2 precursor [Branchiostoma lanceolatum]
gene-LOC113073644	-3.62305	down	rab-like protein 6 [Branchiostoma belcheri]
gene-LOC113067102	3.20992	up	carnitine O-palmitoyltransferase 1, liver isoform-like isoform X2 [Branchiostoma belcheri]
gene-LOC113093306	5.93665	up	uncharacterized protein LOC117292465 [Asterias rubens]
gene-LOC113101026	-2.18593	down	UDP-N-acetylhexosamine pyrophosphorylase isoform X3 [Strongylocentrotus purpuratus]
gene-LOC113043556	2.10455	up	uncharacterized protein LOC109483411 [Branchiostoma belcheri]
gene-LOC113058145	-2.9679	down	copper transport protein ATOX1 [Ixodes scapularis]
gene-LOC113119907	-2.77114	down	oxysterol-binding protein-related protein 11-like isoform X2 [Branchiostoma belcheri]
gene-sycn	3.13586	up	--
gene-LOC113110665	2.72247	up	Keratin, type I cytoskeletal 13 [Trichinella sp. T9]
gene-LOC113038669	3.41066	up	Receptor-type tyrosine-protein phosphatase N2 [Zootermopsis nevadensis]
gene-LOC113063494	-2.36124	down	hypothetical protein pdam_00002034 [Pocillopora damicornis]
gene-LOC113046710	3.57553	up	nuclear receptor subfamily 1 group D member 2-like isoform X1 [Branchiostoma belcheri]
gene-LOC113056458	2.53838	up	LOW QUALITY PROTEIN: somatostatin receptor type 2-like [Branchiostoma belcheri]
Carassius_auratus_newGene_7423	3.24671	up	large neutral amino acids transporter small subunit 4-like isoform X3 [Branchiostoma belcheri]
gene-txndc5	-2.76564	down	thioredoxin domain-containing protein 5-like isoform X1 [Acanthaster planci]
gene-LOC113041228	-2.62971	down	polycomb protein Scm isoform X2 [Lingula anatina]
gene-LOC113116567	-2.51947	down	LAG1-like3 [Phallusia mammillata]
gene-LOC113120746	-2.25265	down	influenza virus NS1A-binding protein homolog A-like [Branchiostoma belcheri]
gene-LOC113044752	-3.53058	down	coiled-coil domain-containing protein 86-like [Phallusia mammillata]
gene-LOC113106110	3.40805	up	pleiotrophin-like [Branchiostoma belcheri]
gene-LOC113064433	2.37187	up	phytanoyl-CoA dioxygenase domain-containing protein 1-like [Lingula anatina]
gene-LOC113076541	2.88658	up	--
Carassius_auratus_newGene_2631	-4.33453	down	hypothetical protein RvY_12789 [Ramazzottius varieornatus]
gene-LOC113096280	-2.35916	down	TOX high mobility group box family member 3-like [Branchiostoma belcheri]
gene-faxdc2	3.16616	up	hypothetical protein LOTGIDRAFT_222286 [Lottia gigantea]
gene-LOC113108441	-2.9384	down	dnaJ homolog subfamily B member 11 [Strongylocentrotus purpuratus]
gene-LOC113058570	-3.17409	down
Carassius_auratus_newGene_6339	-12.403	down	--
Carassius_auratus_newGene_1699	2.12964	up	collagen alpha-1(I) chain-like [Anneissia japonica]
gene-LOC113046942	2.18058	up	coenzyme Q-binding protein COQ10 homolog A, mitochondrial-like [Centruroides sculpturatus]
gene-LOC113093307	4.2572	up	stonustoxin subunit beta-like [Acanthaster planci]
gene-LOC113080753	2.30536	up	dimethylglycine dehydrogenase, mitochondrial isoform X2 [Lingula anatina]
gene-LOC113038734	2.80738	up	LOW QUALITY PROTEIN: heparanase-like [Branchiostoma belcheri]
gene-LOC113049397	5.37821	up	uncharacterized protein LOC107454423 [Parasteatoda tepidariorum]
Carassius_auratus_newGene_7483	3.54693	up	betaine--homocysteine S-methyltransferase 1 [Lingula anatina]
gene-LOC113100032	-2.07904	down	CSC1-like protein 2 isoform X1 [Lingula anatina]
gene-LOC113064424	2.52958	up	--
gene-LOC113075571	4.42339	up	40S ribosomal protein S11 [Caligus clemensi]
gene-LOC113056207	3.50181	up	monocarboxylate transporter 13-like [Branchiostoma belcheri]
gene-LOC113110840	2.44633	up	--
gene-LOC113039352	4.60443	up	succinate dehydrogenase [ubiquinone] iron-sulfur subunit, mitochondrial-like [Branchiostoma belcheri]
gene-LOC113080581	-3.47877	down	--
gene-LOC113041435	-3.86107	down	clp protease adapter protein ClpF, chloroplastic [Aplysia californica]
gene-LOC113091267	2.98907	up	--
gene-LOC113109702	2.29967	up	stAR-related lipid transfer protein 7, mitochondrial-like [Octopus bimaculoides]
gene-LOC113111561	-2.72774	down	prolactin-releasing peptide receptor-like [Microplitis demolitor]
gene-LOC113043523	-4.04596	down	sulfide:quinone oxidoreductase, mitochondrial-like [Penaeus vannamei]
gene-LOC113096278	-2.14356	down	NEDD4-binding protein 1-like [Branchiostoma belcheri]
gene-LOC113098348	4.94922	up	uncharacterized protein LOC114538407 [Dendronephthya gigantea]
gene-LOC113080054	-2.58762	down	surfeit locus protein 4 [Aplysia californica]
gene-LOC113092806	2.00142	up	peroxisomal 2,4-dienoyl-CoA reductase-like [Phallusia mammillata]
gene-LOC113108289	2.24275	up	insulin-like growth factor-binding protein 5 [Ciona intestinalis]
gene-LOC113092301	-4.82008	down	phosphatase methylesterase 1 [Caligus rogercresseyi]
gene-LOC113043727	2.70259	up	casein kinase II subunit alpha isoform X1 [Amyelois transitella]
gene-LOC113055421	2.06459	up	protein deglycase DJ-1-like [Branchiostoma belcheri]
gene-LOC113070576	-4.45041	down	protein mono-ADP-ribosyltransferase PARP12-like [Actinia tenebrosa]
gene-LOC113108522	3.61919	up	ankyrin repeat domain-containing protein 50-like [Saccoglossus kowalevskii]
gene-LOC113092184	2.32283	up	regucalcin-like [Branchiostoma belcheri]
Carassius_auratus_newGene_6857	2.99124	up	zinc finger homeobox protein 4-like [Branchiostoma belcheri]
gene-LOC113067257	-2.74552	down	--
gene-LOC113074214	-2.5799	down	unnamed protein product [Heligmosomoides polygyrus]
gene-LOC113068531	-2.47919	down	toll-like receptor 3-like [Saccoglossus kowalevskii]
gene-LOC113096494	2.43911	up	uncharacterized protein LOC109465000 isoform X1 [Branchiostoma belcheri]
gene-LOC113064139	-2.11844	down	protein SET-like [Octopus vulgaris]
gene-LOC113066727	3.09979	up	cytochrome P450 2J6-like [Asterias rubens]
gene-lrrc59	-2.39451	down	leucine-rich repeat-containing protein 59-like [Pomacea canaliculata]
gene-LOC113073996	-3.13792	down	LOW QUALITY PROTEIN: cartilage acidic protein 1-like [Branchiostoma belcheri]
gene-fdxacb1	2.20919	up	ferredoxin-fold anticodon-binding domain-containing protein 1-like [Branchiostoma belcheri]
Carassius_auratus_newGene_6332	7.79239	up	--
gene-LOC113070703	2.49324	up	carnitine O-acetyltransferase-like isoform X2 [Branchiostoma belcheri]
Carassius_auratus_newGene_5643	2.32607	up	ATPase MORC2-like isoform X1 [Anneissia japonica]
gene-fbxo10	2.36219	up	hypothetical protein CAPTEDRAFT_92227 [Capitella teleta]
gene-LOC113059916	-3.37719	down	farnesyl pyrophosphate synthase-like [Branchiostoma belcheri]
gene-LOC113067115	-2.69938	down	--
gene-LOC113109900	-2.90196	down	hypoxia up-regulated protein 1-like isoform X1 [Branchiostoma belcheri]
gene-LOC113108708	4.07313	up	S-formylglutathione hydrolase-like [Branchiostoma belcheri]
gene-LOC113048886	-3.16204	down	adenosine monophosphate-protein transferase FICD-like [Branchiostoma belcheri]
gene-LOC113058128	-2.7225	down	--
gene-LOC113039599	3.77945	up	ankycorbin-like [Anneissia japonica]
gene-LOC113105619	-3.76458	down	hypothetical protein LOTGIDRAFT_177715 [Lottia gigantea]
gene-LOC113112000	-2.28944	down	vitamin K epoxide reductase complex subunit 1-like protein 1-like [Saccoglossus kowalevskii]
gene-LOC113115922	2.08519	up	--
gene-LOC113056821	2.53084	up	--
gene-LOC113105303	5.08978	up	nas-6 [Pristionchus pacificus]
gene-LOC113060455	-3.15688	down	calumenin-A-like [Daphnia magna]
gene-LOC113063929	3.41838	up	cholesterol 7-desaturase-like [Branchiostoma belcheri]
gene-LOC113038900	2.67351	up	cytochrome P450 3A24-like [Branchiostoma belcheri]
gene-LOC113063914	-2.18359	down	LOW QUALITY PROTEIN: ubiquitin-associated protein 2-like [Branchiostoma belcheri]
gene-LOC113041171	-2.17337	down	solute carrier family 17 member 9-like [Ciona intestinalis]
gene-LOC113069223	2.01729	up	nuclear receptor subfamily 1 group D member 2-like isoform X1 [Branchiostoma belcheri]
gene-LOC113064022	-3.64351	down	ras-related protein ced-10 [Exaiptasia diaphana]
gene-LOC113060639	-2.56448	down	Golgi resident protein GCP60-like isoform X2 [Branchiostoma belcheri]
gene-LOC113082464	-2.34417	down	dehydrodolichyl diphosphate synthase complex subunit DHDDS-like [Branchiostoma belcheri]
gene-LOC113092993	2.26534	up	LOW QUALITY PROTEIN: zinc finger protein 704-like [Branchiostoma belcheri]
gene-LOC113114336	-3.7504	down	protein FAM102A-like [Branchiostoma belcheri]
gene-LOC113056226	-2.6103	down	bifunctional 3&apos;-phosphoadenosine 5&apos;-phosphosulfate synthase-like isoform X4 [Penaeus vannamei]
gene-LOC113050769	-3.03279	down	Grancalcin [Caligus clemensi]
gene-LOC113040928	2.65996	up	RNA-binding protein 10-like isoform X3 [Branchiostoma belcheri]
gene-LOC113061957	-3.94458	down	solute carrier family 35 member E3-like isoform X1 [Anneissia japonica]
gene-LOC113112835	3.3545	up	alcohol dehydrogenase class-3 [Diachasma alloeum]
gene-LOC113047887	2.38673	up	uncharacterized protein LOC111612830 [Centruroides sculpturatus]
gene-LOC113042242	2.38884	up	frizzled 5/8-like protein receptor precursor [Saccoglossus kowalevskii]
gene-LOC113039717	2.45343	up	--
gene-LOC113059610	2.30292	up	cysteine and glycine-rich protein 2 [Saccoglossus kowalevskii]
gene-LOC113099093	-6.18976	down	--
Carassius_auratus_newGene_9241	-2.20746	down	mannosyl-oligosaccharide glucosidase-like [Branchiostoma belcheri]
gene-LOC113048888	-3.02336	down	coronin-1C-A [Thrips palmi]
gene-LOC113120712	2.37961	up	epoxide hydrolase 1-like [Saccoglossus kowalevskii]
gene-LOC113063919	2.42095	up	plexin-A1-like isoform X4 [Branchiostoma belcheri]

## Sheet: The top 50 most changed DEGs
#ID	log2FC	regulated	NR_annotation
gene-LOC113110954	-10.8465	down	complement C1q-like protein 4 [Crassostrea virginica]
gene-LOC113039082	-9.54492	down	vitelline membrane outer layer protein I-like protein [Pacifastacus leniusculus]
gene-LOC113056159	-8.17899	down	acyl-CoA synthetase family member 2, mitochondrial-like [Branchiostoma belcheri]
gene-LOC113112538	-8.08696	down	protein SOGA3-like [Branchiostoma belcheri]
gene-LOC113087172	-6.95524	down	78 kDa glucose-regulated protein-like [Acropora digitifera]
gene-LOC113048782	-6.901	down	pyruvate dehydrogenase E1 component subunit alpha, mitochondrial-like isoform X1 [Branchiostoma belcheri]
gene-LOC113077208	-6.74452	down	cytochrome P450 2J6-like [Acanthaster planci]
gene-LOC113080386	-6.40071	down	serine/threonine-protein kinase Nek1-like, partial [Acanthaster planci]
gene-LOC113049079	-6.07823	down	arrestin domain-containing protein 3-like [Acanthaster planci]
gene-LOC113065730	-6.07382	down	low molecular weight phosphotyrosine protein phosphatase-like isoform X1 [Branchiostoma belcheri]
gene-LOC113083528	-5.86979	down	protein PBDC1-like [Saccoglossus kowalevskii]
gene-LOC113092875	-5.6851	down	HMG domain-containing protein 3 [Exaiptasia diaphana]
gene-LOC113081633	-5.67451	down	protein FAM102A-like [Branchiostoma belcheri]
gene-LOC113099603	-5.64036	down	protein tyrosine phosphatase type IVA 3 [Phallusia mammillata]
gene-LOC113078585	-5.53636	down	splicing factor 3B subunit 6-like [Branchiostoma belcheri]
gene-LOC113111803	-5.52596	down	tricarboxylate transport protein, mitochondrial-like [Phallusia mammillata]
gene-LOC113048879	-5.50507	down	Retinol dehydrogenase 13 [Trichoplax sp. H2]
gene-LOC113094716	-5.48192	down	Hypothetical predicted protein [Cloeon dipterum]
gene-LOC113105700	-5.29343	down	hypothetical protein TRIADDRAFT_62217 [Trichoplax adhaerens]
gene-LOC113065399	-5.23717	down	glutamate carboxypeptidase 2 [Nematostella vectensis]
gene-LOC113119770	-5.23331	down	RNA-binding protein Raly-like [Branchiostoma belcheri]
gene-LOC113048909	-5.18636	down	glycolipid transfer protein-like [Phallusia mammillata]
gene-LOC113048909	-5.18636	down	glycolipid transfer protein-like [Phallusia mammillata]
Carassius_auratus_newGene_363	-5.15618	down	transmembrane protein 272-like isoform X2 [Actinia tenebrosa]
gene-LOC113056020	-5.1487	down	zinc finger BED domain-containing protein 1-like [Amphimedon queenslandica]
gene-LOC113050879	5.19927	up	regucalcin-like [Branchiostoma belcheri]
gene-LOC113047552	5.202	up	deleted in malignant brain tumors 1 protein-like [Branchiostoma belcheri]
gene-LOC113107011	5.20837	up	catechol O-methyltransferase-like [Branchiostoma belcheri]
gene-myrfl	5.21669	up	myelin regulatory factor-like [Acanthaster planci]
gene-LOC113082009	5.2172	up	hemicentin-1-like isoform X2 [Anneissia japonica]
gene-LOC113079992	5.21934	up	60S ribosomal protein L23a-like [Actinia tenebrosa]
gene-LOC113046101	5.27775	up	cholesterol 7-alpha-monooxygenase-like [Branchiostoma belcheri]
gene-LOC113076267	5.30037	up	elastase-1-like [Actinia tenebrosa]
gene-LOC113042153	5.33002	up	glutamate decarboxylase 1-like isoform X2 [Branchiostoma belcheri]
gene-LOC113040933	5.34708	up	Protocadherin-like protein [Trichoplax sp. H2]
gene-LOC113080507	5.43012	up	Fibrinogen C domain-containing protein 1 [Exaiptasia diaphana]
gene-LOC113076748	5.43923	up	E3 ubiquitin-protein ligase TRIM56-like [Branchiostoma belcheri]
gene-LOC113119880	5.48381	up	pyruvate dehydrogenase (acetyl-transferring) kinase isozyme 3, mitochondrial-like isoform X1 [Branchiostoma belcheri]
gene-LOC113099907	5.4929	up	ATP-dependent RNA helicase DDX55 isoform X1 [Lingula anatina]
gene-LOC113085488	5.54299	up	DNA replication licensing factor mcm7-like [Branchiostoma belcheri]
gene-LOC113049006	5.58711	up	polyubiquitin-C isoform X2 [Solenopsis invicta]
gene-LOC113070433	5.5962	up	retinol dehydrogenase 13 [Crassostrea gigas]
gene-LOC113074642	5.72452	up	uncharacterized protein LOC110983012 isoform X2 [Acanthaster planci]
gene-LOC113051604	5.75415	up	cytochrome P450 2C20-like [Priapulus caudatus]
gene-LOC113048963	6.30668	up	sodium- and chloride-dependent GABA transporter 1-like [Branchiostoma belcheri]
gene-LOC113121245	6.32505	up	neurexin-1b [Saccoglossus kowalevskii]
gene-LOC113076533	6.55979	up	peptidoglycan-recognition protein-sc2 precursor-like protein [Artemia sinica]
gene-LOC113104868	6.59231	up	heparan sulfate glucosamine 3-O-sulfotransferase 6-like [Branchiostoma belcheri]
gene-LOC113039018	7.10568	up	phytanoyl-CoA dioxygenase domain-containing protein 1-like [Lingula anatina]
Carassius_auratus_newGene_10187	7.45508	up	hypothetical protein PBRA_008863, partial [Plasmodiophora brassicae]
